# Supplementary material for: Large-scale genomic analysis of global Klebsiella pneumoniae plasmids reveals multiple simultaneous clusters of carbapenem-resistant hypervirulent strains
Source: Genome Med. 2023 Jan 19;15:3. doi: 10.1186/s13073-023-01153-y (PMC9850321; doi:10.1186/s13073-023-01153-y)
Supplement: Supplementary file 2 — Additional file 2: Data S1. Samples AMR profile. Data S2. Plasmid sequences and their distribution. Data S3. Assignments of samples to clusters. Data S4. Contig IDs and Replicons. Data S5. Murray Collection Replicons [file 13073_2023_1153_MOESM2_ESM.xlsx]

## Sheet: Data S1
ID	K_locus	O_locus	ST	species	Country	isCRhvKp	CollectionDate	BioSampleGeo	BioSampleGeoSubregion	HasPlasmid	AGly_acquired	Col_acquired	Fcyn_acquired	Flq_acquired	Gly_acquired	MLS_acquired	Phe_acquired	Rif_acquired	Sul_acquired	Tet_acquired	Tgc_acquired	Tmt_acquired	Bla_acquired	Bla_inhR_acquired	Bla_ESBL_acquired	Bla_ESBL_inhR_acquired	Bla_Carb_acquired	Bla_chr	SHV_mutations	Omp_mutations	Col_mutations	Flq_mutations	Yersiniabactin	Colibactin	Aerobactin	Salmochelin	RmpADC
GCF_000016305.1_ASM1630v1_genomic.fna	KL52	OL101	ST38	Klebsiella pneumoniae		No	NA			Yes	aac(6')-Ib'.v1;aadA*;ant(2'')-Ia;aph(3')-Ia;strA.v1;strB.v1	-	-	-	-	-	catA1*;cmlA5	-	sul1;sul2	tet(D)	-	-	TEM-1D.v1^;TEM-1D.v1^	-	SHV-12	-	-	SHV-11.v1^	238S;240K;35Q;35Q	OmpK35-86%	-	GyrA-83Y	-	-	-	-	-
GCF_000019565.1_ASM1956v1_genomic.fna	KL30	O3/O3a	ST146	Klebsiella variicola subsp. variicola		No	NA			Yes	-	-	-	-	-	-	-	-	-	-	-	-	-	-	-	-	-	LEN-22*;LEN-22*	-	-	-	-	-	-	-	-	-
GCF_000025465.1_ASM2546v1_genomic.fna	KL134	O3/O3a	ST1220	Klebsiella variicola subsp. variicola		No	NA			No	-	-	-	-	-	-	-	-	-	-	-	-	-	-	-	-	-	LEN-13	-	-	-	-	-	-	-	-	-
GCF_000215745.1_ASM21574v1_genomic.fna	unknown (best match = KL186)	unknown (best match = OL102)	NA	Klebsiella aerogenes		hvKp	NA			No	-	-	-	-	-	-	-	-	-	-	-	-	-	-	-	-	-	-	-	-	-	-	-	-	-	iro unknown	-
GCF_000220485.1_ASM22048v1_genomic.fna	KL2	O1/O2v2	ST375	Klebsiella pneumoniae		hvKp	NA			Yes	-	-	-	-	-	-	-	-	-	-	-	-	-	-	-	-	-	SHV-1^	-	-	-	-	-	-	iuc 1	iro 1	rmp 1; KpVP-1 (truncated)
GCF_000263095.1_Klebphe1.0_genomic.fna	unknown (best match = KL107)	O1/O2v1	ST1222	Klebsiella pneumoniae	China	No	2010	China	Shanghai	Yes	-	-	-	-	-	-	-	-	-	-	-	-	-	-	-	-	-	SHV-11.v1^	35Q	-	-	-	-	-	-	-	-
GCF_000281255.1_KPNIH2_1_genomic.fna	KL107	unknown (best match = OL102)	ST258	Klebsiella pneumoniae		CRKp	NA			Yes	aac(6')-Ib'.v1;aadA2^;aph3-Ia.v1^	-	-	-	-	mphA	catA1^	-	sul1	-	-	dfrA12	TEM-1D.v1^	-	-	-	KPC-3	SHV-11.v1	35Q	OmpK35-25%;OmpK36GD	-	GyrA-83I;ParC-80I	-	-	-	-	-
GCF_000281275.1_KPNIH5_1_genomic.fna	unknown (best match = KL107)	unknown (best match = OL102)	ST258	Klebsiella pneumoniae		CRKp	NA			Yes	aac(6')-Ib'.v1;aadA2^;aph3-Ia.v1^	-	-	-	-	mphA	catA1^	-	sul1	-	-	dfrA12	TEM-1D.v1^	-	-	-	KPC-3	SHV-11.v1	35Q	OmpK35-25%;OmpK36GD	-	GyrA-83I;ParC-80I	-	-	-	-	-
GCF_000281295.1_KPNIH6_1_genomic.fna	unknown (best match = KL107)	unknown (best match = OL102)	ST258	Klebsiella pneumoniae		CRKp	NA			Yes	aac(6')-Ib'.v1;aadA2^;aph3-Ia.v1^	-	-	-	-	mphA	catA1^	-	sul1	-	-	dfrA12	TEM-1D.v1^	-	-	-	KPC-3	SHV-11.v1	35Q	OmpK35-25%;OmpK36GD	-	GyrA-83I;ParC-80I	-	-	-	-	-
GCF_000281315.1_KPNIH9_1_genomic.fna	KL107	unknown (best match = OL102)	ST258	Klebsiella pneumoniae		CRKp	NA			Yes	aac(6')-Ib'.v1;aadA2^;aph3-Ia.v1^	-	-	-	-	mphA	catA1^	-	sul1	-	-	dfrA12	TEM-1D.v1^	-	-	-	KPC-3	SHV-11.v1	35Q	OmpK35-25%;OmpK36GD	-	GyrA-83I;ParC-80I	-	-	-	-	-
GCF_000281335.1_KPNIH12_1_genomic.fna	KL107	unknown (best match = OL102)	ST258	Klebsiella pneumoniae		CRKp	NA			Yes	aac(6')-Ib'.v1;aadA2^;aph3-Ia.v1^	-	-	-	-	mphA	catA1^	-	sul1	-	-	dfrA12	TEM-1D.v1^	-	-	-	KPC-3	SHV-11.v1	35Q	OmpK35-25%;OmpK36GD	-	GyrA-83I;ParC-80I	-	-	-	-	-
GCF_000281355.1_KPNIH17_1_genomic.fna	KL107	unknown (best match = OL102)	ST258	Klebsiella pneumoniae		CRKp	NA			Yes	aac(6')-Ib'.v1;aadA2^;aph3-Ia.v1^	-	-	-	-	mphA	catA1^	-	sul1	-	-	dfrA12	TEM-1D.v1^	-	-	-	KPC-3	SHV-11.v1	35Q	OmpK35-25%;OmpK36GD	-	GyrA-83I;ParC-80I	-	-	-	-	-
GCF_000281375.1_KPNIH20_1_genomic.fna	unknown (best match = KL107)	unknown (best match = OL102)	ST258	Klebsiella pneumoniae		CRKp	NA			Yes	aac(6')-Ib'.v1;aadA2^;aph3-Ia.v1^	-	-	-	-	mphA	catA1^	-	sul1	-	-	dfrA12	TEM-1D.v1^	-	-	-	KPC-3	SHV-11.v1	35Q	OmpK35-25%;OmpK36GD	-	GyrA-83I;ParC-80I	-	-	-	-	-
GCF_000281395.1_KPNIH4_1_genomic.fna	unknown (best match = KL107)	unknown (best match = OL102)	ST258	Klebsiella pneumoniae		CRKp	NA			Yes	aac(6')-Ib'.v1;aadA2^;aph3-Ia.v1^	-	-	-	-	mphA	catA1^	-	sul1	-	-	dfrA12	TEM-1D.v1^	-	-	-	KPC-3	SHV-11.v1	35Q	OmpK35-25%;OmpK36GD	-	GyrA-83I;ParC-80I	-	-	-	-	-
GCF_000281415.1_KPNIH7_1_genomic.fna	KL107	unknown (best match = OL102)	ST258	Klebsiella pneumoniae		CRKp	NA			Yes	aac(6')-Ib'.v1;aadA2^;aph3-Ia.v1^	-	-	-	-	mphA	catA1^	-	sul1	-	-	dfrA12	TEM-1D.v1^	-	-	-	KPC-3	SHV-11.v1	35Q	OmpK35-25%;OmpK36GD	-	GyrA-83I;ParC-80I	-	-	-	-	-
GCF_000281435.2_ASM28143v2_genomic.fna	KL107	unknown (best match = OL102)	ST258	Klebsiella pneumoniae		CRKp	NA			Yes	aac(6')-Ib'.v1;aadA2;aadA2^;aph3-Ia.v1^	-	-	-	-	mphA	catA1^	-	sul1;sul1	-	-	dfrA12	TEM-1D.v1^	-	-	-	KPC-3	SHV-11.v1	35Q	OmpK35-25%;OmpK36GD	-	GyrA-83I;ParC-80I	-	-	-	-	-
GCF_000281455.1_KPNIH14_1_genomic.fna	KL107	unknown (best match = OL102)	ST258	Klebsiella pneumoniae		CRKp	NA			Yes	aac(6')-Ib'.v1;aadA2^;aph3-Ia.v1^	-	-	-	-	mphA	catA1^	-	sul1	-	-	dfrA12	TEM-1D.v1^	-	-	-	KPC-3	SHV-11.v1	35Q	OmpK35-25%;OmpK36GD	-	GyrA-83I;ParC-80I	-	-	-	-	-
GCF_000281475.1_KPNIH18_1_genomic.fna	KL107	unknown (best match = OL102)	ST258	Klebsiella pneumoniae		CRKp	NA			Yes	aac(6')-Ib'.v1;aadA2^;aph3-Ia.v1^	-	-	-	-	mphA	catA1^	-	sul1	-	-	dfrA12?	TEM-1D.v1^	-	-	-	KPC-3	SHV-11.v1	35Q	OmpK35-25%;OmpK36GD	-	GyrA-83I;ParC-80I	-	-	-	-	-
GCF_000281495.1_KPNIH21_1_genomic.fna	KL107	unknown (best match = OL102)	ST258	Klebsiella pneumoniae		CRKp	NA			Yes	aac(6')-Ib'.v1;aadA2^;aph3-Ia.v1^	-	-	-	-	mphA	catA1^	-	sul1	-	-	dfrA12	TEM-1D.v1^	-	-	-	KPC-3	SHV-11.v1	35Q	OmpK35-25%;OmpK36GD	-	GyrA-83I;ParC-80I	-	-	-	-	-
GCF_000281535.2_ASM28153v2_genomic.fna	KL107	unknown (best match = OL102)	ST258	Klebsiella pneumoniae	USA	CRKp	2011	USA		Yes	aac(6')-Ib'.v1;aadA2;aadA2^;aph3-Ia.v1^	-	-	-	-	mphA	catA1^	-	sul1;sul1	-	-	dfrA12	TEM-1D.v1^	-	-	-	KPC-3	SHV-11.v1	35Q	OmpK35-25%;OmpK36GD	-	GyrA-83I;ParC-80I	-	-	-	-	-
GCF_000281555.1_KPNIH8_1_genomic.fna	unknown (best match = KL107)	unknown (best match = OL102)	ST258	Klebsiella pneumoniae		CRKp	NA			Yes	aac(6')-Ib'.v1;aadA2^;aph3-Ia.v1^	-	-	-	-	mphA	catA1^	-	sul1	-	-	dfrA12	TEM-1D.v1^	-	-	-	KPC-3	SHV-11.v1	35Q	OmpK35-25%;OmpK36GD	-	GyrA-83I;ParC-80I	-	-	-	-	-
GCF_000281575.1_KPNIH11_1_genomic.fna	KL107	unknown (best match = OL102)	ST258	Klebsiella pneumoniae		CRKp	NA			Yes	aac(6')-Ib'.v1;aadA2^;aph3-Ia.v1^	-	-	-	-	mphA	catA1^	-	sul1	-	-	dfrA12	TEM-1D.v1^	-	-	-	KPC-3	SHV-11.v1	35Q	OmpK35-25%;OmpK36GD	-	GyrA-83I;ParC-80I	-	-	-	-	-
GCF_000281595.1_KPNIH16_1_genomic.fna	unknown (best match = KL107)	unknown (best match = OL102)	ST258	Klebsiella pneumoniae		CRKp	NA			Yes	aac(6')-Ib'.v1;aadA2^;aph3-Ia.v1^	-	-	-	-	mphA	catA1^	-	sul1	-	-	dfrA12	TEM-1D.v1^	-	-	-	KPC-3	SHV-11.v1	35Q	OmpK35-25%;OmpK36GD	-	GyrA-83I;ParC-80I	-	-	-	-	-
GCF_000281635.1_KPNIH23_1_genomic.fna	KL107	unknown (best match = OL102)	ST258	Klebsiella pneumoniae		CRKp	NA			Yes	aac(6')-Ib'.v1;aadA2^;aph3-Ia.v1^	-	-	-	-	mphA	catA1^	-	sul1	-	-	dfrA12	TEM-1D.v1^	-	-	-	KPC-3	SHV-11.v1	35Q	OmpK35-25%;OmpK36GD	PmrB-68%	GyrA-83I;ParC-80I	-	-	-	-	-
GCF_000281755.1_KlePneDSM30104_genomic.fna	KL3	O1/O2v1	ST3	Klebsiella pneumoniae		No	NA			Yes	-	-	-	-	-	-	-	-	-	-	-	-	-	-	-	-	-	SHV-1^	-	-	-	-	ybt 12; ICEKp10 (truncated)	clb 1	-	-	rmp 2A; VP
GCF_000283455.1_KlebKpneumoniae_ST258_1.0_genomic.fna	KL107	O1/O2v2	ST258	Klebsiella pneumoniae		CRKp	NA			Yes	aac(6')-Ib'.v1;aadA2^;aph3-Ia.v1^	-	-	-	-	mphA	catA1^	-	sul1	-	-	dfrA12	-	-	-	-	KPC-3	SHV-11.v1	35Q	OmpK35-25%;OmpK36GD	-	GyrA-83I;ParC-80I	-	-	-	-	-
GCF_000294365.1_ASM29436v1_genomic.fna	unknown (best match = KL1)	O1/O2v2	ST23	Klebsiella pneumoniae		No	NA			No	-	-	-	-	-	-	-	-	-	-	-	-	-	-	-	-	-	SHV-11.v1^	35Q	-	-	-	ybt 1; ICEKp10	clb 2	-	-	-
GCF_000309505.2_ASM30950v2_genomic.fna	KL107	O1/O2v2	ST512	Klebsiella pneumoniae		CRKp	NA			Yes	aac(6')-Ib'.v1;aadA2	-	-	-	-	mphA	catA1^	-	sul1	-	-	-	-	-	-	-	KPC-3	SHV-11.v1	35Q	OmpK35-25%;OmpK36GD	-	GyrA-83I;ParC-80I	-	-	-	-	-
GCF_000313365.1_ASM31336v1_genomic.fna	KL107	O1/O2v2	ST258	Klebsiella pneumoniae		CRKp	NA			Yes	aac(6')-Ib'.v1	-	-	-	-	mphA	catA1^	-	sul1	-	-	dfrA12	TEM-1D.v1^	-	-	-	KPC-3	SHV-11.v1	35Q	OmpK35-25%	MgrB-0%	GyrA-83I;ParC-80I	-	-	-	-	-
GCF_000313465.1_ASM31346v1_genomic.fna	KL107	O1/O2v2	ST258	Klebsiella pneumoniae		CRKp	NA			Yes	aac(6')-Ib'.v1;aadA2	-	-	-	-	mphA	catA1^	-	sul1	-	-	dfrA12	TEM-1D.v1^	-	-	-	KPC-3	SHV-11.v1	35Q	OmpK35-25%	MgrB-60%	GyrA-83I;ParC-80I	-	-	-	-	-
GCF_000316245.2_MTE2_ImprovedAssembly_genomic.fna	KL106	O1/O2v2	ST258	Klebsiella pneumoniae	USA	CRKp	2007	USA	OH	Yes	aac(6')-Ib'.v1*;aadA2^	-	-	-	-	mphA	catA1^	-	sul1	-	-	dfrA12	-	TEM-122*?	SHV-12	-	KPC-2	-	238S;240K;35Q	OmpK35-25%;OmpK36GD	-	GyrA-83I;ParC-80I	-	-	-	-	-
GCF_000316265.2_MTE1_ImprovedAssembly_genomic.fna	KL2	O1/O2v1	ST14	Klebsiella pneumoniae	Argentina	No	1980	Argentina		Yes	aac(3)-IIa.v1;aac(6')-Ib'.v1;aph(3')-Ia;strA.v1;strB.v1	-	-	-	-	-	catA1^	-	-	tet(B).v2*	-	dfrA8	OXA-9.v1;SCO-1;TEM-1D.v1^	-	-	-	-	SHV-28.v1^	-	-	-	-	-	-	-	-	-
GCF_000334515.1_ASM33451v1_genomic.fna	unknown (best match = KL107)	O5	NA	Klebsiella aerogenes		hvKp	NA			Yes	aac(6')-Ib7;aadA	-	-	-	-	-	-	-	sul1;sul2	-	-	dfrA1.v2	-	-	TEM-24.v1	-	-	-	-	-	-	-	ybt 20; ICEKp10	clb 3	-	iro unknown	-
GCF_000338255.1_KP1_contigs_1-272_genomic.fna	KL2	O1/O2v1	ST86	Klebsiella pneumoniae	USA	hvKp	NA	USA	NY, Buffalo	Yes	aph3-Ia.v1^	-	-	-	-	-	-	-	-	-	-	-	-	-	-	-	-	SHV-1^	-	-	-	-	ybt 10; ICEKp4?	-	iuc 1	iro 1	rmp 1; KpVP-1
GCF_000349245.1_KP700603_01152013_genomic.fna	KL53	O3/O3a	ST489	Klebsiella quasipneumoniae subsp. similipneumoniae		No	NA			Yes	ant(2'')-Ia	-	-	-	-	-	-	-	sul1*	-	-	-	OXA-2	-	SHV-18	-	-	OKP-B-6^	238A;240K	-	-	-	-	-	-	-	-
GCF_000349265.2_KPBAA1705_01152013_genomic.fna	KL107	O1/O2v2	ST258	Klebsiella pneumoniae		CRKp	NA			Yes	aac(6')-Ib'.v1;aadA2^;aph3-Ia.v1^	-	-	-	-	mphA	catA1^	-	sul1	-	-	dfrA12	-	-	-	-	KPC-2	SHV-11.v1	35Q	OmpK35-25%	-	GyrA-83I;ParC-80I	-	-	-	-	-
GCF_000349285.2_G000_12282012_genomic.fna	KL74	OL104	ST11	Klebsiella pneumoniae	USA	CRKp	2010	USA		Yes	aac(3)-IIa.v1^;aac(6')-Ib'.v2*?;aadA2;rmtC;strA.v1^;strB.v1	-	-	qnrB9.2^	-	mphA	-	-	sul1;sul2	tet(A).v1	-	dfrA14.v2*	CMY-6;OXA-1;TEM-1D.v1^	-	CTX-M-15	-	NDM-1	SHV-11.v1?	35Q	OmpK35-25%	-	GyrA-83I;ParC-80I	-	-	-	-	-
GCF_000364385.3_ASM36438v3_genomic.fna	unknown (best match = KL74)	O3b	ST11	Klebsiella pneumoniae	USA	CRKp	2010	USA		Yes	aac(3)-IIa.v1^;aac(6')-Ib'.v1;aac(6')-Ib-cr.v2;aac(6')-Ib3^;aadA2;rmtC;strA.v1^;strB.v1	-	-	qnrB9.2^	-	mphA	CatB4.v1	-	sul1;sul1;sul2	tet(A).v1	-	dfrA14.v2*	CMY-6;OXA-1;TEM-1D.v1^	-	CTX-M-15;CTX-M-15	-	NDM-1	SHV-11.v1;SHV-11.v1*	35Q;35Q	OmpK35-25%	-	GyrA-83I;ParC-80I	-	-	-	-	-
GCF_000401195.1_gkp2v01_genomic.fna	KL106	O1/O2v2	ST258	Klebsiella pneumoniae		CRKp	NA			Yes	aac(6')-Ib'.v1;aadA2^	-	-	-	-	mphA	catA1^	-	sul1	-	-	dfrA12	-	-	SHV-12	-	KPC-2	-	238S;240K;35Q	OmpK35-25%;OmpK36GD	-	GyrA-83I;ParC-80I	-	-	-	-	-
GCF_000406385.1_gkp47v01_genomic.fna	KL102	O1/O2v2	ST1272	Klebsiella pneumoniae	USA	CRKp		USA	Cleveland, OH	Yes	aadA5*;ant(2'')-Ia*	-	-	-	-	-	-	-	sul1	-	-	-	OXA-2	-	-	-	KPC-3	SHV-11.v1^	35Q	-	-	-	-	-	-	-	-
GCF_000406405.1_gkp1v01_genomic.fna	KL107	O1/O2v2	ST258	Klebsiella pneumoniae		CRKp	NA			Yes	aac(3)-IV;aph(4)-Ia	-	-	-	-	-	cmlA1*	-	sul3	-	-	-	OXA-9.v1	-	SHV-12	-	KPC-3	-	238S;240K;35Q	OmpK35-25%;OmpK36-53%	-	GyrA-83I;GyrA-87N;ParC-80I	-	-	-	-	-
GCF_000406425.1_gkp24v01_genomic.fna	KL106	O1/O2v2	ST258	Klebsiella pneumoniae		CRKp	NA			Yes	aac(6')-Ib'.v1;aadA2^	-	-	-	-	mphA	catA1^	-	sul1	-	-	dfrA12	-	-	SHV-12	-	KPC-2	-	238S;240K;35Q	OmpK35-25%;OmpK36GD	-	GyrA-83I;ParC-80I	-	-	-	-	-
GCF_000406445.1_gkp25v01_genomic.fna	KL106	O1/O2v2	ST258	Klebsiella pneumoniae		CRKp	NA			Yes	aac(3)-IV*;aac(6')-Ib'.v1;aadA2^;aph(4)-Ia	-	-	-	-	mphA	cmlA1*	-	sul1;sul3	-	-	dfrA12	-	-	SHV-12	-	KPC-2	-	238S;240K;35Q	OmpK35-25%;OmpK36GD	-	GyrA-83I;ParC-80I	-	-	-	-	-
GCF_000406465.1_gkp27v01_genomic.fna	KL106	O1/O2v2	ST258	Klebsiella pneumoniae		CRKp	NA			Yes	aac(3)-IV*;aac(6')-Ib'.v1;aadA2^;aph(4)-Ia	-	-	-	-	mphA	cmlA1*	-	sul1;sul3	-	-	dfrA12	-	-	SHV-12	-	KPC-2	-	238S;240K;35Q	OmpK35-25%;OmpK36GD	-	GyrA-83I;ParC-80I	-	-	-	-	-
GCF_000406485.1_gkp53v01_genomic.fna	KL106	O1/O2v2	ST258	Klebsiella pneumoniae		CRKp	NA			Yes	aac(6')-Ib'.v1	-	-	-	-	-	-	-	-	-	-	-	-	-	SHV-12	-	KPC-2	-	238S;240K;35Q	OmpK35-25%	-	GyrA-83I;ParC-80I	-	-	-	-	-
GCF_000406505.1_gkp48v01_genomic.fna	KL102	O1/O2v2	ST1272	Klebsiella pneumoniae		CRKp	NA			Yes	-	-	-	-	-	-	-	-	-	-	-	-	-	-	-	-	KPC-3	SHV-11.v1^	35Q	-	-	-	-	-	-	-	-
GCF_000406525.1_gkp26v01_genomic.fna	KL30	O1/O2v2	ST234	Klebsiella pneumoniae		CRKp	NA			Yes	ant(2'')-Ia	-	-	-	-	-	catB3.v2	-	sul1	-	-	dfrA19*	-	-	-	-	KPC-2	SHV-11.v1^	35Q	-	MgrB-53%	GyrA-83F	ybt 17; ICEKp10	clb 3	-	-	-
GCF_000406545.1_gkp45v01_genomic.fna	KL107	O1/O2v2	ST258	Klebsiella pneumoniae		CRKp	NA			Yes	aac(3)-IV;aadA2;aph(4)-Ia	-	-	-	-	mphA	cmlA1*	-	sul1;sul3	-	-	dfrA12	OXA-9.v1	-	-	-	KPC-3	SHV-11.v1^	35Q	OmpK35-25%	-	GyrA-83I;GyrA-87N;ParC-80I	-	-	-	-	-
GCF_000406565.1_gkp42v01_genomic.fna	KL106	O1/O2v2	ST258	Klebsiella pneumoniae		CRKp	NA			Yes	aac(6')-Ib'.v1;aadA2^	-	-	-	-	mphA	-	-	sul1	-	-	dfrA12	-	-	SHV-12	-	KPC-2	-	238S;240K;35Q	OmpK35-25%;OmpK36GD	MgrB-87%	GyrA-83I;ParC-80I	-	-	-	-	-
GCF_000406585.1_gkp43v01_genomic.fna	KL106	O1/O2v2	ST258	Klebsiella pneumoniae		CRKp	NA			Yes	aac(6')-Ib'.v1;aadA2^;aph3-Ia.v1*?	-	-	-	-	mphA	catA1^	-	sul1	-	-	dfrA12	-	-	SHV-12	-	KPC-2	-	238S;240K;35Q	OmpK35-25%;OmpK36GD	-	GyrA-83I;ParC-80I	-	-	-	-	-
GCF_000406605.1_gkp29v01_genomic.fna	KL106	O1/O2v2	ST258	Klebsiella pneumoniae		CRKp	NA			Yes	aac(6')-Ib'.v1	-	-	-	-	-	-	-	-	-	-	-	-	-	SHV-12	-	KPC-2	-	238S;240K;35Q	OmpK35-25%;OmpK36GD	-	GyrA-83I;ParC-80I	-	-	-	-	-
GCF_000406625.1_gkp44v01_genomic.fna	KL106	O1/O2v2	ST258	Klebsiella pneumoniae		CRKp	NA			Yes	aac(6')-Ib'.v1;aadA2^;aph3-Ia.v1*?	-	-	-	-	mphA	-	-	sul1	-	-	dfrA12	-	-	SHV-12	-	KPC-2	-	238S;240K;35Q	OmpK35-25%;OmpK36GD	-	GyrA-83I;ParC-80I	-	-	-	-	-
GCF_000406645.1_gkp46v01_genomic.fna	KL106	O1/O2v2	ST258	Klebsiella pneumoniae		CRKp	NA			Yes	aac(6')-Ib'.v1;aadA2^;aph3-Ia.v1*?	-	-	-	-	mphA	-	-	sul1	-	-	dfrA12	-	-	SHV-12	-	KPC-2	-	238S;240K;35Q	OmpK35-25%;OmpK36GD	-	GyrA-83I;ParC-80I	-	-	-	-	-
GCF_000406665.1_gkp30v01_genomic.fna	KL106	O1/O2v2	ST258	Klebsiella pneumoniae		CRKp	NA			Yes	aac(6')-Ib'.v1;aadA2^	-	-	-	-	mphA	-	-	sul1	-	-	dfrA12	-	-	SHV-12	-	KPC-2	-	238S;240K;35Q	OmpK35-25%;OmpK36GD	-	GyrA-83I;ParC-80I	-	-	-	-	-
GCF_000406685.1_gkp34v01_genomic.fna	KL107	unknown (best match = O1/O2v2)	ST258	Klebsiella pneumoniae		CRKp	NA			Yes	aac(3)-IV;aadA2;aph(4)-Ia	-	-	-	-	mphA	cmlA1*	-	sul1;sul3	-	-	dfrA12	OXA-9.v1	-	SHV-12	-	KPC-7	-	238S;240K;35Q	OmpK35-25%	-	GyrA-83I;GyrA-87N;ParC-80I	-	-	-	-	-
GCF_000406705.1_gkp37v01_genomic.fna	unknown (best match = KL106)	O1/O2v2	ST258	Klebsiella pneumoniae		CRKp	NA			Yes	aac(3)-IV;aadA2^	-	-	-	-	mphA	catA1^	-	sul1;sul3	-	-	dfrA12	-	-	SHV-12	-	KPC-2	-	238S;240K;35Q	OmpK35-25%;OmpK36GD	-	GyrA-83I;ParC-80I	-	-	-	-	-
GCF_000406725.1_gkp38v01_genomic.fna	KL107	O1/O2v1	ST258	Klebsiella pneumoniae		CRKp	NA			Yes	aac(3)-IV;aadA2;aph(4)-Ia	-	-	-	-	-	cmlA1*	-	sul3	-	-	-	-	-	SHV-12	-	KPC-3	-	238S;240K;35Q	OmpK35-25%	-	GyrA-83I;GyrA-87N;ParC-80I	-	-	-	-	-
GCF_000406745.1_gkp54v01_genomic.fna	KL106	O1/O2v2	ST258	Klebsiella pneumoniae		CRKp	NA			Yes	aadA2^	-	-	-	-	mphA	catA1^	-	sul1	-	-	dfrA12	-	-	SHV-12	-	KPC-2	-	238S;240K;35Q	OmpK35-25%	-	GyrA-83I;ParC-80I	-	-	-	-	-
GCF_000406765.2_ASM40676v2_genomic.fna	unknown (best match = KL106)	O1/O2v2	ST258	Klebsiella pneumoniae		CRKp	NA			Yes	aac(6')-Ib'.v1*	-	-	-	-	-	-	-	-	-	-	-	-	-	SHV-12	-	KPC-2	SHV-11.v1	238S;240K;35Q;35Q	OmpK35-25%	-	GyrA-83I;ParC-80I	-	-	-	-	-
GCF_000406825.1_gkp39v01_genomic.fna	KL107	O1/O2v2	ST258	Klebsiella pneumoniae		CRKp	NA			Yes	aac(3)-IV;aph(4)-Ia	-	-	-	-	-	cmlA1*	-	sul3	-	-	-	OXA-9.v1	-	-	-	KPC-3	SHV-11.v1	35Q	OmpK35-25%;OmpK36-9%	-	GyrA-83I;GyrA-87N;ParC-80I	-	-	-	-	-
GCF_000406845.1_gkp40v01_genomic.fna	KL106	O1/O2v2	ST258	Klebsiella pneumoniae		CRKp	NA			Yes	aac(6')-Ib'.v1;aadA2^	-	-	-	-	mphA	-	-	sul1	-	-	dfrA12	-	-	SHV-12	-	KPC-2	-	238S;240K;35Q	OmpK35-25%;OmpK36GD	-	GyrA-83I;ParC-80I	-	-	-	-	-
GCF_000406865.1_gkp56v01_genomic.fna	KL107	O1/O2v2	ST258	Klebsiella pneumoniae		CRKp	NA			Yes	aac(3)-IV;aadA2;aph(4)-Ia	-	-	-	-	mphA	cmlA1*	-	sul1;sul3	-	-	dfrA12	-	-	SHV-12	-	KPC-3	-	238S;240K;35Q	OmpK35-25%	-	GyrA-83I;GyrA-87N;ParC-80I	-	-	-	-	-
GCF_000406885.1_gkp57v01_genomic.fna	unknown (best match = KL106)	O1/O2v2	ST258	Klebsiella pneumoniae		CRKp	NA			Yes	aac(6')-Ib'.v1*	-	-	-	-	-	-	-	-	-	-	-	-	-	SHV-12	-	KPC-2	-	238S;240K;35Q	OmpK35-25%	-	GyrA-83I;ParC-80I	-	-	-	-	-
GCF_000408965.1_gkp4v01_genomic.fna	KL106	O1/O2v2	ST258	Klebsiella pneumoniae	USA	CRKp	2008	USA		Yes	aac(6')-Ib'.v1;aadA2^	-	-	-	-	mphA	-	-	sul1	-	-	dfrA12	-	-	SHV-12^	-	KPC-2	-	238S;240K;35Q	OmpK35-25%;OmpK36GD	-	GyrA-83I;ParC-80I	-	-	-	-	-
GCF_000408985.1_gkp28v01_genomic.fna	KL106	O1/O2v1	ST258	Klebsiella pneumoniae		No	NA	missing		Yes	aac(6')-Ib'.v1;aadA2^	-	-	-	-	mphA	-	-	sul1	-	-	dfrA12	-	-	SHV-12	-	-	-	238S;240K;35Q	OmpK35-25%;OmpK36GD	MgrB-0%	GyrA-83I;ParC-80I	-	-	-	-	-
GCF_000409005.1_gkp33v01_genomic.fna	KL107	O1/O2v2	ST258	Klebsiella pneumoniae		CRKp	NA	missing		Yes	aac(3)-IV;aadA2;aph(4)-Ia	-	-	-	-	mphA	cmlA1*	-	sul1;sul3	-	-	dfrA12	OXA-9.v1	-	SHV-12	-	KPC-3	-	238S;240K;35Q	OmpK35-25%;OmpK36-53%	MgrB-81%	GyrA-83I;GyrA-87N;ParC-80I	-	-	-	-	-
GCF_000409025.1_gkp41v01_genomic.fna	KL106	O1/O2v2	ST258	Klebsiella pneumoniae		CRKp	NA	missing		Yes	aac(6')-Ib'.v1;aadA2^	-	-	-	-	mphA	-	-	sul1	-	-	dfrA12	-	-	SHV-12	-	KPC-2	-	238S;240K;35Q	OmpK35-25%;OmpK36GD	-	GyrA-83I;ParC-80I	-	-	-	-	-
GCF_000409045.1_gkp35v01_genomic.fna	KL106	O1/O2v2	ST258	Klebsiella pneumoniae		CRKp	NA			Yes	-	-	-	-	-	-	-	-	-	-	-	-	-	-	SHV-12	-	KPC-2	-	238S;240K;35Q	OmpK35-25%;OmpK36GD	-	GyrA-83I;ParC-80I	-	-	-	-	-
GCF_000409065.1_gkp10v01_genomic.fna	KL107	O1/O2v2	ST258	Klebsiella pneumoniae		CRKp	NA			Yes	aadA2^	-	-	-	-	mphA	-	-	sul1	-	-	dfrA12	OXA-9.v1	-	SHV-12	-	KPC-3	-	238S;240K;35Q	OmpK35-25%;OmpK36TD	-	GyrA-83I;GyrA-87N;ParC-80I	-	-	-	-	-
GCF_000409085.1_gkp15v01_genomic.fna	KL107	O1/O2v2	ST258	Klebsiella pneumoniae		CRKp	NA			Yes	aac(3)-IV;aadA2;aph(4)-Ia	-	-	-	-	mphA	cmlA1*	-	sul1;sul3	-	-	dfrA12	OXA-9.v1	-	SHV-12	-	KPC-3	-	238S;240K;35Q	OmpK35-25%	-	GyrA-83I;GyrA-87N;ParC-80I	-	-	-	-	-
GCF_000409105.1_gkp36v01_genomic.fna	KL107	O1/O2v2	ST258	Klebsiella pneumoniae		CRKp	NA			Yes	aac(3)-IV;aadA2;aph(4)-Ia	-	-	-	-	mphA	cmlA1*	-	sul1;sul3	-	-	dfrA12	OXA-9.v1	-	SHV-12	-	KPC-3	-	238S;240K;35Q	OmpK35-25%	-	GyrA-83I;GyrA-87N;ParC-80I	-	-	-	-	-
GCF_000409125.1_gkp31v01_genomic.fna	KL112	O1/O2v1	ST15	Klebsiella pneumoniae		CRKp	NA			Yes	aac(3)-IIa.v1^;aac(6')-Ib-cr.v2;strA.v1^;strB.v1	-	-	-	-	-	-	-	sul2	tet(A).v1	-	dfrA14.v2*	OXA-1;OXA-9.v1	-	CTX-M-15	-	KPC-2	SHV-28.v1^	-	OmpK36-85%	-	GyrA-83F;GyrA-87A;ParC-80I	ybt 10; ICEKp4	-	-	-	-
GCF_000409715.1_Klebsiella_pneumoniae_ATCC_25955_Genome_sequencing_genomic.fna	KL28	O1/O2v2	ST1271	Klebsiella pneumoniae	China	No	NA	China	Shanghai	Yes	-	-	-	-	-	-	-	-	-	-	-	-	-	-	-	-	-	SHV-187*	-	-	-	-	-	-	-	-	-
GCF_000409735.1_Klebsiella_pneumonia_G5-2_Genome_sequencing_genomic.fna	KL28	O1/O2v2	ST1271	Klebsiella pneumoniae	China	No	NA	China	Shanghai	Yes	-	-	-	-	-	-	-	-	-	-	-	-	-	-	-	-	-	SHV-187*	-	-	-	-	-	-	-	-	-
GCF_000412575.2_B5055.1_genomic.fna	unknown (best match = KL2)	O1/O2v2	ST35-2LV	Klebsiella pneumoniae		hvKp	NA			Yes	-	-	-	-	-	-	-	-	-	-	-	-	-	-	-	-	-	-	-	-	PmrB-24%	-	ybt 12; ICEKp10 (incomplete) (truncated)	clb 1 (incomplete)	iuc 2 (incomplete)	iro 2	-
GCF_000417045.1_gkp17v01_genomic.fna	KL107	O1/O2v2	ST258	Klebsiella pneumoniae		CRKp	NA			Yes	aac(3)-IV;aadA2;aph(4)-Ia	-	-	-	-	mphA	cmlA1*	-	sul1;sul3	-	-	dfrA12	OXA-9.v1	-	SHV-12	-	KPC-3	-	238S;240K;35Q	OmpK35-25%	-	GyrA-83I;GyrA-87N;ParC-80I	-	-	-	-	-
GCF_000417065.1_gkp14v01_genomic.fna	KL106	O1/O2v2	ST258	Klebsiella pneumoniae		CRKp	NA			Yes	aac(6')-Ib'.v1	-	-	-	-	-	-	-	-	-	-	-	-	-	SHV-12	-	KPC-2	-	238S;240K;35Q	OmpK35-25%	-	GyrA-83I;ParC-80I	-	-	-	-	-
GCF_000417105.1_gkp3v01_genomic.fna	KL106	O1/O2v2	ST258	Klebsiella pneumoniae		CRKp	NA			Yes	aac(6')-Ib'.v1	-	-	-	-	-	-	-	-	-	-	-	-	-	SHV-12^	-	KPC-2	-	238S;240K;35Q	OmpK35-25%;OmpK36GD	-	GyrA-83I;ParC-80I	-	-	-	-	-
GCF_000417125.1_gkp5v01_genomic.fna	KL106	O1/O2v2	ST258	Klebsiella pneumoniae		CRKp	NA			Yes	aac(6')-Ib'.v1;aadA2^	-	-	-	-	mphA	catA1^	-	sul1	-	-	dfrA12	-	-	SHV-12	-	KPC-2	-	238S;240K;35Q	OmpK35-25%	-	GyrA-83I;ParC-80I	-	-	-	-	-
GCF_000417145.1_gkp23v01_genomic.fna	KL107	O1/O2v2	ST258	Klebsiella pneumoniae		CRKp	NA			Yes	aac(3)-IV;aadA2;aph(4)-Ia	-	-	-	-	mphA	cmlA1*	-	sul1;sul3	-	-	dfrA12	OXA-9.v1	-	SHV-12	-	KPC-3	-	238S;240K;35Q	OmpK35-25%	-	GyrA-83I;GyrA-87N;ParC-80I	-	-	-	-	-
GCF_000417165.1_gkp21v01_genomic.fna	KL106	O1/O2v2	ST258	Klebsiella pneumoniae		CRKp	NA			Yes	aac(6')-Ib'.v1	-	-	-	-	-	-	-	-	-	-	-	-	-	SHV-12	-	KPC-2	-	238S;240K;35Q	OmpK35-25%;OmpK36GD	-	GyrA-83I;ParC-80I	-	-	-	-	-
GCF_000417185.1_gkp22v01_genomic.fna	KL106	O1/O2v2	ST258	Klebsiella pneumoniae		CRKp	NA			Yes	aac(6')-Ib'.v1	-	-	-	-	-	-	-	-	-	-	-	-	-	SHV-12	-	KPC-2	-	238S;240K;35Q	OmpK35-25%;OmpK36GD	-	GyrA-83I;ParC-80I	-	-	-	-	-
GCF_000417205.1_gkp13v01_genomic.fna	KL107	O1/O2v2	ST258	Klebsiella pneumoniae		No	NA			Yes	aac(3)-IV;aadA2;aph(4)-Ia	-	-	-	-	-	-	-	sul3	-	-	-	-	-	SHV-12	-	-	-	238S;240K;35Q	OmpK35-25%;OmpK36GD	-	GyrA-83I;GyrA-87N;ParC-80I	-	-	-	-	-
GCF_000417225.2_ASM41722v2_genomic.fna	KL107	O1/O2v2	ST258	Klebsiella pneumoniae		CRKp	NA			Yes	aac(6')-Ib'.v1*;aadA*;aadA2^;aph3-Ia.v1^	-	-	-	-	mphA	-	-	sul1	-	-	dfrA12	OXA-9.v1;TEM-1D.v1^	-	SHV-12	-	KPC-3	SHV-11.v1	238S;240K;35Q;35Q	OmpK35-25%	-	GyrA-83I;GyrA-87N;ParC-80I	-	-	-	-	-
GCF_000417245.1_gkp20v01_genomic.fna	KL107	O1/O2v2	ST258	Klebsiella pneumoniae		CRKp	NA			Yes	aac(3)-IV;aph(4)-Ia	-	-	-	-	mphA	cmlA1*	-	sul1;sul3	-	-	dfrA12	OXA-9.v1	-	SHV-12	-	KPC-3	-	238S;240K;35Q	OmpK35-25%	-	GyrA-83I;GyrA-87N;ParC-80I	-	-	-	-	-
GCF_000417265.2_ASM41726v2_genomic.fna	KL106	O1/O2v2	ST258	Klebsiella pneumoniae		CRKp	NA			Yes	aac(6')-Ib'.v1;aac(6')-Ib'.v1	-	-	-	-	-	-	-	-	-	-	-	TEM-1D.v1^	-	SHV-12	-	KPC-2	SHV-11.v1	238S;240K;35Q;35Q	OmpK35-25%;OmpK36GD	-	GyrA-83I;ParC-80I	-	-	-	-	-
GCF_000417305.1_gkp7v01_genomic.fna	KL107	O1/O2v2	ST258	Klebsiella pneumoniae		CRKp	NA			Yes	aac(3)-IV;aadA2^;aph(4)-Ia	-	-	-	-	-	-	-	sul1	-	-	dfrA12	OXA-9.v1	-	SHV-12	-	KPC-3	-	238S;240K;35Q	OmpK35-25%	-	GyrA-83I;GyrA-87N;ParC-80I	-	-	-	-	-
GCF_000417325.1_gkp8v01_genomic.fna	KL107	O1/O2v2	ST258	Klebsiella pneumoniae		CRKp	NA			Yes	aac(3)-IV;aph(4)-Ia	-	-	-	-	mphA	cmlA1*	-	sul1;sul3	-	-	dfrA12	OXA-9.v1	-	SHV-12	-	KPC-3	-	238S;240K;35Q	OmpK35-25%	-	GyrA-83I;GyrA-87N;ParC-80I	-	-	-	-	-
GCF_000417345.1_gkp9v01_genomic.fna	KL107	O1/O2v2	ST258	Klebsiella pneumoniae		CRKp	NA			Yes	aac(3)-IV;aadA2;aph(4)-Ia	-	-	-	-	mphA	cmlA1*	-	sul1;sul3	-	-	dfrA12	OXA-9.v1	-	SHV-12	-	KPC-3	-	238S;240K;35Q	OmpK35-25%	-	GyrA-83I;GyrA-87N;ParC-80I	-	-	-	-	-
GCF_000417365.1_gkp50v01_genomic.fna	unknown (best match = KL106)	O1/O2v2	ST258	Klebsiella pneumoniae		CRKp	NA	missing		Yes	aac(6')-Ib'.v1*	-	-	-	-	-	-	-	-	-	-	-	-	-	SHV-12	-	KPC-2	-	238S;240K;35Q	OmpK35-25%	-	GyrA-83I;ParC-80I	-	-	-	-	-
GCF_000417385.1_gkp51v01_genomic.fna	KL106	O1/O2v2	ST258	Klebsiella pneumoniae		CRKp	NA			Yes	aadA2^	-	-	-	-	mphA	-	-	sul1	-	-	dfrA12	-	-	SHV-12	-	KPC-2	-	238S;240K;35Q	OmpK35-25%;OmpK36GD	-	GyrA-83I;ParC-80I	-	-	-	-	-
GCF_000417405.1_gkp49v01_genomic.fna	KL106	O1/O2v2	ST258	Klebsiella pneumoniae		CRKp	NA			Yes	aac(6')-Ib'.v1;aadA2^	-	-	-	-	mphA	-	-	sul1	-	-	dfrA12	-	-	-	-	KPC-2	-	-	OmpK35-25%;OmpK36GD	-	GyrA-83I;ParC-80I	-	-	-	-	-
GCF_000417425.1_gkp52v01_genomic.fna	KL106	O1/O2v2	ST258	Klebsiella pneumoniae		CRKp	NA			Yes	-	-	-	-	-	-	-	-	-	-	-	-	-	-	-	-	KPC-2	SHV-11.v1	35Q	OmpK35-25%;OmpK36GD	MgrB-0%	GyrA-83I;ParC-80I	-	-	-	-	-
GCF_000417445.1_gkp6v01_genomic.fna	KL107	O1/O2v2	ST258	Klebsiella pneumoniae		CRKp	NA			Yes	aac(3)-IV;aadA2;aph(4)-Ia	-	-	-	-	-	cmlA1*	-	sul3	-	-	-	OXA-9.v1	-	SHV-12	-	KPC-3	-	238S;240K;35Q	OmpK35-25%	-	GyrA-83I;GyrA-87N;ParC-80I	-	-	-	-	-
GCF_000417465.1_gkp32v01_genomic.fna	KL112	O1/O2v1	ST15	Klebsiella pneumoniae		No	NA			Yes	aac(3)-IIa.v1^;strA.v1^;strB.v1	-	-	-	-	-	-	-	sul2	tet(A).v1	-	dfrA14.v2*	OXA-1	-	CTX-M-15	-	-	SHV-28.v1^	-	-	-	GyrA-83F;GyrA-87A;ParC-80I	-	-	-	-	-
GCF_000417485.1_gkp11v01_genomic.fna	KL24	O1/O2v1	ST45	Klebsiella pneumoniae		CRKp	NA			Yes	ant(2'')-Ia	-	-	qnrS1	-	-	-	-	-	-	-	-	LAP-1;OXA-2;TEM-1D.v1^	-	SHV-7^	-	KPC-2	-	238S;240K	-	-	-	ybt 10; ICEKp4	-	-	-	-
GCF_000417545.1_gkp19v01_genomic.fna	KL107	O1/O2v2	ST258	Klebsiella pneumoniae		CRKp	NA			Yes	aac(3)-IV;aadA2;aph(4)-Ia;aph3-Ia.v1^	-	-	-	-	mphA	cmlA1*	-	sul1;sul3	-	-	dfrA12	OXA-9.v1	-	SHV-12	-	KPC-3	-	238S;240K;35Q	OmpK35-25%	-	GyrA-83I;GyrA-87N;ParC-80I	-	-	-	-	-
GCF_000439165.1_KKPNMP14_genomic.fna	KL107	O1/O2v2	ST258	Klebsiella pneumoniae	South Korea	CRKp	2011	South Korea		Yes	aac(6')-Ib'.v1;aadA2^;aph3-Ia.v1^	-	-	-	-	mphA	catA1^	-	sul1	-	-	dfrA12	-	-	-	-	KPC-2	SHV-11.v1	35Q	OmpK35-25%	-	GyrA-83I;ParC-80I	-	-	-	-	-
GCF_000439185.1_UKKV901664_genomic.fna	KL106	O1/O2v2	ST258	Klebsiella pneumoniae	USA	CRKp	2002	USA		Yes	aac(3)-IV;aac(6')-Ib'.v1;aadA2;ant(2'')-Ia;aph(4)-Ia;aph3-Ia.v1^	-	-	-	-	mphA	catA1^;catB11;catB3.v2;cmlA1*	-	sul1;sul3	-	-	dfrA12;dfrA19*	CARB-2.v1^;FOX-5	-	-	-	KPC-2	-	-	OmpK35-25%	-	GyrA-83I;ParC-80I	-	-	-	-	-
GCF_000444855.2_GS_De_Novo_Assembly_genomic.fna	KL166	O3b	ST1377	Klebsiella pneumoniae	India	No	2010	India		No	-	-	-	-	-	-	-	-	-	-	-	-	-	-	SHV-12	-	-	-	238S;240K;35Q	-	PmrB-40%	-	-	-	-	-	-
GCF_000465975.2_ASM46597v2_genomic.fna	KL54	O1/O2v2	ST29	Klebsiella pneumoniae	Australia	No	NA	Australia		Yes	-	-	-	-	-	-	-	-	-	-	-	-	-	-	-	-	-	SHV-187	-	-	-	-	-	-	-	-	-
GCF_000474015.1_ASM47401v1_genomic.fna	unknown (best match = KL2)	O1/O2v1	ST86	Klebsiella pneumoniae		No	NA			No	-	-	-	-	-	-	-	-	-	-	-	-	-	-	-	-	-	SHV-1^	-	-	-	-	-	-	-	-	-
GCF_000474635.1_Kp303K1.0_genomic.fna	KL19	O1/O2v2	ST15	Klebsiella pneumoniae	Taiwan	CRKp	2010	Taiwan		Yes	aac(3)-IId^;aac(6')-Ib;aac(6')-Ib'.v1*;aac(6')-Ib*;aadA*;aadA*;aph3-Ia.v1^;rmtF;strA.v1*;strB.v1*	-	-	qnrB1.v1	-	mphA	-	arr-2;arr-2	sul2*	-	-	dfrA14.v1	TEM-1D.v1^	-	SHV-12;SHV-12*	-	NDM-1	-	238S;238S;240K;240K;35Q;35Q	-	-	GyrA-83F;GyrA-87A;ParC-80I	-	-	-	-	-
GCF_000474865.1_Kleb_pneu_BIDMC_18C_V1_PacBio_genomic.fna	KL106	O1/O2v2	ST258	Klebsiella pneumoniae		CRKp	NA	missing		Yes	aac(3)-IV;aac(6')-Ib'.v1;aadA2;aadA2;aadA2^;aadA^;aph(4)-Ia	-	-	-	-	mphA	catA1^;cmlA1*	-	sul1;sul1	-	-	dfrA12	-	-	SHV-12	-	KPC-2	SHV-11.v1	238S;240K;35Q;35Q	OmpK35-25%	-	GyrA-83I;ParC-80I	-	-	-	-	-
GCF_000474885.1_Kleb_pneu_BIDMC_12C_V1_PacBio_genomic.fna	KL107	O1/O2v2	ST258	Klebsiella pneumoniae		CRKp	NA	missing		Yes	strA.v1^;strB.v1	-	-	-	-	-	-	-	sul2	-	-	dfrA14.v2*	TEM-1D.v1^	-	-	-	KPC-3	SHV-11.v1	35Q	OmpK35-25%	-	GyrA-83I;ParC-80I	-	-	-	-	-
GCF_000474905.1_Kleb_pneu_BIDMC_16_V1_PacBio_genomic.fna	KL107	O1/O2v2	ST258	Klebsiella pneumoniae		CRKp	NA	missing		Yes	aac(3)-IV;aac(6')-Ib'.v1;aac(6')-Ib'.v1;aac(6')-Ib'.v1;aac(6')-Ib'.v1;aadA2;aadA2^;aadA^;aph(4)-Ia;aph3-Ia.v1^	-	-	-	-	mphA	catA1^;cmlA1*	-	sul1;sul3	-	-	dfrA12	TEM-1D.v1^	-	SHV-12	-	KPC-3	SHV-11.v1	238S;240K;35Q;35Q	OmpK35-25%	-	GyrA-83I;GyrA-87G;ParC-80I	-	-	-	-	-
GCF_000495875.1_SeK50_genomic.fna	KL107	O1/O2v2	ST258	Klebsiella pneumoniae	Italy	CRKp	2010	Italy		Yes	aac(6')-Ib'.v1;aadA2;aph3-Ia.v1^	-	-	-	-	mphA	catA1^	-	sul1;sul1	-	-	dfrA12	-	-	-	-	KPC-3	SHV-11.v1	35Q	OmpK35-25%	-	GyrA-83I;ParC-80I	-	-	-	-	-
GCF_000495895.2_SfK50_genomic.fna	KL107	O1/O2v2	ST258	Klebsiella pneumoniae	Italy	CRKp	2011	Italy		Yes	aac(6')-Ib'.v1;aadA2;aph3-Ia.v1^	-	-	-	-	mphA	catA1^	-	sul1;sul1;sul1	-	-	dfrA12	TEM-1D.v1^	-	-	-	KPC-3	SHV-11.v1	35Q	OmpK35-25%	MgrB-60%	GyrA-83I;ParC-80I	-	-	-	-	-
GCF_000498775.2_LAU-EC1_genomic.fna	KL25	O5	ST336	Klebsiella pneumoniae	Lebanon	No	2013	Lebanon	Byblos	Yes	aac(6')-Ib-cr.v2;aph3-Ia.v1^;strA.v1^;strB.v1	-	-	qnrB1.v2^	-	-	CatB4.v1	-	sul2*	-	-	dfrA14.v2*	OXA-1;TEM-1D.v1^	-	CTX-M-15	-	-	SHV-11.v1^	35Q	-	-	-	ybt 15; ICEKp11	-	-	-	-
GCF_000499865.1_KpQ15_genomic.fna	KL149	O4	ST37	Klebsiella pneumoniae	Spain	No	2008	Spain	Madrid	Yes	aac(3)-IV^;aac(6')-Ib-cr.v2^;aadA2^;aph(4)-Ia;aph3-Ia.v1^;strA.v1^;strB.v1	-	-	qnrB4	-	mphA	catA1^;catB3.v2;floR.v1*	arr-3	sul1;sul2	tet(A).v1	-	dfrA12	DHA-1;OXA-1	-	-	-	-	SHV-11.v1^	35Q	OmpK36-46%	-	GyrA-83I;ParC-80I	-	-	-	-	-
GCF_000499885.1_KpQ24_genomic.fna	KL149	O4	ST37	Klebsiella pneumoniae	Spain	No	2008	Spain	Madrid	Yes	aac(6')-Ib-cr.v2^;aadA2^;aph(4)-Ia;aph3-Ia.v1^;strA.v1^;strB.v1	-	-	qnrB4	-	mphA	catA1^;catB3.v2;floR.v1*	arr-3	sul1;sul2	tet(A).v1	-	dfrA12	DHA-1;OXA-1	-	-	-	-	SHV-11.v1^	35Q	OmpK36-46%	MgrB-49%	GyrA-83I;ParC-80I	-	-	-	-	-
GCF_000512165.1_ASM51216v1_genomic.fna	KL107	O1/O2v2	ST442	Klebsiella pneumoniae	Brazil	CRKp	2009	Brazil		Yes	aac(6')-Ib'.v1*;aadA*;aadA2;rmtG;sat-2	-	-	-	-	-	cmlA4*	-	sul1;sul1;sul2	-	-	dfrA15.v2*	OXA-9.v1;TEM-1D.v1^	-	CTX-M-2;SHV-12	-	KPC-2	SHV-110	156D;238S;240K;35Q;35Q	OmpK36GD	MgrB-53%	GyrA-83F;GyrA-87N;ParC-80I	ybt 0; ICEKp5	-	-	-	-
GCF_000565135.1_Klebsiella_pneumoniae_Strain_NB60_whole-genome_sequencing_genomic.fna	KL61	O1/O2v1	ST2357	Klebsiella pneumoniae	China	CRKp	NA	China		Yes	aac(6')-Ib-cr.v2;aadA2^;aph3-Ia.v1^	-	-	qnrS1	-	mphA	-	-	sul1	tet(A).v1	-	dfrA12	OXA-1	-	CTX-M-14;CTX-M-15	-	KPC-2	SHV-11.v1^	35Q	-	-	GyrA-83I;ParC-80I	ybt 17; ICEKp10	clb 3	-	-	-
GCF_000567225.2_ASM56722v2_genomic.fna	unknown (best match = KL62)	unknown (best match = O1/O2v2)	ST17	Klebsiella pneumoniae		No	2012	missing		Yes	aadA*	-	-	qnrB4	-	-	floR.v2*	-	sul2	tet(D)	-	-	OXA-663	-	-	-	-	SHV-11.v1^	35Q	OmpK36-10%	MgrB-62%	-	-	-	-	-	-
GCF_000567765.2_ASM56776v2_genomic.fna	KL107	O1/O2v2	ST258	Klebsiella pneumoniae		No	NA	missing		Yes	aac(6')-Ib'.v1;aac(6')-Ib'.v1;aac(6')-Ib'.v1;aac(6')-Ib'.v1;aac(6')-Ib'.v1;aac(6')-Ib'.v1;aadA2;aadA2;aadA^	-	-	-	-	mphA	cmlA1*	-	sul1;sul3	tet(D)	-	-	TEM-1D.v1^	-	SHV-5	-	-	SHV-11.v1	238S;240K;35Q	OmpK35-25%	-	GyrA-83I;ParC-80I	-	-	-	-	-
GCF_000585875.1_Kpn3159065_genomic.fna	KL107	O1/O2v2	ST512	Klebsiella pneumoniae	Italy	CRKp	2011	Italy		Yes	aac(6')-Ib'.v1;aph3-Ia.v1^	-	-	-	-	mphA	catA1^	-	sul1	-	-	dfrA12	TEM-1D.v1^	-	-	-	KPC-3	SHV-11.v1	35Q	OmpK35-25%;OmpK36GD	-	GyrA-83I;ParC-80I	-	-	-	-	-
GCF_000585895.1_KP4-R_genomic.fna	KL107	O1/O2v2	ST512	Klebsiella pneumoniae	Italy	CRKp	2011	Italy		Yes	aac(6')-Ib'.v1;aph3-Ia.v1^	-	-	-	-	mphA	catA1^	-	sul1	-	-	dfrA12	TEM-1D.v1^	-	-	-	KPC-3	SHV-11.v1	35Q	OmpK35-25%;OmpK36GD	-	GyrA-83I;ParC-80I	-	-	-	-	-
GCF_000585915.1_KP2-R_genomic.fna	KL107	O1/O2v2	ST512	Klebsiella pneumoniae	Italy	CRKp	2010	Italy		Yes	aac(6')-Ib'.v1;aph3-Ia.v1^	-	-	-	-	mphA	catA1^	-	sul1	-	-	dfrA12	TEM-1D.v1^	-	-	-	KPC-3	SHV-11.v1	35Q	OmpK35-25%;OmpK36GD	-	GyrA-83I;ParC-80I	-	-	-	-	-
GCF_000585935.1_KP5-R_genomic.fna	KL107	O1/O2v2	ST512	Klebsiella pneumoniae	Italy	CRKp	2011	Italy		Yes	aac(6')-Ib'.v1;aph3-Ia.v1^	-	-	-	-	mphA	catA1^	-	sul1	-	-	dfrA12	TEM-1D.v1^	-	-	-	KPC-3	SHV-11.v1	35Q	OmpK35-25%;OmpK36GD	-	GyrA-83I;ParC-80I	-	-	-	-	-
GCF_000585955.1_KP1-I_genomic.fna	KL107	O1/O2v2	ST512	Klebsiella pneumoniae	Italy	CRKp	2010	Italy		Yes	aac(6')-Ib'.v1;aph3-Ia.v1^	-	-	-	-	mphA	catA1^	-	sul1	-	-	dfrA12	TEM-1D.v1^	-	-	-	KPC-3	SHV-11.v1	35Q	OmpK35-25%;OmpK36GD	-	GyrA-83I;ParC-80I	-	-	-	-	-
GCF_000597905.1_ASM59790v1_genomic.fna	KL107	O1/O2v2	ST258	Klebsiella pneumoniae	USA	CRKp	2010	USA		Yes	aac(6')-Ib'.v1	-	-	-	-	-	-	-	-	-	-	-	-	-	-	-	KPC-3	SHV-11.v1	35Q	OmpK35-25%	-	GyrA-83I;GyrA-87N;ParC-80I	-	-	-	-	-
GCF_000598005.1_ASM59800v1_genomic.fna	KL107	O1/O2v2	ST258	Klebsiella pneumoniae	USA	CRKp	2010	USA		Yes	aac(6')-Ib'.v1*;aadA*;aadA*;strB.v1	-	-	-	-	-	-	-	sul2	-	-	dfrA14.v2*	OXA-9.v1;OXA-9.v1;TEM-150*;TEM-1D.v1^;TEM-1D.v1^	-	-	-	KPC-3	-	-	OmpK35-25%	-	GyrA-83I;GyrA-87G;ParC-80I	-	-	-	-	-
GCF_000599905.1_KPB_4_IHQD_genomic.fna	KL107	O1/O2v2	ST258	Klebsiella pneumoniae	USA	CRKp	2012	USA	OH	Yes	aac(3)-IV;aadA2;aadA^;aph(4)-Ia	-	-	-	-	-	cmlA1*	-	sul3	-	-	-	OXA-9.v1;TEM-1D.v1^	-	SHV-12	-	KPC-3	-	238S;240K;35Q	OmpK35-25%	-	GyrA-83I;GyrA-87N;ParC-80I	-	-	-	-	-
GCF_000599925.1_KPB_3_IHQD_genomic.fna	KL106	O1/O2v2	ST258	Klebsiella pneumoniae	USA	CRKp	2012	USA	OH	Yes	aac(6')-Ib'.v1;aadA2^	-	-	-	-	mphA	catA1^	-	sul1	-	-	dfrA12	TEM-1D.v1^	-	SHV-12	-	KPC-2	SHV-11.v1	238S;240K;35Q;35Q	OmpK35-25%;OmpK36GD	-	GyrA-83I;ParC-80I	-	-	-	-	-
GCF_000612905.1_KPSB59_PRJEB5158_genomic.fna	KL10	O3/O3a	ST1118	Klebsiella quasipneumoniae subsp. quasipneumoniae		No	NA			Yes	aadA^	-	-	-	-	-	-	-	sul1	-	-	-	-	-	-	-	-	OKP-A-2	-	-	-	-	-	-	-	-	-
GCF_000613225.1_SB30_PRJEB5159_genomic.fna	KL53	O3/O3a	ST1215	Klebsiella quasipneumoniae subsp. similipneumoniae		No	NA			Yes	-	-	-	-	-	-	-	-	-	-	-	-	-	-	-	-	-	OKP-B-1	-	-	-	-	-	-	-	-	-
GCF_000688155.1_Kleb_pneu_MGH_63_V1_genomic.fna	KL24	O1/O2v1	ST15	Klebsiella pneumoniae	USA	No	2013	USA	Boston	Yes	aac(6')-IIc	-	-	qnrB4	-	-	floR.v2*	-	sul2	tet(A).v1;tet(D)	-	-	-	-	CTX-M-15	-	-	-	-	OmpK35-70%	-	GyrA-83F;GyrA-87A;ParC-80I	ybt 10; ICEKp4	-	-	-	-
GCF_000688175.1_Kleb_pneu_UCI_64_V1_genomic.fna	KL15	O4	ST17	Klebsiella pneumoniae	USA	No	2013	USA	California	Yes	-	-	-	-	-	-	-	-	-	-	-	-	-	-	-	-	-	SHV-11.v1^	35Q	-	-	-	-	-	-	-	-
GCF_000688195.1_Kleb_pneu_UCI_60_V1_genomic.fna	KL28	O1/O2v1	ST3834	Klebsiella pneumoniae	USA	No	2013	USA	California	No	-	-	-	-	-	-	-	-	-	-	-	-	-	-	-	-	-	SHV-1	-	OmpK36-23%	-	-	-	-	-	-	-
GCF_000688215.1_Kleb_pneu_MGH_75_V1_genomic.fna	KL24	O1/O2v1	ST15	Klebsiella pneumoniae	USA	No	2013	USA	Boston	Yes	-	-	-	qnrB4	-	-	floR.v2*	-	sul2	tet(A).v1;tet(D)	-	-	-	-	CTX-M-15	-	-	-	-	OmpK35-70%;OmpK36-11%	-	GyrA-83F;GyrA-87A;ParC-80I	ybt 10; ICEKp4	-	-	-	-
GCF_000688535.1_Kleb_pneu_CHS_21_V1_genomic.fna	KL24	O1/O2v1	ST45	Klebsiella pneumoniae	USA	No	2012	USA	North Carolina	Yes	-	-	-	-	-	-	-	-	-	tet(D)*	-	-	-	-	-	-	-	SHV-1^	-	OmpK35-17%;OmpK36-6%	-	-	-	-	-	-	-
GCF_000688555.1_Kleb_pneu_CHS_16_V1_genomic.fna	KL107	O1/O2v2	ST258	Klebsiella pneumoniae	USA	CRKp	2013	USA	North Carolina	Yes	aadA2*;aph3-Ia.v1^;strA.v1^;strB.v1	-	-	-	-	-	-	-	sul1;sul2	-	-	dfrA14.v2*	OXA-9.v1	-	-	-	KPC-3	-	-	OmpK35-25%	-	GyrA-83I;ParC-80I	ybt 17; ICEKp10	clb 3 (truncated)	-	-	-
GCF_000688635.1_Kleb_pneu_CHS_08_V1_genomic.fna	KL107	O1/O2v2	ST258	Klebsiella pneumoniae	USA	CRKp	2013	USA	North Carolina	Yes	aph3-Ia.v1^	-	-	-	-	mphA	-	-	-	-	-	-	-	-	-	-	KPC-3	SHV-11.v1	35Q	OmpK35-25%	-	GyrA-83I;ParC-80I	ybt 17; ICEKp10	clb 3 (truncated)	-	-	-
GCF_000694475.2_ASM69447v2_genomic.fna	KL107	O1/O2v2	ST258	Klebsiella pneumoniae	USA	No	2013	USA	Boston	Yes	aac(3)-IId^;aac(6')-Ib'.v1;aadA*;aadA2^	-	-	-	-	mphA	-	-	sul1	-	-	dfrA12	TEM-1D.v1^;TEM-1D.v1^;TEM-1D.v1^	-	CTX-M-15;CTX-M-15;SHV-12	-	-	SHV-11.v1	238S;240K;35Q;35Q	OmpK35-25%	-	GyrA-83I;ParC-80I	-	-	-	-	-
GCF_000695285.2_SaK60_genomic.fna	KL107	O1/O2v2	ST512	Klebsiella pneumoniae	Italy	CRKp	2011	Italy	Bologna	Yes	aac(6')-Ib'.v1;aadA2^;aadA2^;aadA2^;aph3-Ia.v1^	-	-	-	-	mphA	catA1^	-	sul1;sul1;sul1	-	-	dfrA12	-	-	-	-	KPC-3	SHV-11.v1;SHV-11.v1;SHV-11.v1	35Q;35Q;35Q	OmpK35-25%;OmpK36GD	-	GyrA-83I;ParC-80I	-	-	-	-	-
GCF_000695305.2_SbK60_genomic.fna	KL107	O1/O2v2	ST512	Klebsiella pneumoniae	Italy	CRKp	2011	Italy	Bologna	Yes	aadA2^;aadA2^;aadA2^;aph3-Ia.v1^	-	-	-	-	mphA	catA1^	-	sul1;sul1;sul1	-	-	dfrA12	-	-	-	-	KPC-3	SHV-11.v1;SHV-11.v1;SHV-11.v1	35Q;35Q;35Q	OmpK35-25%;OmpK36GD	-	GyrA-83I;ParC-80I	-	-	-	-	-
GCF_000695935.1_ASM69593v1_genomic.fna	KL37	O1/O2v1	ST34	Klebsiella pneumoniae	USA	CRKp	2012	USA		Yes	aac(3)-Ia*;aac(6')-Ib7;ant(2'')-Ia;ant(2'')-Ia	-	-	qnrB19^	-	mphE.v2;msrE	catA1*	-	sul1;sul1*	-	-	dfrA14.v2*	FOX-5;TEM-1D.v1^	-	SHV-12;SHV-5	-	KPC-2	SHV-26	238S;238S;240K;240K;35Q	-	-	-	-	-	-	-	-
GCF_000699325.1_4541-2_genomic.fna	KL102	O1/O2v2	ST1125	Klebsiella pneumoniae	USA	No	2003	USA	Maryland	Yes	aadA2	-	-	-	-	mphA	catB11;cmlA6*	-	sul1	-	-	-	CARB-2.v1^;FOX-5	-	SHV-12	-	-	-	238S;240K;35Q	-	-	-	-	-	-	-	-
GCF_000699345.1_11227-1_genomic.fna	KL57	O1/O2v2	ST228	Klebsiella pneumoniae	USA	CRKp	2005	USA	Maryland	Yes	aac(6')-Ib'.v1*;aadA*;aadA2;ant(2'')-Ia	-	-	qnrA1	-	-	catB11;catB3.v2;cmlA6*	-	sul1	-	-	dfrA14.v2*;dfrA19*	CARB-2.v1^;FOX-5;OXA-9.v1	-	-	-	KPC-2	SHV-26	-	OmpK35-52%	-	GyrA-83F	-	-	-	-	-
GCF_000699405.1_4006_genomic.fna	KL14	O3b	ST54	Klebsiella pneumoniae	USA	No	2002	USA	Maryland	Yes	aadA2	-	-	-	-	-	catB11;cmlA6*	-	sul1	-	-	dfrA19*	CARB-2.v1^;FOX-5	-	-	-	-	SHV-11.v1^	35Q	-	-	GyrA-83F	-	-	-	-	-
GCF_000699425.1_7699_genomic.fna	unknown (best match = KL107)	unknown (best match = O1/O2v1)	ST1123	Klebsiella pneumoniae	USA	No	2004	USA	Maryland	Yes	aadA2;ant(2'')-Ia	-	-	qnrA1;qnrS1	-	msrE	catB11;cmlA6*	-	sul1	-	-	dfrA14.v2*;dfrA19*	CARB-2.v1^;FOX-5	-	-	-	-	SHV-11.v1^	35Q	-	-	-	-	-	-	-	-
GCF_000709165.2_1601080v01_genomic.fna	unknown (best match = KL106)	O1/O2v2	ST258	Klebsiella pneumoniae		CRKp	NA	missing		Yes	-	-	-	-	-	-	-	-	-	-	-	-	-	-	SHV-12	-	KPC-2	SHV-11.v1	238S;240K;35Q;35Q	OmpK35-25%	-	GyrA-83I;ParC-80I	-	-	-	-	-
GCF_000709185.2_VAKP278v01_genomic.fna	KL106	O1/O2v2	ST258	Klebsiella pneumoniae		CRKp	NA	missing		Yes	aac(6')-Ib'.v1;aac(6')-Ib'.v1;aadA2^	-	-	-	-	mphA	-	-	sul1	-	-	dfrA12	-	-	SHV-12	-	KPC-2	SHV-11.v1	238S;240K;35Q;35Q	OmpK35-25%;OmpK36GD	-	GyrA-83I;ParC-80I	-	-	-	-	-
GCF_000709205.2_UHKPC45v01_genomic.fna	KL107	O1/O2v2	ST258	Klebsiella pneumoniae		CRKp	NA	missing		Yes	aac(3)-IV;aac(6')-Ib'.v1;aac(6')-Ib'.v1*;aadA*;aadA2;aadA2^;aadA^;aph(4)-Ia;aph3-Ia.v1^	-	-	-	-	mphA	cmlA1*	-	sul1;sul3	-	-	dfrA12	OXA-9.v1;TEM-1D.v1^	-	SHV-12	-	KPC-3	SHV-11.v1	238S;240K;35Q;35Q	OmpK35-25%;OmpK36-53%	MgrB-81%	GyrA-83I;GyrA-87N;ParC-80I	-	-	-	-	-
GCF_000709225.1_UHKPC52v01_genomic.fna	KL106	O1/O2v1	ST258	Klebsiella pneumoniae		No	NA	missing		Yes	aac(6')-Ib'.v1;aac(6')-Ib'.v1;aadA2^	-	-	-	-	mphA	catA1^	-	sul1	-	-	dfrA12	-	-	SHV-12	-	-	SHV-11.v1	238S;240K;35Q;35Q	OmpK35-25%;OmpK36GD	MgrB-0%	GyrA-83I;ParC-80I	-	-	-	-	-
GCF_000710075.1_KlePne1.0_genomic.fna	KL15	O4	ST37	Klebsiella pneumoniae	China	No	2012	China	Hangzhou	Yes	strA.v1*;strB.v1*	-	-	qnrS1	-	-	catII.2*	-	sul2	tet(D)	-	dfrA14.v2*	LAP-2	-	-	-	-	-	-	-	-	-	-	-	-	-	-
GCF_000710095.1_ASM71009v1_genomic.fna	KL46	O3b	ST152	Klebsiella pneumoniae	USA	No	2004	USA	University of Washington Seattle, WA	Yes	-	-	-	-	-	-	-	-	-	-	-	-	-	-	-	-	-	SHV-1^	-	-	-	-	-	-	-	-	-
GCF_000710805.1_De_novo_Assembly_genomic.fna	KL2	O1/O2v2	ST65	Klebsiella pneumoniae	Malaysia	hvKp	NA	Malaysia		Yes	-	-	-	-	-	-	-	-	-	-	-	-	-	-	-	-	-	SHV-11.v1^	35Q	-	-	-	-	-	iuc 1	iro 1	rmp 1; KpVP-1 (truncated)
GCF_000710855.1_De_novo_Assembly_genomic.fna	KL2	O1/O2v2	ST65	Klebsiella pneumoniae	Malaysia	hvKp	NA	Malaysia		Yes	-	-	-	-	-	-	-	-	-	-	-	-	-	-	-	-	-	SHV-11.v1^	35Q	-	-	-	-	-	iuc 1	iro 1	rmp 1; KpVP-1 (truncated)
GCF_000714675.1_ASM71467v1_genomic.fna	KL106	O1/O2v2	ST258	Klebsiella pneumoniae	USA	CRKp	2012	USA		Yes	aac(3)-IV;aac(6')-Ib'.v1;aac(6')-Ib'.v1;aadA2;aadA2;aadA2^;aadA^;aph(4)-Ia	-	-	-	-	mphA	cmlA1*	-	sul1;sul1;sul3	-	-	dfrA12	TEM-1D.v1^	-	SHV-12	-	KPC-2	SHV-11.v1	238S;240K;35Q;35Q	OmpK35-25%	-	GyrA-83I;ParC-80I	-	-	-	-	-
GCF_000717515.1_ASM71751v1_genomic.fna	KL106	O1/O2v2	ST258	Klebsiella pneumoniae	USA	CRKp	2012	USA		Yes	aac(6')-Ib'.v1	-	-	-	-	-	-	-	-	-	-	-	TEM-1D.v1^	-	-	-	KPC-2	SHV-11.v1	35Q	OmpK35-25%;OmpK36GD	-	GyrA-83I;ParC-80I	-	-	-	-	-
GCF_000722485.1_ASM72248v1_genomic.fna	unknown (best match = KL24)	unknown (best match = O1/O2v1)	ST11	Klebsiella pneumoniae	Spain	CRKp	2012	Spain	Madrid	Yes	aac(3)-IIa.v1^;aac(6')-Ib-cr.v2;aadA2^;aph3-Ia.v1^	-	-	qnrB1.v1	-	mphA	catA1^	-	sul1	-	-	dfrA12	-	-	CTX-M-15	-	OXA-48	SHV-11.v1	35Q	OmpK36-55%	-	GyrA-83F;GyrA-87A;ParC-80I	ybt 10; ICEKp4	-	-	-	-
GCF_000733255.1_ASM73325v1_genomic.fna	KL2	O1/O2v1	ST14	Klebsiella pneumoniae	USA	CRKp	NA	USA		Yes	aac(3)-IId^;aac(6')-Ib'.v1;aac(6')-Ib-cr.v2;aac(6')-Ib-cr.v2;aadA*;aadA*;aadA2^;aph(3')-VI;armA;sat-2;strA.v1*;strB.v1*	-	-	qnrB1.v2^	-	ereA2*;mphE.v2^;msrE	CatB4.v1;CatB4.v1;cmlA5	arr-2	sul1;sul1*;sul2	-	-	dfrA1.v1;dfrA12;dfrA14.v2*	OXA-1;OXA-1;OXA-9.v1;TEM-1D.v1^	-	CTX-M-15	-	NDM-1;OXA-232	SHV-11.v1^;SHV-28.v1^	35Q	OmpK36GD	-	GyrA-83Y;GyrA-87G;ParC-80I	ybt 14; ICEKp5	-	-	-	-
GCF_000735285.1_ASM73528v1_genomic.fna	KL102	O1/O2v2	ST105	Klebsiella pneumoniae	USA	No	1981	USA	University of Iowa Hospitals and Clinics Iowa City, IA	Yes	-	-	-	-	-	-	-	-	-	-	-	-	-	-	-	-	-	SHV-1^	-	-	-	-	-	-	-	-	-
GCF_000739495.1_ASM73949v1_genomic.fna	KL108	O1/O2v2	ST395	Klebsiella pneumoniae	USA	CRKp	2012	USA	HHS Region 5	Yes	aac(6')-Ib'.v1;aac(6')-Ib-cr.v2;aadA*;aadA16*;aph(3')-VI;strA.v1*;strB.v1*	-	-	qnrB6^;qnrS1	-	-	catII.2*	arr-3	sul1;sul1;sul2	tet(D)	-	dfrA27	OXA-9.v1;TEM-1D.v1^;TEM-1D.v1^	-	CTX-M-15	-	NDM-1	SHV-11.v1	35Q	OmpK35-7%	-	GyrA-83I;ParC-80I	-	-	-	-	-
GCF_000742755.1_ASM74275v1_genomic.fna	KL2	O1/O2v1	ST493	Klebsiella pneumoniae	USA	hvKp	2000	USA		No	-	-	-	-	-	-	-	-	-	-	-	-	-	-	-	-	-	SHV-1*	-	-	-	-	ybt 2; ICEKp1	-	-	iro 3 (truncated)	rmp 3; ICEKp1
GCF_000742915.1_KvarBZ19_genomic.fna	unknown (best match = KL54)	O3/O3a	ST3200	Klebsiella variicola subsp. variicola	Brazil	No	2005	Brazil	Rio de Janeiro	Yes	-	-	-	-	-	-	-	-	-	-	-	-	-	-	-	-	-	LEN-13	-	-	-	-	-	-	-	-	-
GCF_000747055.1_ASM74705v1_genomic.fna	KL2	O1/O2v1	ST3583	Klebsiella pneumoniae	Malaysia	hvKp	2013	Malaysia		Yes	-	-	-	-	-	-	-	-	-	-	-	-	-	-	-	-	-	SHV-11.v1^	35Q	-	-	-	ybt 12; ICEKp10	clb 1	iuc 2	iro 2	rmp 2; KpVP-2
GCF_000751755.1_KQQSB11_PRJEB6037_genomic.fna	KL35	O3/O3a	ST1528	Klebsiella quasipneumoniae subsp. quasipneumoniae	Austria	No	1997	Austria		Yes	aadA^;aph(3')-IIa^	-	-	-	-	-	-	-	sul1	-	-	-	-	-	TEM-116	-	-	OKP-A-3	-	-	-	-	-	-	-	-	-
GCF_000763925.1_CDPH5262-4_genomic.fna	KL64	O1/O2v1	ST147	Klebsiella pneumoniae	USA	CRKp	2014	USA	California	Yes	aac(6')-Ib-cr.v2;armA;strA.v1;strB.v1	-	-	-	-	mphE.v2;msrE	CatB4.v1?	-	sul1	tet(A).v1	-	dfrA1.v1	OXA-1	-	-	-	NDM-1	SHV-11.v1^	35Q	OmpK35-7%	-	GyrA-83I;ParC-80I	-	-	-	-	-
GCF_000763935.1_CDPH3823-4_genomic.fna	KL64	O1/O2v1	ST147	Klebsiella pneumoniae	USA	CRKp	2014	USA	California	Yes	aac(6')-Ib-cr.v2;armA;strA.v1;strB.v1	-	-	qnrB1.v2^	-	mphE.v2;msrE	CatB4.v1?	-	sul1	tet(A).v1	-	dfrA1.v1	OXA-1	-	-	-	NDM-1	SHV-11.v1^	35Q	OmpK35-7%	-	GyrA-83I;ParC-80I	-	-	-	-	-
GCF_000764615.1_ASM76461v1_genomic.fna	unknown (best match = KL112)	O1/O2v1	ST15	Klebsiella pneumoniae	Nepal	CRKp	2011	Nepal		Yes	aac(6')-Ib-cr.v2;aadA2^;armA;strA.v1;strB.v1	-	-	qnrB1.v2^	-	mphE.v2;msrE	CatB4.v1;catA1^	-	sul1	tet(D)	-	dfrA12	OXA-1	-	CTX-M-15;CTX-M-15	-	NDM-1;NDM-1;NDM-1	SHV-28.v1^	-	-	-	GyrA-83F;GyrA-87A;ParC-80I	ybt 16; ICEKp12	-	-	-	-
GCF_000764635.1_ASM76463v1_genomic.fna	KL24	O1/O2v1	ST3611	Klebsiella pneumoniae	USA	No	2012	USA	San Antonio, TX	Yes	aac(3)-IIa.v1^;aadA2^;strA.v1;strB.v1	-	-	-	-	-	catA1^	-	sul1	tet(A).v1	-	dfrA12	TEM-1D.v1^	-	CTX-M-15	-	-	SHV-28.v1^	-	-	-	GyrA-83F;GyrA-87A;ParC-80I	-	-	-	-	-
GCF_000773875.1_gdodcwi15_v01_genomic.fna	KL154	O1/O2v1	ST199	Klebsiella pneumoniae	USA	CRKp	2009	USA	Silver Spring, MD	Yes	aac(3)-IIa.v1^;aac(6')-Ib-cr.v2;strA.v1^;strB.v1	-	-	qnrB1.v2^	-	ereA2	CatB4.v1;catA1^	arr-8*	sul1;sul2*	tet(A).v1	-	dfrA14.v2*;dfrA5	OXA-1	-	CTX-M-15;SHV-12	-	GES-5^	-	238S;240K;35Q	-	-	GyrA-83I;ParC-80I	-	-	-	-	-
GCF_000775375.1_ASM77537v1_genomic.fna	KL107	O1/O2v2	ST258	Klebsiella pneumoniae	USA	CRKp	2013	USA		Yes	aac(6')-Ib'.v1*;aadA*;strA.v1^;strB.v1	-	-	-	-	-	-	-	sul2	-	-	dfrA14.v2*	OXA-9.v1;TEM-1D.v1^	-	-	-	KPC-3;KPC-3;KPC-3	SHV-11.v1	35Q	OmpK35-25%	MgrB-4%	GyrA-83I;ParC-80I	ybt 17; ICEKp10	clb 3	-	-	-
GCF_000775395.1_ASM77539v1_genomic.fna	KL107	O1/O2v2	ST258	Klebsiella pneumoniae	USA	CRKp	2013	USA		Yes	aac(6')-Ib'.v1;aac(6')-Ib'.v1;aac(6')-Ib'.v1*;aadA*;aadA2^;aph3-Ia.v1^;strA.v1^;strB.v1	-	-	-	-	mphA	catA1^	-	sul1;sul2	-	-	dfrA12;dfrA14.v2*	OXA-9.v1;TEM-1D.v1^	-	SHV-12	-	KPC-3	SHV-11.v1	238S;240K;35Q;35Q	OmpK35-25%	-	GyrA-83I;ParC-80I	ybt 17; ICEKp10	clb 3 (truncated)	-	-	-
GCF_000775955.1_ASM77595v1_genomic.fna	KL38	O1/O2v2	ST17	Klebsiella pneumoniae	China	No	2013	China	Hangzhou	No	-	-	-	-	-	-	-	-	-	-	-	-	-	-	-	-	-	SHV-11.v1^	35Q	-	-	-	-	-	-	-	-
GCF_000783515.2_ASM78351v2_genomic.fna	KL10	O3/O3a	ST1263	Klebsiella pneumoniae	USA	No	2013	USA		Yes	strA.v1;strB.v1	-	-	-	-	-	-	-	-	-	-	-	-	-	-	-	-	-	-	-	-	-	-	-	-	-	-
GCF_000784945.1_ASM78494v1_genomic.fna	KL64	O1/O2v2	ST1518	Klebsiella pneumoniae	USA	CRKp	2013	USA		Yes	aac(6')-Ib'.v1*;aadA*	-	-	-	-	-	-	-	-	-	-	dfrA14.v2*	OXA-9.v1	-	-	-	KPC-3	SHV-1	-	OmpK36-0%	-	GyrA-83F	-	-	-	-	-
GCF_000784985.1_ASM78498v1_genomic.fna	KL106	O1/O2v2	ST258	Klebsiella pneumoniae	USA	CRKp	NA	USA		Yes	aac(6')-Ib'.v1;aadA*	-	-	-	-	-	-	-	sul1	-	-	dfrA1.v1	TEM-1D.v1^	-	-	-	KPC-2	SHV-11.v1	35Q	OmpK35-25%;OmpK36GD	-	GyrA-83I;ParC-80I	-	-	-	-	-
GCF_000785005.1_ASM78500v1_genomic.fna	KL27	O4	ST392	Klebsiella pneumoniae	USA	CRKp	2013	USA		Yes	aac(6')-Ib'.v1;aac(6')-Ib'.v1;aac(6')-Ib-cr.v2	-	-	qnrB1.v2^	-	-	-	-	-	tet(A).v1	-	dfrA14.v2*	OXA-1	-	CTX-M-15	-	KPC-2	SHV-11.v1^	35Q	-	-	GyrA-83I;ParC-80I	-	-	-	-	-
GCF_000786375.2_ASM78637v2_genomic.fna	KL126	OL103	ST3915	Klebsiella variicola subsp. variicola	Malaysia	CRKp	2014	Malaysia	Johor Bahru	Yes	aac(6')-Ib-cr.v2	-	-	qnrS1	-	mphA;mphA	catB3.v2	arr-3	sul1;sul1;sul1	tet(C)*	-	dfrA1.v1;dfrA1.v1	OXA-1;TEM-1D.v1^	-	CTX-M-15	-	KPC-6;KPC-6	LEN-16^	-	-	-	-	-	-	-	-	-
GCF_000787995.1_ASM78799v1_genomic.fna	KL108	O1/O2v2	ST395	Klebsiella pneumoniae	USA	No	2006	USA	Fort Sam Houston	Yes	aac(3)-IIa.v1;aadA1.v1^;strA.v1^;strB.v1	-	-	-	-	-	catA1^	-	sul2*	-	-	dfrA1.v2	TEM-1D.v1^	-	CTX-M-15	-	-	SHV-11.v1	35Q	-	-	GyrA-83I;ParC-80I	-	-	-	-	-
GCF_000788025.1_ASM78802v1_genomic.fna	KL3	O1/O2v1	ST3	Klebsiella pneumoniae	USA	No	NA	USA	Walter Reed Army Medical Center	Yes	-	-	-	-	-	-	-	-	-	-	-	-	-	-	-	-	-	SHV-1^	-	-	-	-	ybt 12; ICEKp10 (truncated)	clb 1	-	-	rmp 2A; VP
GCF_000802765.1_SPADES_assembly_of_Enterobacter_cloacae_ND17_genomic.fna	unknown (best match = KL147)	unknown (best match = O1/O2v1)	NA	Klebsiella aerogenes	USA	CRhvKp	2012	USA		Yes	aph3-Ia.v1*;strA.v1;strB.v1	-	-	-	-	-	-	-	-	tet(B).v2*	-	-	-	-	-	-	NDM-1*	-	-	-	-	-	-	-	-	iro unknown	-
GCF_000812205.2_ASM81220v2_genomic.fna	KL103	O3/O3a	ST3926	Klebsiella variicola subsp. variicola	China	No	2008	China	Guangxi	Yes	-	-	-	-	-	-	-	-	-	-	-	-	-	-	-	-	-	LEN-17^	-	-	-	-	-	-	-	-	-
GCF_000812525.1_ASM81252v1_genomic.fna	KL3	O1/O2v2	ST490	Klebsiella pneumoniae	Malaysia	No	2014	Malaysia	Selangor	Yes	-	-	-	-	-	-	-	-	-	-	-	-	-	-	-	-	-	SHV-1^	-	-	PmrB-0%	-	-	-	-	-	-
GCF_000814305.1_ASM81430v1_genomic.fna	KL63	O1/O2v2	ST258	Klebsiella pneumoniae	USA	CRKp	2011	USA		Yes	aac(3)-IV;aac(6')-Ib'.v1;aac(6')-Ib'.v1;aadA2;aadA2;aadA2^;aadA^;aph(4)-Ia;aph3-Ia.v1^	-	-	-	-	mphA	catA1^;cmlA1*	-	sul1;sul1	-	-	dfrA12	TEM-1D.v1^	-	SHV-12	-	KPC-2	SHV-11.v1	238S;240K;35Q;35Q	OmpK35-25%	-	GyrA-83I;ParC-80I	-	-	-	-	-
GCF_000814805.1_ASM81480v1_genomic.fna	KL2	O1/O2v2	ST65	Klebsiella pneumoniae	Taiwan	No	2002	Taiwan		No	-	-	-	-	-	-	-	-	-	-	-	-	-	-	-	-	-	SHV-11.v1^	35Q	-	-	-	ybt 17; ICEKp10	clb 3	-	-	-
GCF_000818615.1_ASM81861v1_genomic.fna	KL28	O1/O2v1	ST485	Klebsiella pneumoniae	Australia	No	2014	Australia	Brisbane	Yes	aac(3)-IIa.v1^;aac(6')-Ib-cr.v2	-	-	qnrB1.v1	-	-	-	-	-	tet(A).v1	-	-	CMY-2.v2;OXA-1	-	CTX-M-15	-	-	SHV-27^	156D	OmpK35-81%;OmpK36-35%	-	GyrA-83I	ybt 13; ICEKp2	-	-	-	-
GCF_000826565.1_KVR801v1_PRJEB6019_wgs.embl.gzip_genomic.fna	unknown (best match = KL67)	OL103	ST919	Klebsiella variicola subsp. variicola	Mexico	No	1996	Mexico		Yes	ant(2'')-Ia;aphA15	-	-	-	-	-	-	-	sul1*	-	-	-	TEM-1D.v1^	-	SHV-2A^	-	-	LEN-32	238S;35Q	-	-	-	-	-	-	-	-
GCF_000826605.1_Klebsiella_pneumoniae_KMP_nasey_genomic.fna	KL74	O3b	ST11	Klebsiella pneumoniae	France	CRKp	2010	France	Marseille	Yes	aac(3)-IIa.v1^;aac(6')-Ib;rmtF;strB.v1	-	-	qnrB9.2^	-	mphA	CatB4.v1;catII.2*	arr-2	sul2	tet(A).v1	-	-	OXA-1;TEM-1D.v1^	-	SHV-2A^	-	NDM-1	-	238S;35Q	-	-	GyrA-83I;ParC-80I	-	-	-	-	-
GCF_000827665.1_ASM82766v1_genomic.fna	KL56	O12	ST2045	Klebsiella quasipneumoniae subsp. similipneumoniae	Malaysia	No	2012	Malaysia		Yes	-	-	-	-	-	-	-	-	-	-	-	-	-	-	-	-	-	OKP-B-6^	-	-	-	-	-	-	-	-	-
GCF_000828055.2_ASM82805v2_genomic.fna	KL16	O3/O3a	ST2263	Klebsiella variicola subsp. variicola	Mexico	No	NA	Mexico		No	-	-	-	-	-	-	-	-	-	-	-	-	-	-	-	-	-	LEN-17^	-	-	-	-	-	-	-	-	-
GCF_000941635.2_ASM94163v2_genomic.fna	KL114	O3/O3a	ST3920	Klebsiella variicola subsp. variicola	Mexico	No	2011	Mexico		Yes	-	-	-	-	-	-	-	-	-	-	-	-	-	-	-	-	-	LEN-8	-	-	-	-	-	-	-	-	-
GCF_000942155.1_1f2B_assembly_genomic.fna	unknown (best match = KL107)	unknown (best match = OL102)	ST3916-1LV	Klebsiella variicola subsp. variicola		No	NA			No	-	-	-	-	-	-	-	-	-	-	-	-	-	-	-	-	-	LEN-8	-	OmpK36-62%	-	-	-	-	-	-	-
GCF_000943095.1_ST15_genomic.fna	KL112	O1/O2v1	ST15	Klebsiella pneumoniae	Nepal	CRKp	2012	Nepal		Yes	aac(6')-Ib-cr.v2;aadA2^;aph3-Ia.v1*?;armA;strA.v1;strB.v1	-	-	qnrB1.v2^	-	ermB.v1*;mphA;mphE.v2;msrE	CatB4.v1?;catA1^	-	sul1	tet(D)	-	dfrA12;dfrA14.v2*	OXA-1;TEM-1D.v1^	-	CTX-M-15	-	NDM-1	SHV-28.v1^	-	-	-	GyrA-83F;GyrA-87A;ParC-80I	ybt 16; ICEKp12	-	-	-	-
GCF_000943135.1_2b2A_assembly_genomic.fna	unknown (best match = KL107)	unknown (best match = OL102)	ST3916	Klebsiella variicola subsp. variicola		No	NA			No	-	-	-	-	-	-	-	-	-	-	-	-	-	-	-	-	-	LEN-8	-	-	-	-	-	-	-	-	-
GCF_000943155.1_NOVST_genomic.fna	KL14	O3b	ST3395	Klebsiella pneumoniae	Nepal	No	2012	Nepal		Yes	aac(6')-Ib-cr.v2;strA.v1^;strB.v1	-	-	qnrB1.v2^	-	-	CatB4.v1	-	sul2	-	-	dfrA14.v2*	OXA-1;TEM-1D.v1^	-	CTX-M-15	-	-	SHV-1^	-	-	-	-	ybt 19; ICEKp16	-	-	-	-
GCF_000949515.1_ASM94951v1_genomic.fna	KL2	O1/O2v2	ST375	Klebsiella pneumoniae	Germany	hvKp	2014	Germany		Yes	-	-	-	-	-	-	-	-	-	-	-	-	-	-	-	-	-	SHV-1^	-	-	-	-	-	-	iuc 1	iro 1	rmp 1; KpVP-1
GCF_000956385.1_CDPH3707-4_genomic.fna	KL64	O1/O2v1	ST147	Klebsiella pneumoniae	USA	CRKp	2014	USA	California	Yes	aac(6')-Ib-cr.v2;aadA2^;armA;strA.v1;strB.v1	-	-	qnrB1.v2^	-	mphE.v2;msrE	CatB4.v1?	-	sul1	tet(A).v1	-	dfrA1.v1;dfrA12	OXA-1	-	-	-	NDM-1	SHV-11.v1^	35Q	OmpK35-7%	-	GyrA-83I;ParC-80I	-	-	-	-	-
GCF_000956395.1_CDPH_3020-4_genomic.fna	KL64	O1/O2v1	ST147	Klebsiella pneumoniae	USA	CRKp	2014	USA	California	Yes	aac(6')-Ib-cr.v2;aadA2^;armA;strA.v1;strB.v1	-	-	qnrB1.v2^	-	mphE.v2;msrE	CatB4.v1?	-	sul1	tet(A).v1	-	dfrA1.v1;dfrA12	OXA-1	-	-	-	NDM-1	SHV-11.v1^	35Q	OmpK35-7%	-	GyrA-83I;ParC-80I	-	-	-	-	-
GCF_000956775.1_ASM95677v1_genomic.fna	unknown (best match = KL65)	unknown (best match = O12)	NA	Klebsiella aerogenes		No	2011	missing		No	-	-	fosA7*	qnrS1	-	-	-	-	-	tet(59);tet(A).v1	-	-	LAP-2	-	-	-	-	-	-	-	-	-	-	-	-	-	-
GCF_000956895.1_ASM95689v1_genomic.fna	unknown (best match = KL167)	unknown (best match = O1/O2v3)	NA	Klebsiella Ka4	USA	CRhvKp	2012	USA	NYC	Yes	aac(6')-Ib'.v1*;aadA*;strA.v1^;strB.v1	-	-	-	-	-	-	-	sul2	-	-	dfrA14.v2*	OXA-9.v1;TEM-1D.v1^	-	-	-	KPC-3	-	-	-	-	-	ybt 17; ICEKp10	clb 3	-	iro unknown	-
GCF_000957275.1_ASM95727v1_genomic.fna	KL117	unknown (best match = O1/O2v1)	NA	Klebsiella aerogenes	USA	CRhvKp	2013	USA	NYC	Yes	-	-	-	-	-	-	-	-	-	-	-	-	TEM-1D.v1^	-	-	-	KPC-3	-	-	-	-	-	-	-	-	iro unknown	-
GCF_000957485.1_ASM95748v1_genomic.fna	unknown (best match = KL167)	unknown (best match = O1/O2v1)	NA	Klebsiella aerogenes	USA	CRhvKp	2010	USA	NJ	Yes	-	-	-	-	-	-	-	-	-	-	-	-	TEM-1D.v1^	-	SHV-12	-	KPC-2	-	238S;240K;35Q	-	-	-	-	-	-	iro unknown	-
GCF_000957525.1_ASM95752v1_genomic.fna	unknown (best match = KL68)	O5	NA	Klebsiella aerogenes	USA	hvKp	2011	USA	NJ	No	-	-	-	-	-	-	-	-	-	-	-	-	-	-	-	-	-	-	-	-	-	-	-	-	-	iro unknown	-
GCF_000957705.1_ASM95770v1_genomic.fna	unknown (best match = KL147)	unknown (best match = O1/O2v1)	NA	Klebsiella aerogenes	USA	CRKp	2012	USA	NYC	Yes	aac(6')-Ib'.v1;aadA*;strA.v1^;strB.v1	-	-	-	-	-	-	-	sul2	-	-	dfrA14.v2*	OXA-9.v1;TEM-1D.v1^	-	-	-	KPC-3	-	-	-	-	-	-	-	-	-	-
GCF_000957715.1_ASM95771v1_genomic.fna	unknown (best match = KL167)	unknown (best match = O1/O2v3)	NA	Klebsiella Ka4	USA	CRhvKp	2012	USA	NYC	Yes	aac(6')-Ib'.v1*;aadA*;strA.v1^;strB.v1	-	-	-	-	-	-	-	sul2	-	-	dfrA14.v2*	OXA-9.v1;TEM-1D.v1^	-	-	-	KPC-3	-	-	-	-	-	ybt 17; ICEKp10	clb 3	-	iro unknown	-
GCF_000957725.1_ASM95772v1_genomic.fna	unknown (best match = KL167)	unknown (best match = O1/O2v3)	NA	Klebsiella Ka4	USA	CRhvKp	2012	USA	NYC	Yes	aac(6')-Ib'.v1*;aadA*;strA.v1^;strB.v1	-	-	-	-	-	-	-	sul2	-	-	dfrA14.v2*	OXA-9.v1;TEM-1D.v1^	-	-	-	KPC-3	-	-	-	-	-	ybt 17; ICEKp10	clb 3	-	iro unknown	-
GCF_000958075.1_ASM95807v1_genomic.fna	unknown (best match = KL68)	O5	NA	Klebsiella aerogenes	USA	hvKp	2012	USA	FL	Yes	-	-	-	-	-	-	-	-	-	-	-	-	-	-	-	-	-	-	-	-	-	-	ybt 20; ICEKp10	clb 3	-	iro unknown	-
GCF_000958305.1_ASM95830v1_genomic.fna	unknown (best match = KL68)	O5	NA	Klebsiella aerogenes	USA	CRhvKp	2014	USA	NYC	Yes	aac(6')-IIc;aadA*	-	-	qnrB4	-	-	floR.v2*	-	sul1;sul2	tet(D)	-	-	OXA-9.v1;TEM-1D.v1^	-	-	-	KPC-2	-	-	-	-	-	-	-	-	iro unknown	-
GCF_000958945.1_matepair3_genomic.fna	KL64	O1/O2v1	ST147	Klebsiella pneumoniae	USA	CRKp	2014	USA	California	Yes	aac(6')-Ib-cr.v2;armA;strA.v1;strB.v1	-	-	qnrB1.v2^	-	mphE.v2;msrE	CatB4.v1	-	sul1	tet(A).v1	-	dfrA1.v1	OXA-1	-	-	-	NDM-1	SHV-11.v1^	35Q	OmpK35-7%	-	GyrA-83I;ParC-80I	-	-	-	-	-
GCF_000958955.1_matepair02_genomic.fna	KL64	O1/O2v1	ST147	Klebsiella pneumoniae	USA	CRKp	2014	USA	California	Yes	aac(6')-Ib-cr.v2;aadA2^;armA;strA.v1;strB.v1	-	-	qnrB1.v2^	-	mphE.v2;msrE	CatB4.v1	-	sul1	tet(A).v1	-	dfrA1.v1;dfrA12	OXA-1	-	-	-	NDM-1	SHV-11.v1^	35Q	OmpK35-7%	-	GyrA-83I;ParC-80I	-	-	-	-	-
GCF_000958965.1_matepair4_genomic.fna	KL64	O1/O2v1	ST147	Klebsiella pneumoniae	USA	CRKp	2014	USA	California	Yes	aac(6')-Ib-cr.v2;armA;strA.v1;strB.v1	-	-	-	-	mphE.v2;msrE	CatB4.v1	-	sul1	tet(A).v1	-	dfrA1.v1	OXA-1	-	-	-	NDM-1	SHV-11.v1^	35Q	OmpK35-7%	-	GyrA-83I;ParC-80I	-	-	-	-	-
GCF_000958975.1_matepair01_genomic.fna	KL64	O1/O2v1	ST147	Klebsiella pneumoniae	USA	CRKp	2014	USA	California	Yes	aac(6')-Ib-cr.v2;aadA2^;armA;strA.v1;strB.v1	-	-	qnrB1.v2^	-	mphE.v2;msrE	CatB4.v1	-	sul1	tet(A).v1	-	dfrA1.v1;dfrA12	OXA-1	-	-	-	NDM-1	SHV-11.v1^	35Q	OmpK35-7%	-	GyrA-83I;ParC-80I	-	-	-	-	-
GCF_000967845.1_ASM96784v1_genomic.fna	KL3	O1/O2v2	ST67 (subsp. rhinoscleromatis)	Klebsiella pneumoniae		hvKp	NA			Yes	-	-	-	-	-	-	-	-	-	-	-	-	-	-	-	-	-	SHV-33*	-	-	-	-	-	-	iuc 4	-	rmp unknown
GCF_000968155.1_ASM96815v1_genomic.fna	KL2	O1/O2v2	ST66	Klebsiella pneumoniae		hvKp	NA			Yes	-	-	-	-	-	-	-	-	-	-	-	-	-	-	-	-	-	-	-	-	-	-	ybt 12; ICEKp10	clb 1	iuc 2	iro 2	rmp 2; KpVP-2
GCF_000971075.1_ASM97107v1_genomic.fna	KL52	OL101	ST437	Klebsiella pneumoniae	USA	CRKp	2014	USA	Connecticut	Yes	aadA*;aph3-Ia.v1^;rmtF	-	-	qnrS1	-	mphA	-	arr-2	sul1	-	-	dfrA14.v2*	TEM-1D.v1^	-	CTX-M-15;SHV-12	-	NDM-5;OXA-232	-	238S;240K;35Q	-	-	GyrA-83I;ParC-80I	-	-	-	-	-
GCF_000981955.1_ASM98195v1_genomic.fna	KL62	O1/O2v1	ST48	Klebsiella pneumoniae	USA	No	2009	USA		Yes	aac(3)-IIa.v1^;aac(6')-Ib-cr.v2;rmtH;sat-2	-	-	-	-	-	CatB4.v1	-	-	tet(A).v1	-	dfrA1.v1	OXA-1	-	CTX-M-15	-	-	SHV-1^	-	-	MgrB-11%	GyrA-83Y	-	-	-	-	-
GCF_000982045.1_ASM98204v1_genomic.fna	KL106	O1/O2v2	ST258	Klebsiella pneumoniae	USA	CRKp	2012	USA	San Antonio	Yes	aac(3)-IV;aph(4)-Ia;aph3-Ia.v1^	-	-	-	-	mphA	catA1^;cmlA1*	-	sul1;sul3	-	-	dfrA12	-	-	SHV-12	-	KPC-2	-	238S;240K;35Q	OmpK35-25%	MgrB-0%	GyrA-83I;ParC-80I	-	-	-	-	-
GCF_000982085.1_ASM98208v1_genomic.fna	KL62	O1/O2v1	ST48	Klebsiella pneumoniae	Honduras	CRKp	2012	Honduras		Yes	aac(3)-IIa.v1^;aac(3)-IV;aadA8.v2*?;aph(4)-Ia;strA.v1^;strB.v1	-	-	-	-	-	cmlA1*	-	sul2^;sul3	tet(A).v1	-	-	OXA-1	-	CTX-M-15	-	KPC-2	SHV-1^	-	-	-	GyrA-83Y	ybt 10; ICEKp4	-	-	-	-
GCF_000982205.1_ASM98220v1_genomic.fna	KL63	O1/O2v2	ST111	Klebsiella pneumoniae	USA	No	2011	USA		Yes	-	-	-	-	-	-	-	-	-	-	-	-	-	-	-	-	-	SHV-11.v1^	35Q	-	-	-	ybt 10; ICEKp2	-	-	-	-
GCF_000982215.1_ASM98221v1_genomic.fna	KL62	O1/O2v1	ST48	Klebsiella pneumoniae	USA	No	2011	USA		Yes	aac(6')-Ib-cr.v2;aph(3')-Ia	-	-	-	-	-	CatB4.v1;catA1^	-	-	-	-	dfrA12	OXA-1	-	CTX-M-15	-	-	SHV-1^	-	-	-	GyrA-83Y	ybt 14; ICEKp5	-	-	-	-
GCF_000986855.1_ASM98685v1_genomic.fna	KL25	O5	ST3924	Klebsiella variicola subsp. variicola	not collected	No	1956	not collected		Yes	-	-	-	-	-	-	-	-	-	-	-	-	-	-	-	-	-	LEN-7^	-	-	-	-	-	-	-	-	-
GCF_001006265.1_ASM100626v1_genomic.fna	unknown (best match = KL107)	unknown (best match = OL102)	ST3856	Klebsiella pneumoniae	China	No	2007	China	Jiangsu	No	-	-	-	-	-	-	-	-	-	-	-	-	-	-	-	-	-	SHV-11.v1^	35Q	-	-	-	-	-	-	-	-
GCF_001006555.1_ASM100655v1_genomic.fna	KL117	unknown (best match = O1/O2v1)	NA	Klebsiella aerogenes	Malaysia	hvKp	2013	Malaysia		No	-	-	-	-	-	-	-	-	-	tet(C)*	-	-	-	-	-	-	-	-	-	-	-	-	-	-	-	iro unknown	-
GCF_001006575.1_ASM100657v1_genomic.fna	KL56	OL103	ST3922	Klebsiella variicola subsp. variicola	Malaysia	No	2013	Malaysia		Yes	-	-	-	-	-	-	-	-	-	-	-	-	-	-	-	-	-	LEN-38*	-	-	-	-	-	-	-	-	-
GCF_001006625.1_ASM100662v1_genomic.fna	KL61	O5	ST697	Klebsiella variicola subsp. variicola	Malaysia	No	2013	Malaysia		No	-	-	-	-	-	-	-	-	-	-	-	-	-	-	-	-	-	LEN-9	-	-	-	-	-	-	-	-	-
GCF_001008725.1_ASM100872v1_genomic.fna	KL107	O1/O2v2	ST258	Klebsiella pneumoniae	USA	CRKp	2008	USA	Orlando	Yes	aac(3)-IV;aac(6')-Ib'.v1;aph(4)-Ia;aph3-Ia.v1^	-	-	-	-	mphA	catA1^;cmlA1*	-	sul1;sul3	-	-	dfrA12	OXA-9.v1	TEM-122*?	-	-	KPC-3;KPC-3	SHV-11.v1	35Q	OmpK35-25%	-	GyrA-83I;GyrA-87N;ParC-80I	-	-	-	-	-
GCF_001011175.1_ASM101117v1_genomic.fna	unknown (best match = KL68)	O5	NA	Klebsiella aerogenes	USA	hvKp	2009	USA		Yes	-	-	-	-	-	-	-	-	-	-	-	-	-	-	-	-	-	-	-	-	-	-	ybt 20; ICEKp10	clb 3	-	iro unknown	-
GCF_001011185.1_ASM101118v1_genomic.fna	unknown (best match = KL68)	O5	NA	Klebsiella aerogenes	USA	hvKp	2003	USA		Yes	-	-	-	-	-	-	-	-	-	-	-	-	-	-	-	-	-	-	-	-	-	-	ybt 20; ICEKp10	clb 3	-	iro unknown	-
GCF_001011195.1_ASM101119v1_genomic.fna	unknown (best match = KL186)	unknown (best match = OL102)	NA	Klebsiella aerogenes	USA	hvKp	2004	USA		Yes	-	-	-	-	-	-	-	-	-	-	-	-	-	-	-	-	-	-	-	-	-	-	ybt 17; ICEKp10 (incomplete)	clb 3	-	iro unknown	-
GCF_001011205.1_ASM101120v1_genomic.fna	unknown (best match = KL68)	O5	NA	Klebsiella aerogenes	USA	hvKp	2004	USA		Yes	-	-	-	-	-	-	-	-	-	-	-	-	-	-	-	-	-	-	-	-	-	-	ybt 17; ICEKp10	clb 3	-	iro unknown	-
GCF_001011255.1_ASM101125v1_genomic.fna	unknown (best match = KL186)	unknown (best match = OL102)	NA	Klebsiella aerogenes	USA	hvKp	2004	USA		Yes	-	-	-	-	-	-	-	-	-	-	-	-	TEM-1D.v1^	-	-	-	-	-	-	-	-	-	ybt 17; ICEKp10	clb 3 (truncated)	-	iro unknown	-
GCF_001011265.1_ASM101126v1_genomic.fna	unknown (best match = KL68)	O5	NA	Klebsiella aerogenes	USA	hvKp	2005	USA		Yes	-	-	-	-	-	-	-	-	-	-	-	-	-	-	-	-	-	-	-	-	-	-	ybt 0; ICEKp10	clb 3	-	iro unknown	-
GCF_001011295.1_ASM101129v1_genomic.fna	unknown (best match = KL119)	O3/O3a	NA	Klebsiella aerogenes	USA	hvKp	2005	USA		No	-	-	-	-	-	-	-	-	-	-	-	-	-	-	-	-	-	-	-	-	-	-	-	-	-	iro unknown	-
GCF_001011305.1_ASM101130v1_genomic.fna	unknown (best match = KL186)	O3/O3a	NA	Klebsiella aerogenes	USA	hvKp	2006	USA		No	-	-	-	-	-	-	-	-	-	-	-	-	-	-	-	-	-	-	-	-	-	-	-	-	-	iro unknown	-
GCF_001011335.1_ASM101133v1_genomic.fna	unknown (best match = KL167)	unknown (best match = O1/O2v1)	NA	Klebsiella aerogenes	USA	hvKp	2012	USA		No	-	-	-	-	-	-	-	-	-	-	-	-	-	-	-	-	-	-	-	-	-	-	-	-	-	iro unknown	-
GCF_001011355.1_ASM101135v1_genomic.fna	unknown (best match = KL186)	OL101	NA	Klebsiella aerogenes	USA	hvKp	2010	USA		No	-	-	-	-	-	-	-	-	-	-	-	-	-	-	-	-	-	-	-	-	-	-	-	-	-	iro unknown	-
GCF_001011375.1_ASM101137v1_genomic.fna	unknown (best match = KL65)	unknown (best match = OL102)	NA	Klebsiella aerogenes	USA	hvKp	2003	USA		No	-	-	-	-	-	-	-	-	-	-	-	-	-	-	-	-	-	-	-	-	-	-	-	-	-	iro unknown	-
GCF_001011385.1_ASM101138v1_genomic.fna	unknown (best match = KL140)	unknown (best match = O1/O2v1)	NA	Klebsiella aerogenes	USA	hvKp	2002	USA		Yes	-	-	-	-	-	-	-	-	-	-	-	-	-	-	-	-	-	-	-	-	-	-	-	-	-	iro unknown	-
GCF_001011415.1_ASM101141v1_genomic.fna	unknown (best match = KL68)	O5	NA	Klebsiella aerogenes	USA	hvKp	2002	USA		Yes	-	-	-	-	-	-	-	-	-	-	-	-	-	-	-	-	-	-	-	-	-	-	ybt 17; ICEKp10	clb 3	-	iro unknown	-
GCF_001011425.1_ASM101142v1_genomic.fna	unknown (best match = KL68)	O3/O3a	NA	Klebsiella aerogenes	USA	hvKp	2006	USA		No	-	-	-	-	-	-	-	-	-	-	-	-	-	-	-	-	-	-	-	-	-	-	-	-	-	iro unknown	-
GCF_001011455.1_ASM101145v1_genomic.fna	unknown (best match = KL68)	O5	NA	Klebsiella aerogenes	USA	hvKp	2004	USA		Yes	-	-	-	-	-	-	-	-	-	-	-	-	-	-	-	-	-	-	-	-	-	-	ybt 20; ICEKp10 (incomplete)	clb 3	-	iro unknown	-
GCF_001011475.1_ASM101147v1_genomic.fna	unknown (best match = KL119)	O3/O3a	NA	Klebsiella aerogenes	USA	hvKp	2006	USA		Yes	-	-	-	-	-	-	-	-	-	-	-	-	-	-	-	-	-	-	-	-	-	-	-	-	-	iro unknown	-
GCF_001011495.1_ASM101149v1_genomic.fna	unknown (best match = KL167)	unknown (best match = O1/O2v3)	NA	Klebsiella Ka4	USA	hvKp	2007	USA		Yes	-	-	-	-	-	-	-	-	-	-	-	-	-	-	-	-	-	-	-	-	-	-	ybt 17; ICEKp10	clb 3	-	iro unknown	-
GCF_001011515.1_ASM101151v1_genomic.fna	unknown (best match = KL167)	unknown (best match = O1/O2v1)	NA	Klebsiella Ka4	USA	No	2008	USA		No	-	-	-	-	-	-	-	-	-	-	-	-	-	-	-	-	-	-	-	-	-	-	-	-	-	-	-
GCF_001011535.1_ASM101153v1_genomic.fna	unknown (best match = KL186)	unknown (best match = OL102)	NA	Klebsiella aerogenes	USA	hvKp	2007	USA		Yes	-	-	-	-	-	-	-	-	-	-	-	-	-	-	-	-	-	-	-	-	-	-	ybt 17; ICEKp10	clb 3	-	iro unknown	-
GCF_001011545.1_ASM101154v1_genomic.fna	unknown (best match = KL186)	unknown (best match = OL102)	NA	Klebsiella aerogenes	USA	hvKp	2010	USA		No	-	-	-	-	-	-	-	-	-	-	-	-	-	-	-	-	-	-	-	-	-	-	-	-	-	iro unknown	-
GCF_001011575.1_ASM101157v1_genomic.fna	unknown (best match = KL68)	O5	NA	Klebsiella aerogenes	USA	hvKp	2011	USA		No	-	-	-	-	-	-	-	-	-	-	-	-	-	-	-	-	-	-	-	-	-	-	ybt 17; ICEKp10	clb 3	-	iro unknown	-
GCF_001011595.1_ASM101159v1_genomic.fna	unknown (best match = KL68)	O3/O3a	NA	Klebsiella aerogenes	USA	hvKp	2011	USA		No	-	-	-	-	-	-	-	-	-	-	-	-	-	-	-	-	-	-	-	-	-	-	-	-	-	iro unknown	-
GCF_001011615.1_ASM101161v1_genomic.fna	unknown (best match = KL167)	unknown (best match = O1/O2v1)	NA	Klebsiella aerogenes	USA	hvKp	2009	USA		Yes	-	-	-	-	-	-	-	-	-	-	-	-	-	-	-	-	-	-	-	-	-	-	ybt 17; ICEKp10	clb 3	-	iro unknown	-
GCF_001011625.1_ASM101162v1_genomic.fna	unknown (best match = KL167)	unknown (best match = O1/O2v3)	NA	Klebsiella Ka4	USA	No	2009	USA		No	-	-	-	-	-	-	-	-	-	-	-	-	-	-	-	-	-	-	-	-	-	-	-	-	-	-	-
GCF_001011645.1_ASM101164v1_genomic.fna	unknown (best match = KL186)	unknown (best match = OL102)	NA	Klebsiella aerogenes	USA	hvKp	2010	USA		No	-	-	-	-	-	-	-	-	-	-	-	-	-	-	-	-	-	-	-	-	-	-	-	-	-	iro unknown	-
GCF_001011795.1_ASM101179v1_genomic.fna					USA	No	2012	USA		Yes
GCF_001011815.1_ASM101181v1_genomic.fna	unknown (best match = KL167)	unknown (best match = O1/O2v1)	NA	Klebsiella aerogenes	USA	hvKp	2013	USA		Yes	-	-	-	-	-	-	-	-	-	-	-	-	-	-	-	-	-	-	-	-	-	-	ybt 17; ICEKp10	clb 3	-	iro unknown	-
GCF_001011915.1_ASM101191v1_genomic.fna	unknown (best match = KL167)	unknown (best match = O1/O2v1)	NA	Klebsiella aerogenes	USA	hvKp	2013	USA		No	-	-	-	-	-	-	-	-	-	-	-	-	-	-	-	-	-	-	-	-	-	-	ybt 17; ICEKp10 (incomplete)	clb 3	-	iro unknown	-
GCF_001011935.1_ASM101193v1_genomic.fna	unknown (best match = KL186)	unknown (best match = OL102)	NA	Klebsiella aerogenes	USA	hvKp	2012	USA		Yes	-	-	-	-	-	-	-	-	-	-	-	-	-	-	-	-	-	-	-	-	-	-	ybt 17; ICEKp10	clb 3	-	iro unknown	-
GCF_001021995.1_ASM102199v1_genomic.fna	KL42	unknown (best match = O1/O2v1)	NA	Klebsiella aerogenes	USA	CRhvKp	NA	USA		Yes	-	-	-	-	-	-	-	-	-	-	-	-	-	-	-	-	KPC-2	-	-	-	-	-	-	-	-	iro unknown	-
GCF_001022035.1_ASM102203v1_genomic.fna	KL125	O3b	ST11	Klebsiella pneumoniae	USA	CRKp	2011	USA	Virginia	Yes	aac(3)-IIa.v1^;aac(6')-Ib-cr.v2	-	-	-	-	-	CatB4.v1;catII.2*	-	-	-	-	-	OXA-1;TEM-1D.v1^	-	CTX-M-15	-	KPC-3;KPC-3	SHV-11.v1	35Q	OmpK35-70%	-	GyrA-83I;GyrA-87Y;ParC-80I	-	-	-	-	-
GCF_001022175.1_ASM102217v1_genomic.fna	KL25	O1/O2v2	ST941	Klebsiella pneumoniae	USA	CRKp	2010	USA	Virginia	Yes	aac(6')-Ib'.v1*;aac(6')-Ib'.v1*;aadA*;aadA*;ant(2'')-Ia	-	-	qnrA1	-	-	-	-	sul1;sul1	-	-	-	OXA-9.v1;OXA-9.v1;TEM-1D.v1^;TEM-1D.v1^;TEM-1D.v1^	-	SHV-7^	-	KPC-2	SHV-11.v1^	238S;240K;35Q	OmpK35-33%	MgrB-0%	-	-	-	-	-	-
GCF_001022235.1_ASM102223v1_genomic.fna	KL107	O1/O2v2	ST258	Klebsiella pneumoniae	USA	CRKp	2012	USA	Virginia	Yes	aac(3)-IV;aac(6')-Ib'.v1*;aadA*;aadA2;aadA^;aph(4)-Ia	-	-	-	-	-	cmlA1*	-	sul3	-	-	-	OXA-9.v1;TEM-1D.v1^	-	SHV-12	-	KPC-3;KPC-3	SHV-11.v1	238S;240K;35Q;35Q	OmpK35-25%	-	GyrA-83I;GyrA-87G;ParC-80I	ybt 9; ICEKp3 (truncated)	-	-	-	-
GCF_001030055.1_Ente_aero_UCI98_V1_genomic.fna	unknown (best match = KL68)	O5	NA	Klebsiella aerogenes		hvKp	2014	missing		No	-	-	-	-	-	-	-	-	-	-	-	-	-	-	-	-	-	-	-	-	-	-	-	-	-	iro unknown	-
GCF_001038365.1_ASM103836v1_genomic.fna	KL38	O1/O2v1	ST20	Klebsiella pneumoniae	USA	No	2013	USA	CA, San Francisco	No	-	-	-	-	-	-	-	-	-	-	-	-	-	-	-	-	-	SHV-187	-	OmpK36-23%	-	-	-	-	-	-	-
GCF_001052095.1_ASM105209v1_genomic.fna	unknown (best match = KL68)	O5	NA	Klebsiella aerogenes	USA	hvKp	NA	USA	WA	No	-	-	-	-	-	-	-	-	-	-	-	-	-	-	-	-	-	-	-	-	-	-	ybt 17; ICEKp10	clb 3	-	iro unknown	-
GCF_001052515.1_ASM105251v1_genomic.fna	KL122	O1/O2v2	ST70	Klebsiella pneumoniae	USA	No	NA	USA	WA	Yes	-	-	-	-	-	-	-	-	-	-	-	-	-	-	-	-	-	-	-	-	-	-	-	-	-	-	-
GCF_001052565.1_ASM105256v1_genomic.fna	unknown (best match = KL68)	O5	NA	Klebsiella aerogenes	USA	hvKp	NA	USA	WA	No	-	-	-	-	-	-	-	-	-	-	-	-	-	-	-	-	-	-	-	-	-	-	ybt 17; ICEKp10	clb 3	-	iro unknown	-
GCF_001053235.1_ASM105323v1_genomic.fna	unknown (best match = KL68)	O5	NA	Klebsiella aerogenes	USA	hvKp	NA	USA	WA	No	-	-	-	-	-	-	-	-	-	-	-	-	-	-	-	-	-	-	-	-	-	-	ybt 17; ICEKp10	clb 3	-	iro unknown	-
GCF_001053595.1_ASM105359v1_genomic.fna	unknown (best match = KL68)	O5	NA	Klebsiella aerogenes	USA	hvKp	NA	USA	WA	No	-	-	-	-	-	-	-	-	-	-	-	-	-	-	-	-	-	-	-	-	-	-	ybt 17; ICEKp10	clb 3	-	iro unknown	-
GCF_001054275.1_ASM105427v1_genomic.fna	unknown (best match = KL68)	O5	NA	Klebsiella aerogenes	USA	hvKp	NA	USA	WA	No	-	-	-	-	-	-	-	-	-	-	-	-	-	-	-	-	-	-	-	-	-	-	ybt 17; ICEKp10	clb 3	-	iro unknown	-
GCF_001054315.1_ASM105431v1_genomic.fna	unknown (best match = KL68)	O5	NA	Klebsiella aerogenes	USA	hvKp	NA	USA	WA	No	-	-	-	-	-	-	-	-	-	-	-	-	-	-	-	-	-	-	-	-	-	-	ybt 17; ICEKp10	clb 3	-	iro unknown	-
GCF_001054405.1_ASM105440v1_genomic.fna	unknown (best match = KL119)	unknown (best match = O1/O2v1)	NA	Klebsiella aerogenes	USA	hvKp	NA	USA	WA	No	-	-	-	-	-	-	-	-	-	-	-	-	-	-	-	-	-	-	-	-	-	-	-	-	-	iro unknown	-
GCF_001055015.1_ASM105501v1_genomic.fna	KL2	O1/O2v2	ST25	Klebsiella pneumoniae	USA	hvKp	NA	USA	WA	Yes	-	-	-	-	-	-	-	-	-	-	-	-	-	-	-	-	-	SHV-11.v1^	35Q	-	-	-	-	-	iuc 1	iro 1	rmp 1; KpVP-1
GCF_001055555.1_ASM105555v1_genomic.fna	unknown (best match = KL68)	O5	NA	Klebsiella aerogenes	USA	hvKp	NA	USA	WA	No	-	-	-	-	-	-	-	-	-	-	-	-	-	-	-	-	-	-	-	-	-	-	ybt 17; ICEKp10	clb 3	-	iro unknown	-
GCF_001055795.1_ASM105579v1_genomic.fna	KL47	O3/O3a	ST3879	Klebsiella quasipneumoniae subsp. similipneumoniae	USA	No	NA	USA	WA	No	-	-	-	-	-	-	-	-	-	-	-	-	-	-	-	-	-	OKP-B-1*	-	OmpK35-46%;OmpK36-22%	-	-	-	-	-	-	-
GCF_001056275.1_ASM105627v1_genomic.fna	KL2	O1/O2v2	ST3804	Klebsiella pneumoniae	USA	hvKp	NA	USA	WA	Yes	-	-	-	-	-	-	-	-	-	-	-	-	-	-	-	-	-	SHV-11.v1^	35Q	-	-	-	-	-	iuc 1	iro 1	rmp 1; KpVP-1
GCF_001056485.1_ASM105648v1_genomic.fna	KL5	O1/O2v1	ST60	Klebsiella pneumoniae	USA	hvKp	NA	USA	WA	No	-	-	-	-	-	-	-	-	-	-	-	-	-	-	-	-	-	SHV-11.v1^	35Q	-	-	-	ybt 2; ICEKp1	-	-	iro 3 (truncated)	rmp 3; ICEKp1 (incomplete)
GCF_001056525.1_ASM105652v1_genomic.fna	KL1	O3/O3a	ST367	Klebsiella quasipneumoniae subsp. similipneumoniae	USA	No	NA	USA	WA	No	-	-	-	-	-	-	-	-	-	-	-	-	-	-	-	-	-	OKP-B-9*	-	-	-	-	-	-	-	-	-
GCF_001057945.1_ASM105794v1_genomic.fna	unknown (best match = KL167)	unknown (best match = O1/O2v1)	NA	Klebsiella aerogenes	USA	hvKp	NA	USA	WA	No	-	-	-	-	-	-	-	-	-	-	-	-	-	-	-	-	-	-	-	-	-	-	-	-	-	iro unknown	-
GCF_001058365.1_ASM105836v1_genomic.fna	KL128	O3b	ST528	Klebsiella pneumoniae	USA	No	NA	USA	WA	Yes	-	-	-	-	-	-	-	-	-	-	-	-	-	-	-	-	-	SHV-11.v1^	35Q	-	-	-	-	-	-	-	-
GCF_001058645.1_ASM105864v1_genomic.fna	unknown (best match = KL167)	unknown (best match = O1/O2v1)	NA	Klebsiella aerogenes	USA	No	NA	USA	WA	No	-	-	-	-	-	-	-	-	-	-	-	-	-	-	-	-	-	-	-	-	-	-	-	-	-	-	-
GCF_001059975.1_ASM105997v1_genomic.fna	unknown (best match = KL167)	unknown (best match = O1/O2v1)	NA	Klebsiella aerogenes	USA	No	NA	USA	WA	No	-	-	-	-	-	-	-	-	-	-	-	-	-	-	-	-	-	-	-	-	-	-	-	-	-	-	-
GCF_001060105.1_ASM106010v1_genomic.fna	KL60	O3b	ST846	Klebsiella pneumoniae	USA	No	NA	USA	WA	No	-	-	-	-	-	-	-	-	-	-	-	-	-	-	-	-	-	SHV-1*	-	-	-	-	-	-	-	-	-
GCF_001060275.1_ASM106027v1_genomic.fna	KL127	OL101	ST3578	Klebsiella pneumoniae	USA	No	NA	USA	WA	Yes	-	-	-	-	-	-	-	-	-	-	-	-	-	-	-	-	-	SHV-11.v1^	35Q	-	-	-	ybt 4; plasmid	-	-	-	-
GCF_001060495.1_ASM106049v1_genomic.fna	KL39	O1/O2v1	ST327	Klebsiella pneumoniae	USA	No	NA	USA	WA	No	-	-	-	-	-	-	-	-	-	-	-	-	-	-	-	-	-	SHV-1^	-	-	-	-	-	-	-	-	-
GCF_001060825.1_ASM106082v1_genomic.fna	KL133	O12	ST1330-3LV	Klebsiella quasipneumoniae subsp. similipneumoniae	USA	No	NA	USA	WA	No	-	-	-	-	-	-	-	-	-	-	-	-	-	-	-	-	-	OKP-B-18*?	-	-	-	-	-	-	-	-	-
GCF_001060895.1_ASM106089v1_genomic.fna	KL60	O1/O2v1	ST253	Klebsiella pneumoniae	USA	No	NA	USA	WA	Yes	-	-	-	-	-	-	-	-	-	-	-	-	-	-	-	-	-	SHV-36	35Q	-	-	-	-	-	-	-	-
GCF_001061315.1_ASM106131v1_genomic.fna	KL24	O1/O2v1	ST3191	Klebsiella pneumoniae	USA	No	NA	USA	WA	Yes	-	-	-	-	-	-	-	-	-	-	-	-	-	-	-	-	-	SHV-1^	-	-	-	GyrA-83F	-	-	-	-	-
GCF_001061605.1_ASM106160v1_genomic.fna	KL136	O1/O2v2	ST278	Klebsiella pneumoniae	USA	No	NA	USA	WA	Yes	aadA1.v1^	-	-	-	-	-	-	-	sul1	-	-	dfrA1.v2	-	-	-	-	-	SHV-27	156D	-	-	-	-	-	-	-	-
GCF_001061725.1_ASM106172v1_genomic.fna	KL60	O3b	ST846	Klebsiella pneumoniae	USA	No	NA	USA	WA	No	-	-	-	-	-	-	-	-	-	-	-	-	-	-	-	-	-	SHV-1*	-	-	-	-	-	-	-	-	-
GCF_001061755.1_ASM106175v1_genomic.fna	KL27	O1/O2v2	ST36	Klebsiella pneumoniae	USA	No	NA	USA	WA	Yes	-	-	-	-	-	-	-	-	-	-	-	-	-	-	-	-	-	SHV-11.v1^	35Q	OmpK36-69%	-	-	-	-	-	-	-
GCF_001061805.1_ASM106180v1_genomic.fna	KL27	O1/O2v2	ST36	Klebsiella pneumoniae	USA	No	NA	USA	WA	Yes	-	-	-	-	-	-	-	-	-	-	-	-	-	-	-	-	-	SHV-11.v1^	35Q	OmpK36-72%	-	-	-	-	-	-	-
GCF_001062535.1_ASM106253v1_genomic.fna	KL113	O1/O2v2	ST184	Klebsiella pneumoniae	USA	No	NA	USA	WA	Yes	-	-	-	-	-	-	-	-	-	-	-	-	-	-	-	-	-	SHV-27	156D	-	-	-	-	-	-	-	-
GCF_001062915.1_ASM106291v1_genomic.fna	KL117	O1/O2v1	ST3580	Klebsiella pneumoniae	USA	No	NA	USA	WA	Yes	-	-	-	-	-	-	-	-	-	-	-	-	-	-	-	-	-	SHV-1^	-	-	-	GyrA-87V	-	-	-	-	-
GCF_001063525.1_ASM106352v1_genomic.fna	KL18	O1/O2v1	ST2970	Klebsiella pneumoniae	USA	No	NA	USA	WA	Yes	-	-	-	-	-	-	-	-	-	-	-	-	-	-	-	-	-	SHV-11.v1^	35Q	-	-	-	ybt 14; ICEKp5	-	-	-	-
GCF_001063755.1_ASM106375v1_genomic.fna	KL62	O1/O2v2	ST461	Klebsiella pneumoniae	USA	No	NA	USA	WA	Yes	-	-	-	-	-	-	-	-	-	-	-	-	-	-	-	-	-	SHV-1^	-	-	-	-	-	-	-	-	-
GCF_001063935.1_ASM106393v1_genomic.fna	KL28	O1/O2v1	ST2333	Klebsiella pneumoniae	USA	No	NA	USA	WA	Yes	-	-	fosA7*	-	-	-	-	-	-	-	-	-	-	-	-	-	-	SHV-11.v1^	35Q	-	-	-	-	-	-	-	-
GCF_001064035.1_ASM106403v1_genomic.fna	unknown (best match = KL10)	unknown (best match = O3b)	ST3581	Klebsiella pneumoniae	USA	No	NA	USA	WA	Yes	-	-	-	-	-	-	-	-	-	-	-	-	-	-	-	-	-	SHV-1^	-	-	-	-	-	-	-	-	-
GCF_001064955.1_ASM106495v1_genomic.fna	unknown (best match = KL21)	unknown (best match = O3b)	ST323	Klebsiella pneumoniae	USA	No	NA	USA	WA	Yes	-	-	-	-	-	-	-	-	-	-	-	-	-	-	-	-	-	SHV-1^	-	-	-	-	-	-	-	-	-
GCF_001065235.1_ASM106523v1_genomic.fna	KL18	O1/O2v1	ST2970	Klebsiella pneumoniae	USA	No	NA	USA	WA	Yes	-	-	-	-	-	-	-	-	-	-	-	-	-	-	-	-	-	SHV-11.v1^	35Q	-	-	-	ybt 14; ICEKp5	-	-	-	-
GCF_001065795.1_ASM106579v1_genomic.fna	KL62	O1/O2v2	ST643-1LV	Klebsiella pneumoniae	USA	No	NA	USA	WA	Yes	-	-	-	-	-	-	-	-	-	-	-	-	-	-	-	-	-	SHV-26	-	-	-	-	-	-	-	-	-
GCF_001065835.1_ASM106583v1_genomic.fna	KL105	O5	ST2790	Klebsiella variicola subsp. variicola	USA	No	NA	USA	WA	Yes	-	-	-	-	-	-	-	-	-	-	-	-	-	-	-	-	-	LEN-10*	-	OmpK35-43%	-	-	-	-	-	-	-
GCF_001065855.1_ASM106585v1_genomic.fna	KL13	O5	ST3918	Klebsiella variicola subsp. variicola	USA	No	NA	USA	WA	Yes	-	-	fosA7*	-	-	-	-	-	-	-	-	-	-	-	-	-	-	LEN-7*	-	-	-	-	-	-	-	-	-
GCF_001066095.1_ASM106609v1_genomic.fna	KL151	O3/O3a	ST3601	Klebsiella pneumoniae	USA	No	NA	USA	WA	Yes	-	-	-	-	-	-	-	-	-	-	-	-	-	-	-	-	-	SHV-11.v1^	35Q	-	-	-	-	-	-	-	-
GCF_001066115.1_ASM106611v1_genomic.fna	KL107	O1/O2v2	ST258	Klebsiella pneumoniae	USA	No	NA	USA	WA	Yes	aac(3)-IV;aac(6')-Ib'.v1;aph(4)-Ia	-	-	-	-	-	cmlA1*	-	sul3	-	-	-	-	-	-	-	-	SHV-11.v1	35Q	OmpK35-25%	-	GyrA-83I;ParC-80I	-	-	-	-	-
GCF_001066155.1_ASM106615v1_genomic.fna	KL30	O1/O2v2	ST234	Klebsiella pneumoniae	USA	No	NA	USA	WA	Yes	-	-	-	-	-	-	-	-	-	-	-	-	-	-	-	-	-	SHV-27	156D	-	-	-	ybt 17; ICEKp10	clb 3	-	-	-
GCF_001066165.1_ASM106616v1_genomic.fna	KL30	O1/O2v2	ST234	Klebsiella pneumoniae	USA	No	NA	USA	WA	Yes	-	-	-	-	-	-	-	-	-	-	-	-	-	-	-	-	-	SHV-27	156D	-	-	-	ybt 17; ICEKp10 (truncated)	clb 3 (truncated)	-	-	-
GCF_001066265.1_ASM106626v1_genomic.fna	KL113	O3/O3a	ST2317	Klebsiella variicola subsp. variicola	USA	No	NA	USA	WA	Yes	-	-	-	-	-	-	-	-	-	-	-	-	-	-	-	-	-	LEN-2^	-	-	-	-	-	-	-	-	-
GCF_001066315.1_ASM106631v1_genomic.fna	KL120	O3/O3a	ST539	Klebsiella variicola subsp. variicola	USA	No	NA	USA	WA	Yes	-	-	-	-	-	-	-	-	-	-	-	-	-	-	-	-	-	LEN-11	-	-	-	-	-	-	-	-	-
GCF_001066415.1_ASM106641v1_genomic.fna	KL30	O1/O2v2	ST234	Klebsiella pneumoniae	USA	No	NA	USA	WA	No	-	-	-	-	-	-	-	-	-	-	-	-	-	-	-	-	-	SHV-27	156D	-	-	-	ybt 17; ICEKp10	clb 3	-	-	-
GCF_001066505.1_ASM106650v1_genomic.fna	KL113	O3/O3a	ST2317	Klebsiella variicola subsp. variicola	USA	No	NA	USA	WA	Yes	-	-	-	-	-	-	-	-	-	-	-	-	-	-	-	-	-	LEN-2^	-	-	-	-	-	-	-	-	-
GCF_001066555.1_ASM106655v1_genomic.fna	KL113	O3/O3a	ST2317	Klebsiella variicola subsp. variicola	USA	No	NA	USA	WA	Yes	-	-	-	-	-	-	-	-	-	-	-	-	-	-	-	-	-	LEN-2^	-	-	-	-	-	-	-	-	-
GCF_001066585.1_ASM106658v1_genomic.fna	KL105	O1/O2v2	ST3602	Klebsiella pneumoniae	USA	No	NA	USA	WA	Yes	-	-	-	-	-	-	-	-	-	-	-	-	-	-	-	-	-	SHV-1^	-	-	PmrB-79%	-	-	-	-	-	-
GCF_001066725.1_ASM106672v1_genomic.fna	unknown (best match = KL18)	O1/O2v1	ST2970	Klebsiella pneumoniae	USA	No	NA	USA	WA	Yes	-	-	-	-	-	-	-	-	-	-	-	-	-	-	-	-	-	SHV-11.v1^	35Q	-	-	-	ybt 14; ICEKp5	-	-	-	-
GCF_001067135.1_ASM106713v1_genomic.fna	unknown (best match = KL30)	O1/O2v2	ST234	Klebsiella pneumoniae	USA	No	NA	USA	WA	Yes	-	-	-	-	-	-	-	-	-	-	-	-	-	-	-	-	-	SHV-27	156D	-	-	-	ybt 17; ICEKp10	clb 3 (incomplete)	-	-	-
GCF_001067155.1_ASM106715v1_genomic.fna	unknown (best match = KL30)	unknown (best match = O1/O2v2)	ST234	Klebsiella pneumoniae	USA	No	NA	USA	WA	Yes	-	-	-	-	-	-	-	-	-	-	-	-	-	-	-	-	-	SHV-27	156D	-	-	-	ybt 17; ICEKp10	clb 3 (incomplete)	-	-	-
GCF_001067475.1_ASM106747v1_genomic.fna	KL113	unknown (best match = O3/O3a)	ST2317	Klebsiella variicola subsp. variicola	USA	No	NA	USA	WA	Yes	-	-	-	-	-	-	-	-	-	-	-	-	-	-	-	-	-	LEN-2^	-	-	-	-	-	-	-	-	-
GCF_001067495.1_ASM106749v1_genomic.fna	unknown (best match = KL113)	unknown (best match = O3/O3a)	ST2317	Klebsiella variicola subsp. variicola	USA	No	NA	USA	WA	Yes	-	-	-	-	-	-	-	-	-	-	-	-	-	-	-	-	-	-	-	-	-	-	-	-	-	-	-
GCF_001067575.1_ASM106757v1_genomic.fna	KL30	O1/O2v1	ST43	Klebsiella pneumoniae	USA	No	NA	USA	WA	Yes	-	-	-	-	-	-	-	-	-	-	-	-	-	-	-	-	-	SHV-11.v1^	35Q	-	-	-	-	-	-	-	-
GCF_001067585.1_ASM106758v1_genomic.fna	KL101	O3/O3a	ST3494	Klebsiella quasipneumoniae subsp. quasipneumoniae	USA	No	NA	USA	WA	Yes	-	-	-	-	-	-	-	-	-	-	-	-	-	-	-	-	-	OKP-A-8*	-	OmpK35-0%	-	-	-	-	-	-	-
GCF_001067895.1_ASM106789v1_genomic.fna	unknown (best match = KL2)	O1/O2v1	ST380	Klebsiella pneumoniae	USA	hvKp	NA	USA	WA	Yes	-	-	-	-	-	-	-	-	-	-	-	-	-	-	-	-	-	SHV-33*	-	-	-	-	ybt 14; ICEKp12 (truncated)	-	iuc 2	iro 2 (truncated)	-
GCF_001067955.1_ASM106795v1_genomic.fna	KL2	O1/O2v1	ST380	Klebsiella pneumoniae	USA	hvKp	NA	USA	WA	Yes	-	-	-	-	-	-	-	-	-	-	-	-	-	-	-	-	-	SHV-33*	-	-	-	-	ybt 14; ICEKp12 (truncated)	-	iuc 2	iro 2 (truncated)	rmp 2; KpVP-2
GCF_001067975.1_ASM106797v1_genomic.fna	KL2	O1/O2v1	ST380	Klebsiella pneumoniae	USA	hvKp	NA	USA	WA	Yes	-	-	-	-	-	-	-	-	-	-	-	-	-	-	-	-	-	SHV-33*	-	-	-	GyrA-83Y	ybt 14; ICEKp12 (truncated)	-	iuc 2	iro 2 (truncated)	rmp 2; KpVP-2
GCF_001068035.1_ASM106803v1_genomic.fna	KL57	O3b	ST592-1LV	Klebsiella pneumoniae	USA	hvKp	NA	USA	WA	Yes	-	-	-	-	-	-	-	-	-	-	-	-	-	-	-	-	-	-	-	-	PmrB-40%	-	-	-	iuc 1	iro 1	rmp 1; KpVP-1
GCF_001068335.1_ASM106833v1_genomic.fna	KL2	O1/O2v1	ST380	Klebsiella pneumoniae	USA	hvKp	NA	USA	WA	Yes	-	-	-	-	-	-	-	-	-	-	-	-	-	-	-	-	-	SHV-33*	-	-	-	GyrA-83Y	ybt 14; ICEKp12 (truncated)	-	iuc 2	iro 2 (truncated)	rmp 2; KpVP-2
GCF_001068855.1_ASM106885v1_genomic.fna	KL35	O3/O3a	ST3913	Klebsiella variicola subsp. variicola	USA	No	NA	USA	WA	No	-	-	-	-	-	-	-	-	-	-	-	-	-	-	-	-	-	-	-	OmpK35-42%	-	-	-	-	-	-	-
GCF_001071835.1_ASM107183v1_genomic.fna	unknown (best match = KL167)	unknown (best match = O1/O2v3)	NA	Klebsiella Ka4	USA	No	NA	USA	WA	Yes	-	-	-	-	-	-	-	-	-	-	-	-	-	-	-	-	-	-	-	-	-	-	ybt 17; ICEKp10 (incomplete) (truncated)	clb 3 (incomplete) (truncated)	-	-	-
GCF_001076365.1_ASM107636v1_genomic.fna	KL105	O5	ST681	Klebsiella variicola subsp. variicola	USA	No	NA	USA	WA	Yes	-	-	-	-	-	-	-	-	-	-	-	-	-	-	-	-	-	LEN-2^	-	-	-	-	-	-	-	-	-
GCF_001076525.1_ASM107652v1_genomic.fna	KL105	O5	ST2790	Klebsiella variicola subsp. variicola	USA	No	NA	USA	WA	Yes	-	-	-	-	-	-	-	-	-	-	-	-	-	-	-	-	-	LEN-10*	-	-	-	-	-	-	-	-	-
GCF_001076675.1_ASM107667v1_genomic.fna	KL38	O3b	ST34	Klebsiella pneumoniae	USA	No	NA	USA	WA	Yes	-	-	-	-	-	-	-	-	-	-	-	-	-	-	-	-	-	SHV-26	-	-	-	-	-	-	-	-	-
GCF_001076915.1_ASM107691v1_genomic.fna	KL105	O5	ST2790	Klebsiella variicola subsp. variicola	USA	No	NA	USA	WA	Yes	-	-	-	-	-	-	-	-	-	-	-	-	-	-	-	-	-	LEN-10*	-	-	-	-	-	-	-	-	-
GCF_001077215.1_ASM107721v1_genomic.fna	KL2	O1/O2v1	ST380	Klebsiella pneumoniae	USA	hvKp	NA	USA	WA	Yes	-	-	-	-	-	-	-	-	-	-	-	-	-	-	-	-	-	SHV-33*	-	-	-	-	ybt 14; ICEKp12 (truncated)	-	iuc 2	iro 2 (truncated)	rmp 2; KpVP-2
GCF_001182385.1_KpVA-1_genomic.fna	KL107	O1/O2v2	ST512	Klebsiella pneumoniae		CRKp	2012			Yes	aac(6')-Ib'.v1;aadA2^;aph3-Ia.v1^	-	-	-	-	mphA	catA1^	-	sul1	-	-	dfrA12	TEM-1D.v1^	-	-	-	KPC-3	SHV-11.v1	35Q	OmpK35-25%;OmpK36GD	MgrB-60%	GyrA-83I;ParC-80I	-	-	-	-	-
GCF_001182425.1_KpVA-3_genomic.fna	KL106	O1/O2v2	ST258	Klebsiella pneumoniae		CRKp	2013			Yes	aac(6')-Ib'.v1	-	-	qnrS1?	-	-	-	-	-	-	-	dfrA14.v2*	-	-	-	-	KPC-2	SHV-11.v1^	35Q	OmpK35-25%	-	GyrA-83I;ParC-80I	ybt 13; ICEKp2	-	-	-	-
GCF_001182465.1_KpVA-5_genomic.fna	KL107	O1/O2v2	ST258	Klebsiella pneumoniae		CRKp	2011			Yes	aac(6')-Ib'.v1;aph3-Ia.v1^	-	-	-	-	mphA	catA1^	-	-	-	-	dfrA12	TEM-1D.v1^	-	-	-	KPC-3	SHV-11.v1	35Q	OmpK35-25%	-	GyrA-83I;ParC-80I	-	-	-	-	-
GCF_001182485.1_KpVA-6_genomic.fna	KL107	O1/O2v2	ST258	Klebsiella pneumoniae		CRKp	2011			Yes	aac(6')-Ib'.v1;aph3-Ia.v1^	-	-	-	-	mphA	catA1^	-	-	-	-	dfrA12	TEM-1D.v1^	-	-	-	KPC-3	SHV-11.v1	35Q	OmpK35-25%	-	GyrA-83I;ParC-80I	-	-	-	-	-
GCF_001182505.1_KpVA-7_genomic.fna	KL107	O1/O2v2	ST258	Klebsiella pneumoniae		CRKp	2011			Yes	aac(6')-Ib'.v1;aph3-Ia.v1^	-	-	-	-	mphA	catA1^	-	sul1	-	-	dfrA12	TEM-1D.v1^	-	-	-	KPC-3	SHV-11.v1	35Q	OmpK35-25%	-	GyrA-83I;ParC-80I	-	-	-	-	-
GCF_001182525.1_KpVA-8_genomic.fna	KL107	O1/O2v2	ST512	Klebsiella pneumoniae		CRKp	2013			Yes	aadA2^;aph3-Ia.v1^	-	-	-	-	mphA	catA1^	-	-	-	-	dfrA12	TEM-1D.v1^	-	-	-	KPC-3	SHV-11.v1	35Q	OmpK35-25%;OmpK36GD	MgrB-60%	GyrA-83I;ParC-80I	-	-	-	-	-
GCF_001182545.1_KpVA-9_genomic.fna	KL107	O1/O2v2	ST512	Klebsiella pneumoniae		CRKp	2013			Yes	-	-	-	-	-	mphA	catA1^	-	-	-	-	-	-	-	-	-	KPC-3	SHV-11.v1	35Q	OmpK35-25%;OmpK36GD	MgrB-60%	GyrA-83I;ParC-80I	-	-	-	-	-
GCF_001182565.1_KpVA-10_genomic.fna	KL107	O1/O2v2	ST512	Klebsiella pneumoniae		CRKp	2013			Yes	aadA2;aph3-Ia.v1^	-	-	-	-	mphA	catA1^	-	sul1	-	-	dfrA12	TEM-1D.v1^	-	-	-	KPC-3	SHV-11.v1	35Q	OmpK35-25%;OmpK36GD	MgrB-60%	GyrA-83I;ParC-80I	-	-	-	-	-
GCF_001182585.1_KpVA-11_genomic.fna	KL107	O1/O2v2	ST512	Klebsiella pneumoniae		CRKp	2013			Yes	aadA2^;aph3-Ia.v1^	-	-	-	-	mphA	catA1^	-	sul1	-	-	dfrA12	TEM-1D.v1^	-	-	-	KPC-3	SHV-11.v1	35Q	OmpK35-25%;OmpK36GD	MgrB-60%	GyrA-83I;ParC-80I	-	-	-	-	-
GCF_001182605.1_KpVA-12_genomic.fna	KL107	O1/O2v2	ST512	Klebsiella pneumoniae		CRKp	2013			Yes	aadA2	-	-	-	-	-	-	-	sul1	-	-	-	TEM-1D.v1^	-	-	-	KPC-3	SHV-11.v1	35Q	OmpK35-25%;OmpK36GD	MgrB-60%	GyrA-83I;ParC-80I	-	-	-	-	-
GCF_001182625.1_KpVA-13_genomic.fna	KL107	O1/O2v2	ST512	Klebsiella pneumoniae		CRKp	2013			Yes	aadA2^;aph3-Ia.v1^	-	-	-	-	-	catA1^	-	sul1	-	-	dfrA12	TEM-1D.v1^	-	-	-	KPC-3	SHV-11.v1	35Q	OmpK35-25%;OmpK36GD	MgrB-60%	GyrA-83I;ParC-80I	-	-	-	-	-
GCF_001182645.1_KpVA-14_genomic.fna	KL107	O1/O2v2	ST512	Klebsiella pneumoniae		CRKp	2013			Yes	aadA2^;aph3-Ia.v1^	-	-	-	-	mphA	catA1^	-	sul1	-	-	dfrA12	-	-	-	-	KPC-3	SHV-11.v1	35Q	OmpK35-25%;OmpK36GD	MgrB-60%	GyrA-83I;ParC-80I	-	-	-	-	-
GCF_001182665.1_KpVA-15_genomic.fna	KL107	O1/O2v2	ST512	Klebsiella pneumoniae		CRKp	2013			Yes	aac(6')-Ib'.v1;aadA2^;aph3-Ia.v1^	-	-	-	-	mphA	catA1^	-	sul1	-	-	dfrA12	TEM-1D.v1^	-	-	-	KPC-3	SHV-11.v1	35Q	OmpK35-25%;OmpK36GD	MgrB-60%	GyrA-83I;ParC-80I	-	-	-	-	-
GCF_001182685.1_KpVA-16_genomic.fna	KL107	O1/O2v2	ST512	Klebsiella pneumoniae		CRKp	2013			Yes	aac(6')-Ib'.v1;aadA2	-	-	-	-	-	-	-	sul1	-	-	-	TEM-1D.v1^	-	-	-	KPC-3	SHV-11.v1	35Q	OmpK35-25%;OmpK36GD	MgrB-60%	GyrA-83I;ParC-80I	-	-	-	-	-
GCF_001187805.1_ASM118780v1_genomic.fna	KL55	O3/O3a	ST205	Klebsiella variicola subsp. variicola	Canada	No	2012	Canada		Yes	-	-	-	-	-	-	-	-	-	-	-	-	-	-	-	-	-	LEN-16	-	-	-	-	-	-	-	-	-
GCF_001187825.1_ASM118782v1_genomic.fna	KL55	O3/O3a	ST205	Klebsiella variicola subsp. variicola	Canada	No	2012	Canada		Yes	-	-	-	-	-	-	-	-	-	-	-	-	-	-	-	-	-	LEN-16	-	-	-	-	-	-	-	-	-
GCF_001208885.1_EST_A5miseq_genomic.fna	KL46	O3/O3a	ST1807	Klebsiella quasipneumoniae subsp. quasipneumoniae	Italy	No	2014	Italy	Central Italy, Florence	Yes	-	-	-	-	-	-	-	-	-	-	-	-	-	-	-	-	-	OKP-A-5*	-	OmpK35-0%	-	-	-	-	-	-	-
GCF_001238585.1_ASM123858v1_genomic.fna	unknown (best match = KL106)	O1/O2v2	ST258	Klebsiella pneumoniae	Australia	CRKp	2014	Australia	Brisbane	Yes	aac(6')-Ib'.v1;aadA2^;aph3-Ia.v1^	-	-	-	-	mphA	catA1^	-	sul1	-	-	dfrA12	-	-	-	-	KPC-2	-	-	OmpK35-25%	-	GyrA-83I;ParC-80I	ybt 13; ICEKp2	-	-	-	-
GCF_001261795.1_KvT29A_genomic.fna	KL130	OL103	ST1688	Klebsiella variicola subsp. variicola	Mexico	No	2003	Mexico		Yes	-	-	-	-	-	-	-	-	-	-	-	-	-	-	-	-	-	LEN-7	-	-	-	-	-	-	-	-	-
GCF_001261815.1_Kv3_genomic.fna	KL165	O5	ST357	Klebsiella variicola subsp. variicola		No	NA			No	-	-	-	-	-	-	-	-	-	-	-	-	-	-	-	-	-	LEN-8	-	-	-	-	-	-	-	-	-
GCF_001261835.1_Kv6A2_genomic.fna	KL165	O5	ST357	Klebsiella variicola subsp. variicola	Mexico	No	2003	Mexico		Yes	-	-	-	-	-	-	-	-	-	-	-	-	-	-	-	-	-	LEN-8	-	-	-	-	-	-	-	-	-
GCF_001261855.1_Kv4880_genomic.fna	KL124	O3/O3a	ST3917	Klebsiella variicola subsp. variicola	Mexico	No	2013	Mexico		Yes	-	-	-	qnrB19^	-	-	-	-	-	-	-	-	-	-	-	-	-	LEN-34	-	-	-	-	-	-	-	-	-
GCF_001261875.1_Kv06-268_genomic.fna	KL105	O5	ST2048	Klebsiella variicola subsp. variicola		No	NA			Yes	-	-	-	-	-	-	-	-	-	-	-	-	-	-	-	-	-	LEN-17^	-	-	-	-	-	-	-	-	-
GCF_001275285.1_ASM127528v1_genomic.fna	KL107	O1/O2v2	ST258	Klebsiella pneumoniae	USA	CRKp	2014	USA	California	Yes	aac(6')-Ib'.v1*;strA.v1^;strB.v1	-	-	-	-	-	catA1^	-	sul2	-	-	dfrA14.v2*	OXA-9.v1;TEM-1D.v1^	-	-	-	KPC-3	SHV-11.v1	35Q	OmpK35-25%	-	GyrA-83I;GyrA-87Y;ParC-80I	-	-	-	-	-
GCF_001275295.1_ASM127529v1_genomic.fna	KL107	O1/O2v2	ST258	Klebsiella pneumoniae	USA	CRKp	2014	USA	California	Yes	aac(6')-Ib'.v1;ant(2'')-Ia;aph3-Ia.v1^;strA.v1^;strB.v1	-	-	-	-	-	catA1^	-	sul1;sul1;sul2	-	-	dfrA10;dfrA14.v2*	OXA-9.v1;TEM-1D.v1^	-	-	-	KPC-3	SHV-11.v1	35Q	OmpK35-25%	-	GyrA-83I;GyrA-87Y;ParC-80I	-	-	-	-	-
GCF_001275305.1_ASM127530v1_genomic.fna	KL107	O1/O2v2	ST258	Klebsiella pneumoniae	USA	CRKp	2014	USA	California	Yes	aac(6')-Ib'.v1;aadA*;ant(2'')-Ia;aph3-Ia.v1^;strA.v1^;strB.v1	-	-	-	-	-	catA1^	-	sul1;sul1;sul2	-	-	dfrA10;dfrA14.v2*	OXA-9.v1;TEM-1D.v1^	-	-	-	KPC-3	SHV-11.v1	35Q	OmpK35-25%	-	GyrA-83I;GyrA-87Y;ParC-80I	-	-	-	-	-
GCF_001278905.1_ASM127890v1_genomic.fna	KL8	O12	ST3870	Klebsiella quasipneumoniae subsp. similipneumoniae	Hong Kong	No	2013	Hong Kong		No	-	-	-	-	-	-	-	-	-	-	-	-	-	-	-	-	-	OKP-B-6?	-	-	-	-	-	-	-	-	-
GCF_001280925.1_ASM128092v1_genomic.fna	KL8	O12	ST3870	Klebsiella quasipneumoniae subsp. similipneumoniae	Hong Kong	No	2013	Hong Kong		No	-	-	-	-	-	-	-	-	-	-	-	-	-	-	-	-	-	OKP-B-6?	-	-	-	-	-	-	-	-	-
GCF_001307175.1_ASM130717v1_genomic.fna	KL2	O1/O2v1	ST14	Klebsiella pneumoniae	Korea	CRKp	2013	Korea	Seoul	Yes	aac(6')-Ib-cr.v2;aadA2^;aph(3')-VI;armA;sat-2	-	-	qnrB1.v2^	-	mphE.v2^;msrE	CatB4.v1	-	sul1	-	-	dfrA1.v1;dfrA12	OXA-1	-	-	-	NDM-1;OXA-232	SHV-28.v1^	-	OmpK36GD	-	GyrA-83Y;GyrA-87G;ParC-80I	ybt 14; ICEKp5	-	-	-	-
GCF_001316495.2_UNN39_S3v.02_genomic.fna	KL17	O1/O2v1	ST101	Klebsiella pneumoniae	South Africa	CRKp	NA	South Africa	Durban	Yes	aac(3)-IIa.v1^;aac(6')-Ib-cr.v2;armA;strA.v1*;strB.v1*	-	-	-	-	mphE.v2;msrE	CatB4.v1	-	sul1;sul2	tet(D)	-	dfrA14.v2*	OXA-1	-	-	-	NDM-1	SHV-1^	-	-	-	GyrA-83Y;GyrA-87G;ParC-80I	ybt 9; ICEKp3	-	-	-	-
GCF_001316565.3_ASM131656v3_genomic.fna	KL17	O1/O2v1	ST101	Klebsiella pneumoniae	South Africa	CRKp	NA	South Africa	Durban	Yes	aac(3)-IIa.v1^;aac(6')-Ib-cr.v2;armA;strA.v1*;strA.v1*;strB.v1*;strB.v1*	-	-	-	-	mphE.v2;msrE	CatB4.v1	-	sul1;sul2;sul2	tet(D)	-	dfrA14.v2*	OXA-1	-	CTX-M-15	-	NDM-1	SHV-1^	-	-	-	GyrA-83Y;GyrA-87G;ParC-80I	ybt 9; ICEKp3	-	-	-	-
GCF_001316645.2_v02_genomic.fna	unknown (best match = KL17)	O1/O2v1	ST101	Klebsiella pneumoniae	South Africa	CRKp	2013	South Africa	Durban	Yes	aac(3)-IIa.v1^;aac(6')-Ib-cr.v2;armA;strA.v1*;strB.v1*	-	-	-	-	mphE.v2;msrE	CatB4.v1	-	sul1;sul2	-	-	dfrA14.v2*	-	-	-	-	NDM-1	SHV-1^	-	-	-	GyrA-83Y;GyrA-87G;ParC-80I	ybt 9; ICEKp3	-	-	-	-
GCF_001316695.2_v02_genomic.fna	unknown (best match = KL17)	O1/O2v1	ST101	Klebsiella pneumoniae	South Africa	CRKp	2013	South Africa	Durban	Yes	aac(3)-IIa.v1;aac(6')-Ib'.v2;aac(6')-Ib-cr.v2;aadA16*	-	-	-	-	-	-	arr-3	sul1	-	-	dfrA27	SCO-1;TEM-105*	-	CTX-M-15	-	GES-5^	SHV-1^	-	OmpK36-84%	-	GyrA-83Y;GyrA-87G;ParC-80I	ybt 9; ICEKp3	-	-	-	-
GCF_001316745.2_18_S10v02_genomic.fna	unknown (best match = KL17)	O1/O2v1	ST101	Klebsiella pneumoniae	South Africa	CRKp	2013	South Africa	Durban	Yes	aac(3)-IIa.v1;aac(6')-Ib'.v2;aac(6')-Ib-cr.v2;aadA16*	-	-	-	-	-	-	arr-3	sul1	-	-	dfrA27	SCO-1;TEM-105*	-	CTX-M-15;SHV-12^	-	GES-5^	-	238S;240K;35Q	-	-	GyrA-83Y;GyrA-87G;ParC-80I	ybt 9; ICEKp3	-	-	-	-
GCF_001316765.2_29_S13v02_genomic.fna	unknown (best match = KL17)	O1/O2v1	ST2017	Klebsiella pneumoniae	South Africa	CRKp	2012	South Africa	Durban	Yes	aac(3)-IIa.v1^;aac(6')-Ib'.v1*;aac(6')-Ib-cr.v2;rmtC;strA.v1*;strB.v1	-	-	-	-	-	CatB4.v1;catII.2*	-	sul1*;sul2	tet(D)	-	dfrA1.v2;dfrA14.v2*	OXA-1;OXA-9.v1;TEM-1D.v1^	-	CTX-M-15	-	NDM-1	SHV-1^	-	-	-	GyrA-83Y;GyrA-87G;ParC-80I	ybt 9; ICEKp3	-	-	-	-
GCF_001316785.2_UNN40_S4v.02_genomic.fna	KL17	O1/O2v1	ST101	Klebsiella pneumoniae	South Africa	CRKp	NA	South Africa	Durban	Yes	aac(3)-IIa.v1^;aac(6')-Ib-cr.v2;armA;strA.v1*;strB.v1*	-	-	-	-	mphE.v2;msrE	CatB4.v1	-	sul1;sul2	tet(D)	-	dfrA14.v2*	OXA-1	-	-	-	NDM-1	SHV-1^	-	-	-	GyrA-83Y;GyrA-87G;ParC-80I	ybt 9; ICEKp3	-	-	-	-
GCF_001316845.2_UNN45_S9v.02_genomic.fna	KL21	O3b	ST323	Klebsiella pneumoniae	South Africa	CRKp	NA	South Africa	Durban	Yes	aac(3)-IIa.v1^;aac(6')-Ib-cr.v2;rmtC;strA.v1^;strB.v1	-	-	-	-	-	CatB4.v1	-	sul1*;sul2	-	-	dfrA14.v2*	OXA-1;TEM-1D.v1^	-	CTX-M-15	-	NDM-1	SHV-1^	-	-	-	-	-	-	-	-	-
GCF_001316865.2_ASM131686v2_genomic.fna	unknown (best match = KL2)	O1/O2v1	ST14	Klebsiella pneumoniae	South Africa	CRKp	NA	South Africa	Durban	Yes	aac(6')-Ib-cr.v2;aadA*;sat-2;strA.v1*;strB.v1*	-	-	qnrB1.v2^	-	ereA2*	CatB4.v1;cmlA5	arr-2	sul1*;sul2	-	-	dfrA1.v1;dfrA14.v2*	OXA-1	-	CTX-M-15	-	OXA-232	SHV-28.v1^	-	OmpK36GD	-	GyrA-83Y;GyrA-87G;ParC-80I	ybt 14; ICEKp5	-	-	-	-
GCF_001316895.2_v02_genomic.fna	unknown (best match = KL17)	O1/O2v1	ST101	Klebsiella pneumoniae	South Africa	CRKp	NA	South Africa	Durban	Yes	aac(3)-IIa.v1^;aac(6')-Ib-cr.v2;strA.v1*;strB.v1*	-	-	-	-	mphE.v2;msrE	CatB4.v1	-	sul1;sul2	tet(D)	-	dfrA14.v2*	OXA-1	-	-	-	NDM-1	SHV-1^	-	-	-	GyrA-83Y;GyrA-87G;ParC-80I	ybt 9; ICEKp3	-	-	-	-
GCF_001316925.2_21_S12v02_genomic.fna	unknown (best match = KL17)	O1/O2v1	ST2017	Klebsiella pneumoniae	South Africa	CRKp	2012	South Africa	Durban	Yes	aac(3)-IIa.v1^;aac(6')-Ib'.v1*;aac(6')-Ib-cr.v2;rmtC;strA.v1*;strB.v1	-	-	-	-	-	CatB4.v1;catII.2*	-	sul1*;sul2	tet(D)	-	dfrA1.v2;dfrA14.v2*	OXA-1;OXA-9.v1;TEM-1D.v1^	-	CTX-M-15	-	NDM-1	SHV-1^	-	-	-	GyrA-83Y;GyrA-87G;ParC-80I	ybt 9; ICEKp3	-	-	-	-
GCF_001316945.3_ASM131694v3_genomic.fna	KL17	O1/O2v1	ST2017	Klebsiella pneumoniae	South Africa	CRKp	NA	South Africa	Durban	Yes	aac(3)-IIa.v1^;aac(6')-Ib'.v1*;aac(6')-Ib-cr.v2;aadA*;aadA1.v1^;rmtC;strA.v1*;strB.v1*	-	-	-	-	-	CatB4.v1;catII.2*	-	sul1;sul1*;sul2	tet(D)	-	dfrA1.v2;dfrA14.v2*	OXA-1;OXA-9.v1;TEM-1D.v1^	-	CTX-M-15	-	NDM-1	SHV-1^	-	OmpK35-88%	-	GyrA-83Y;GyrA-87G;ParC-80I	ybt 9; ICEKp3	-	-	-	-
GCF_001316955.2_v02_genomic.fna	unknown (best match = KL17)	O1/O2v1	ST101	Klebsiella pneumoniae	South Africa	CRKp	2013	South Africa	Durban	Yes	aac(3)-IIa.v1;aac(6')-Ib'.v2;aac(6')-Ib-cr.v2;aadA16*	-	-	-	-	-	-	arr-3	sul1	-	-	dfrA27	SCO-1;TEM-105*	-	CTX-M-15	-	GES-5^	-	-	OmpK36-46%	-	GyrA-83Y;GyrA-87G;ParC-80I	ybt 9; ICEKp3	-	-	-	-
GCF_001316985.2_32_S15v02_genomic.fna	unknown (best match = KL17)	O1/O2v1	ST101	Klebsiella pneumoniae	South Africa	CRKp	2013	South Africa	Durban	Yes	aac(3)-IIa.v1^;aac(6')-Ib-cr.v2;armA;strA.v1*;strB.v1*	-	-	-	-	mphE.v2;msrE	CatB4.v1	-	sul1;sul2	tet(D)	-	dfrA14.v2*	-	-	-	-	NDM-1	SHV-1^	-	-	-	GyrA-83Y;GyrA-87G;ParC-80I	ybt 9; ICEKp3	-	-	-	-
GCF_001317005.2_34_S16v02_genomic.fna	unknown (best match = KL17)	O1/O2v1	ST101	Klebsiella pneumoniae	South Africa	CRKp	NA	South Africa	Durban	Yes	aac(3)-IIa.v1;aac(6')-Ib'.v2;aac(6')-Ib-cr.v2;aadA16*	-	-	-	-	-	-	arr-3	sul1	-	-	dfrA27	SCO-1;TEM-105*	-	CTX-M-15	-	GES-5^	SHV-11.v1^	35Q	-	-	GyrA-83Y;GyrA-87G;ParC-80I	ybt 9; ICEKp3	-	-	-	-
GCF_001317015.2_35_S17v02_genomic.fna	unknown (best match = KL17)	O1/O2v1	ST101	Klebsiella pneumoniae	South Africa	CRKp	2013	South Africa	Durban	Yes	aac(3)-IIa.v1;aac(6')-Ib'.v2;aadA16*	-	-	-	-	-	-	arr-3	sul1	-	-	dfrA27	SCO-1;TEM-105*	-	CTX-M-15	-	GES-5^	-	-	OmpK36-9%	-	GyrA-83Y;GyrA-87G;ParC-80I	ybt 9; ICEKp3	-	-	-	-
GCF_001317035.2_38_S19v.02_genomic.fna	KL17	O1/O2v1	ST101	Klebsiella pneumoniae	South Africa	CRKp	NA	South Africa	Durban	Yes	aac(3)-IIa.v1;aac(6')-Ib'.v2;aac(6')-Ib-cr.v2;aadA16*	-	-	-	-	-	-	arr-3	sul1	-	-	dfrA27	SCO-1;TEM-105*	-	CTX-M-15	-	GES-5^	SHV-11.v1^	35Q	-	-	GyrA-83Y;GyrA-87G;ParC-80I	ybt 9; ICEKp3	-	-	-	-
GCF_001317095.1_ASM131709v1_genomic.fna	unknown (best match = KL14)	O3/O3a	ST1478	Klebsiella variicola subsp. variicola	South Africa	No	NA	South Africa	Durban	Yes	aac(6')-Ib-cr.v2*	-	-	qnrB1.v2^	-	-	-	arr-3	-	-	-	dfrA14.v2*	-	-	CTX-M-15	-	-	LEN-10*	-	OmpK36-47%	-	-	-	-	-	-	-
GCF_001317165.2_52_S26v.02_genomic.fna	unknown (best match = KL17)	O1/O2v1	ST101	Klebsiella pneumoniae	South Africa	CRKp	2013	South Africa	Durban	Yes	aac(3)-IIa.v1;aac(6')-Ib'.v2	-	-	qnrS1	-	-	-	-	-	-	-	-	SCO-1;TEM-105*	-	CTX-M-15	-	GES-5^	SHV-1^	-	OmpK36-67%	-	GyrA-83Y;GyrA-87G;ParC-80I	ybt 9; ICEKp3	-	-	-	-
GCF_001317295.2_53_S27v.02_genomic.fna	unknown (best match = KL17)	O1/O2v1	ST101	Klebsiella pneumoniae	South Africa	CRKp	2013	South Africa	Durban	Yes	aac(3)-IIa.v1^;aac(6')-Ib-cr.v2;armA;strA.v1*;strB.v1*	-	-	-	-	mphE.v2;msrE	CatB4.v1	-	sul1;sul2	tet(D)	-	dfrA14.v2*	-	-	CTX-M-15	-	NDM-1	SHV-1^	-	-	-	GyrA-83Y;GyrA-87G;ParC-80I	ybt 9; ICEKp3	-	-	-	-
GCF_001317375.2_36_S18v02_genomic.fna	unknown (best match = KL17)	O1/O2v1	ST101	Klebsiella pneumoniae	South Africa	CRKp	NA	South Africa	Durban	Yes	aac(3)-IIa.v1;aac(6')-Ib'.v2;aac(6')-Ib-cr.v2;aadA16*	-	-	-	-	-	-	arr-3	sul1	-	-	dfrA27	SCO-1;TEM-105*	-	CTX-M-15	-	GES-5^	-	-	OmpK36-54%	-	GyrA-83Y;GyrA-87G;ParC-80I	ybt 9; ICEKp3	-	-	-	-
GCF_001373075.1_PRJEB8210_assembly_1_genomic.fna	KL57	O3/O3a	ST3604	Klebsiella quasipneumoniae subsp. similipneumoniae		No	NA			No	-	-	fosA7*	-	-	-	-	-	-	-	-	-	-	-	-	-	-	OKP-B-7^	-	-	-	-	-	-	-	-	-
GCF_001399815.1_ScK55_genomic.fna	KL106	O1/O2v2	ST258	Klebsiella pneumoniae	Italy	CRKp	2010	Italy	Northern Italy, Genova	Yes	aac(6')-Ib'.v1;aadA2^;aph3-Ia.v1^	-	-	-	-	mphA	catA1^	-	sul1	-	-	dfrA12	-	-	SHV-12;SHV-12;SHV-12	-	KPC-2	-	238S;238S;238S;240K;240K;240K;35Q;35Q;35Q	OmpK35-25%	-	GyrA-83I;ParC-80I	-	-	-	-	-
GCF_001404095.1_CH1034_genomic.fna	KL7	O1/O2v1	ST6	Klebsiella pneumoniae		No	NA			No	-	-	-	-	-	-	-	-	-	-	-	-	-	-	-	-	-	SHV-1	-	-	-	-	ybt 14; ICEKp5	-	-	-	-
GCF_001455995.1_MS6671.v1_genomic.fna	KL64	O1/O2v1	ST147	Klebsiella pneumoniae	United Arab Emirates	CRKp	2014	United Arab Emirates		Yes	aac(6')-Ib;aac(6')-Ib;aadA2^;rmtF;rmtF	-	-	qnrB1.v2^	-	-	-	arr-2	-	-	-	dfrA12;dfrA14.v2*	-	-	CTX-M-15	-	OXA-181;OXA-181;OXA-181	SHV-11.v1^	35Q	OmpK35-76%;OmpK36TD	MgrB-89%	GyrA-83I;ParC-80I	-	-	-	-	-
GCF_001456055.3_ASM145605v3_genomic.fna	KL136	O1/O2v2	ST278	Klebsiella pneumoniae	Canada	CRKp	2013	Canada	Calgary	Yes	strA.v1^;strB.v1	-	-	qnrB1.v2^	-	-	-	-	sul2	tet(A).v1	-	dfrA14.v2*	TEM-1D.v1^	-	CTX-M-15	-	NDM-7	SHV-27	156D	-	-	GyrA-87G	-	-	-	-	-
GCF_001456095.3_ASM145609v3_genomic.fna	KL136	O1/O2v2	ST278	Klebsiella pneumoniae	Canada	No	2013	Canada	Calgary	Yes	strA.v1^;strB.v1	-	-	qnrB1.v2^	-	-	-	-	sul2	tet(A).v1	-	dfrA14.v2*	TEM-1D.v1^	-	CTX-M-15	-	-	SHV-27	156D	-	-	GyrA-87G	-	-	-	-	-
GCF_001456135.1_ASM145613v1_genomic.fna	KL25	O1/O2v2	ST941	Klebsiella pneumoniae	USA	CRKp	2010	USA	Virginia	Yes	aac(6')-Ib'.v1*;aac(6')-Ib'.v1*;aadA*;aadA*;ant(2'')-Ia	-	-	qnrA1	-	-	-	-	sul1;sul1	-	-	-	OXA-9.v1;OXA-9.v1;TEM-1D.v1^;TEM-1D.v1^;TEM-1D.v1^	-	SHV-7^	-	KPC-2	SHV-11.v1^	238S;240K;35Q	OmpK35-33%	MgrB-0%	-	-	-	-	-	-
GCF_001457255.1_ASM145725v1_genomic.fna	KL67	OL101	ST1427	Klebsiella pneumoniae	Netherlands	No	2012	Netherlands	Groningen	Yes	aac(3)-IIa.v1^;aac(6')-Ib-cr.v2;strA.v1^;strB.v1	-	-	qnrB1.v2^	-	-	-	-	sul2	tet(A).v1	-	dfrA14.v2*	OXA-1;TEM-1D.v1^	-	CTX-M-15	-	-	SHV-11.v1^	35Q	-	-	GyrA-83F	-	-	-	-	-
GCF_001457265.1_ASM145726v1_genomic.fna	KL67	OL101	ST1427	Klebsiella pneumoniae	Netherlands	No	2012	Netherlands	Groningen	Yes	aac(3)-IIa.v1^;aac(6')-Ib-cr.v2;strA.v1^;strB.v1	-	-	qnrB1.v2^	-	-	-	-	sul2	tet(A).v1	-	dfrA14.v2*	OXA-1;TEM-1D.v1^	-	CTX-M-15	-	-	SHV-11.v1^	35Q	-	-	GyrA-83F	-	-	-	-	-
GCF_001457275.1_ASM145727v1_genomic.fna	KL67	OL101	ST1427	Klebsiella pneumoniae	Netherlands	No	2012	Netherlands	Groningen	Yes	aac(3)-IIa.v1^;aac(6')-Ib-cr.v2;strA.v1^;strB.v1	-	-	qnrB1.v2^	-	-	-	-	sul2	tet(A).v1	-	dfrA14.v2*	OXA-1;TEM-1D.v1^	-	CTX-M-15	-	-	SHV-11.v1^	35Q	-	-	-	-	-	-	-	-
GCF_001457285.1_ASM145728v1_genomic.fna	KL67	OL101	ST1427	Klebsiella pneumoniae	Netherlands	No	2012	Netherlands	Groningen	Yes	aac(3)-IIa.v1^;aac(6')-Ib-cr.v2;strA.v1^;strB.v1	-	-	qnrB1.v2^	-	-	-	-	sul2	tet(A).v1	-	dfrA14.v2*	OXA-1;TEM-1D.v1^	-	CTX-M-15	-	-	SHV-11.v1^	35Q	-	-	-	-	-	-	-	-
GCF_001457335.1_ASM145733v1_genomic.fna	KL67	OL101	ST1427	Klebsiella pneumoniae	Netherlands	No	2012	Netherlands	Groningen	Yes	aac(3)-IIa.v1^;aac(6')-Ib-cr.v2;strA.v1^;strB.v1	-	-	qnrB1.v2^	-	-	-	-	sul2	tet(A).v1	-	dfrA14.v2*	OXA-1;TEM-1D.v1^	-	CTX-M-15	-	-	SHV-11.v1^	35Q	-	-	-	-	-	-	-	-
GCF_001460475.1_ASM146047v1_genomic.fna	KL67	OL101	ST1427	Klebsiella pneumoniae	Netherlands	No	2012	Netherlands	Groningen	Yes	aac(3)-IIa.v1^;aac(6')-Ib-cr.v2;strA.v1^;strB.v1	-	-	qnrB1.v2^	-	-	-	-	sul2	tet(A).v1	-	dfrA14.v2*	OXA-1;TEM-1D.v1^	-	CTX-M-15	-	-	SHV-11.v1^	35Q	-	-	-	-	-	-	-	-
GCF_001460495.1_ASM146049v1_genomic.fna	KL67	OL101	ST1427	Klebsiella pneumoniae	Netherlands	No	2012	Netherlands	Groningen	Yes	aac(3)-IIa.v1^;aac(6')-Ib-cr.v2;strA.v1^;strB.v1	-	-	qnrB1.v2^	-	-	-	-	sul2	tet(A).v1	-	dfrA14.v2*	OXA-1;TEM-1D.v1^	-	CTX-M-15	-	-	SHV-11.v1^	35Q	-	-	-	-	-	-	-	-
GCF_001460505.1_ASM146050v1_genomic.fna	KL62	O1/O2v1	ST1782	Klebsiella pneumoniae	Netherlands	No	2012	Netherlands	Groningen	Yes	strA.v1^;strB.v1	-	-	-	-	-	-	-	sul2	-	-	dfrA14.v2*	TEM-1D.v1^	-	CTX-M-15	-	-	SHV-1^	-	-	-	-	-	-	-	-	-
GCF_001460565.1_ASM146056v1_genomic.fna	KL67	OL101	ST1427	Klebsiella pneumoniae	Netherlands	No	2012	Netherlands	Groningen	Yes	aac(3)-IIa.v1^;aac(6')-Ib-cr.v2;strA.v1^;strB.v1	-	-	qnrB1.v2^	-	-	-	-	sul2	tet(A).v1	-	dfrA14.v2*	OXA-1;TEM-1D.v1^	-	CTX-M-15	-	-	SHV-11.v1^	35Q	-	-	-	-	-	-	-	-
GCF_001460575.1_ASM146057v1_genomic.fna	KL125	O5	ST927	Klebsiella pneumoniae	Netherlands	No	2012	Netherlands	Groningen	Yes	aac(3)-IId^;strA.v1;strB.v1	-	-	-	-	-	catA1*	-	sul2	tet(D)	-	dfrA5	-	-	-	-	-	SHV-11.v1^	35Q	-	-	GyrA-83I;ParC-80I	-	-	-	-	-
GCF_001460975.1_ASM146097v1_genomic.fna	KL67	OL101	ST1427	Klebsiella pneumoniae	Netherlands	No	2012	Netherlands	Groningen	Yes	aac(3)-IIa.v1^;aac(6')-Ib-cr.v2;strA.v1^;strB.v1	-	-	qnrB1.v2^	-	-	-	-	sul2	tet(A).v1	-	dfrA14.v2*	OXA-1;TEM-1D.v1^	-	CTX-M-15	-	-	SHV-11.v1^	35Q	-	-	-	-	-	-	-	-
GCF_001460985.1_ASM146098v1_genomic.fna	KL67	OL101	ST1427	Klebsiella pneumoniae	Netherlands	No	2012	Netherlands	Groningen	Yes	aac(3)-IIa.v1^;aac(6')-Ib-cr.v2;strA.v1^;strB.v1	-	-	qnrB1.v2^	-	-	-	-	sul2	tet(A).v1	-	dfrA14.v2*	OXA-1;TEM-1D.v1^	-	CTX-M-15	-	-	SHV-11.v1^	35Q	-	-	-	-	-	-	-	-
GCF_001462525.1_ASM146252v1_genomic.fna	KL106	O1/O2v2	ST258	Klebsiella pneumoniae	Norway	CRKp	2008	Norway		Yes	aac(6')-Ib'.v1;aadA2^;aph3-Ia.v1^	-	-	-	-	mphA	catA1^	-	sul1	-	-	dfrA12	TEM-104*?	-	-	-	KPC-2	-	-	OmpK35-25%	-	GyrA-83I;ParC-80I	-	-	-	-	-
GCF_001462535.1_ASM146253v1_genomic.fna	KL185	unknown (best match = O12)	ST3708	Klebsiella pneumoniae	Norway	CRKp	2007	Norway		Yes	aac(6')-Ib4^	-	-	qnrS1	-	-	-	-	-	-	-	dfrA14.v2*	TEM-1D.v1^	-	SHV-12	-	VIM-1	-	238S;240K;35Q	-	-	-	-	-	-	-	-
GCF_001462545.1_ASM146254v1_genomic.fna	KL106	O1/O2v2	ST258	Klebsiella pneumoniae	Norway	CRKp	2008	Norway		Yes	aac(6')-Ib'.v1;aadA2^;aph3-Ia.v1^	-	-	-	-	mphA	catA1^	-	sul1	-	-	dfrA12	TEM-104*?	-	SHV-12	-	KPC-2	-	238S;240K;35Q	OmpK35-25%	MgrB-62%	GyrA-83I;ParC-80I	-	-	-	-	-
GCF_001462555.1_ASM146255v1_genomic.fna	KL106	O1/O2v2	ST258	Klebsiella pneumoniae	Norway	CRKp	2007	Norway		Yes	aac(6')-Ib'.v1	-	-	-	-	-	-	-	-	-	-	-	TEM-104*?	-	SHV-12	-	KPC-2	-	238S;240K;35Q	OmpK35-25%	-	GyrA-83I;ParC-80I	-	-	-	-	-
GCF_001462605.1_ASM146260v1_genomic.fna	KL106	O1/O2v2	ST258	Klebsiella pneumoniae	Norway	CRKp	2008	Norway		Yes	aac(6')-Ib'.v1;aadA2^;aph3-Ia.v1^	-	-	-	-	mphA	catA1^	-	sul1	-	-	dfrA12	TEM-104*?	-	-	-	KPC-2	-	-	OmpK35-25%;OmpK36-24%	-	GyrA-83I;ParC-80I	-	-	-	-	-
GCF_001462615.1_ASM146261v1_genomic.fna	KL106	O1/O2v2	ST258	Klebsiella pneumoniae	Norway	CRKp	2008	Norway		Yes	aac(6')-Ib'.v1;aadA2^;aph3-Ia.v1^	-	-	-	-	mphA	catA1^	-	sul1	-	-	dfrA12	TEM-104*?	-	-	-	KPC-2	-	-	OmpK35-25%	MgrB-62%	GyrA-83I;ParC-80I	-	-	-	-	-
GCF_001462645.1_ASM146264v1_genomic.fna	KL106	O1/O2v2	ST258	Klebsiella pneumoniae	Norway	CRKp	2008	Norway		Yes	aadA2^;aph3-Ia.v1^	-	-	-	-	mphA	catA1^	-	sul1	-	-	dfrA12	TEM-1D.v1^	-	-	-	KPC-2	-	-	OmpK35-25%	-	GyrA-83I;ParC-80I	ybt 13; ICEKp2	-	-	-	-
GCF_001462655.1_ASM146265v1_genomic.fna	KL106	O1/O2v2	ST258	Klebsiella pneumoniae	Norway	CRKp	2008	Norway		Yes	aac(6')-Ib'.v1;aadA2^;aph3-Ia.v1^	-	-	-	-	mphA	catA1^	-	sul1	-	-	dfrA12	TEM-104*?	-	SHV-12	-	KPC-2	-	238S;240K;35Q	OmpK35-25%	-	GyrA-83I;ParC-80I	-	-	-	-	-
GCF_001462685.1_ASM146268v1_genomic.fna	KL106	O1/O2v2	ST258	Klebsiella pneumoniae	Norway	CRKp	2009	Norway		Yes	aac(6')-Ib'.v1;aadA2^;aph3-Ia.v1^	-	-	-	-	mphA	catA1^	-	sul1	-	-	dfrA12	TEM-104*?	-	-	-	KPC-2	-	-	OmpK35-25%	-	GyrA-83I;ParC-80I	-	-	-	-	-
GCF_001462705.1_ASM146270v1_genomic.fna	unknown (best match = KL62)	O1/O2v2	ST461	Klebsiella pneumoniae	Norway	CRKp	2009	Norway		Yes	-	-	-	-	-	-	-	-	-	-	-	-	TEM-1D.v1^	-	-	-	KPC-2	SHV-1^	-	OmpK35-19%	-	-	-	-	-	-	-
GCF_001462735.1_ASM146273v1_genomic.fna	KL24	O1/O2v1	ST11	Klebsiella pneumoniae	Norway	CRKp	2010	Norway		Yes	aac(3)-IIa.v1^;aadA*;aadA2^;aph(3')-VI;aph3-Ia.v1^;armA	-	-	qnrS1	-	mphE.v2;msrE	CatB4.v1?	-	sul1	tet(A).v1	-	dfrA12	OXA-1;OXA-9.v1;TEM-1D.v1^	-	CTX-M-15	-	NDM-1	SHV-11.v1	35Q	OmpK35-40%	-	GyrA-83F;GyrA-87A;ParC-80I	ybt 16; ICEKp12	-	-	-	-
GCF_001462765.1_ASM146276v1_genomic.fna	KL106	O1/O2v2	ST258	Klebsiella pneumoniae	Norway	CRKp	2010	Norway		Yes	aac(6')-Ib'.v1;aadA2^;aph3-Ia.v1^	-	-	-	-	mphA	catA1^	-	sul1	-	-	dfrA12	TEM-104*?	-	SHV-12	-	KPC-2	-	238S;240K;35Q	OmpK35-25%	-	GyrA-83I;ParC-80I	-	-	-	-	-
GCF_001462785.1_ASM146278v1_genomic.fna	KL106	O1/O2v2	ST258	Klebsiella pneumoniae	Norway	CRKp	2010	Norway		Yes	aac(6')-Ib'.v1	-	-	-	-	-	-	-	-	-	-	-	TEM-104*?	-	SHV-12	-	KPC-2	-	238S;240K;35Q	OmpK35-25%	-	GyrA-83I;ParC-80I	-	-	-	-	-
GCF_001462795.1_ASM146279v1_genomic.fna	KL107	O1/O2v2	ST258	Klebsiella pneumoniae	Norway	CRKp	2010	Norway		Yes	aadA*;aadA2^;aph3-Ia.v1^	-	-	-	-	mphA	catA1^	-	sul1	-	-	dfrA12	OXA-9.v1	-	SHV-12	-	KPC-3	-	238S;240K;35Q	OmpK35-25%	-	GyrA-83I;GyrA-87N;ParC-80I	-	-	-	-	-
GCF_001462825.1_ASM146282v1_genomic.fna	KL64	O1/O2v1	ST147	Klebsiella pneumoniae	Norway	CRKp	2010	Norway		Yes	aac(6')-Il;aph3-Ia.v1^;strA.v1;strB.v1	-	-	-	-	mphA	-	-	sul1	-	-	dfrA1.v2	-	-	-	-	VIM-27	SHV-11.v1^	35Q	OmpK35-48%;OmpK36GD	MgrB-62%	GyrA-83I;ParC-80I	-	-	-	-	-
GCF_001462845.1_ASM146284v1_genomic.fna	KL64	O1/O2v1	ST147	Klebsiella pneumoniae	Norway	CRKp	2010	Norway		Yes	aac(6')-Il	-	-	-	-	-	-	-	-	-	-	dfrA1.v2	-	-	-	-	VIM-27	SHV-11.v1^	35Q	OmpK35-48%;OmpK36GD	MgrB-62%	GyrA-83I;ParC-80I	-	-	-	-	-
GCF_001462865.1_ASM146286v1_genomic.fna	unknown (best match = KL106)	O1/O2v2	ST258	Klebsiella pneumoniae	Norway	CRKp	2011	Norway		Yes	aac(6')-Ib'.v1;aadA2^	-	-	-	-	mphA	catA1^	-	-	-	-	dfrA12	-	-	-	-	KPC-2	SHV-11.v1	35Q	OmpK35-25%;OmpK36GD	MgrB-60%	GyrA-83I;ParC-80I	ybt 13; ICEKp2	-	-	-	-
GCF_001462885.1_ASM146288v1_genomic.fna	KL45	O1/O2v2	ST525	Klebsiella pneumoniae	Norway	CRKp	2011	Norway		Yes	aac(3)-IIa.v1^;aac(6')-Ib-cr.v2;rmtC	-	-	-	-	-	CatB4.v1	-	sul1*	tet(A).v1;tet(D)	-	-	OXA-1;TEM-1D.v1^	-	CTX-M-15	-	NDM-1;OXA-181	SHV-11.v1^	35Q	OmpK35-0%;OmpK36GD	-	GyrA-83I;ParC-80I	-	-	-	-	-
GCF_001462905.1_ASM146290v1_genomic.fna	KL151	O4	ST405	Klebsiella pneumoniae	Norway	CRKp	2011	Norway		Yes	aac(3)-IIa.v1^;aac(6')-Ib-cr.v2;strA.v1^;strB.v1	-	-	qnrB1.v2^	-	-	-	-	sul2	tet(A).v1	-	dfrA14.v2*	OXA-1;TEM-1D.v1^	-	CTX-M-15	-	OXA-48	SHV-76	35Q	-	-	-	ybt 27; ICEKp22	-	-	-	-
GCF_001462965.1_ASM146296v1_genomic.fna	KL24	O1/O2v1	ST11	Klebsiella pneumoniae	Norway	CRKp	2012	Norway		Yes	aac(6')-Ib-cr.v2;strA.v1^;strB.v1	-	-	qnrB1.v1	-	-	CatB4.v1;catII.2*	-	sul2	-	-	-	OXA-1;TEM-1D.v1^	-	CTX-M-15	-	OXA-245	SHV-11.v1	35Q	-	-	GyrA-83F;GyrA-87A;ParC-80I	ybt 10; ICEKp4	-	-	-	-
GCF_001463055.1_ASM146305v1_genomic.fna	unknown (best match = KL106)	O1/O2v2	ST258	Klebsiella pneumoniae	Norway	CRKp	2011	Norway		Yes	aac(6')-Ib'.v1;aadA2^;aph3-Ia.v1^	-	-	-	-	mphA	catA1^	-	sul1	-	-	dfrA12	-	TEM-122*?	-	-	KPC-2	-	-	OmpK35-25%;OmpK36GD	MgrB-60%	GyrA-83I;ParC-80I	ybt 13; ICEKp2	-	-	-	-
GCF_001463085.1_ASM146308v1_genomic.fna	KL14	O3b	ST147	Klebsiella pneumoniae	Norway	CRKp	2012	Norway		Yes	aac(3)-IIa.v1^;aac(6')-Ib-cr.v1^;rmtC;strA.v1^;strB.v1	-	-	qnrB1.v2^	-	-	-	-	sul1;sul2	tet(A).v1	-	dfrA14.v2*	CMY-6;OXA-1;TEM-1D.v1^	-	CTX-M-15	-	NDM-1	SHV-11.v1^	35Q	-	-	GyrA-83I;ParC-80I	-	-	-	-	-
GCF_001463105.1_ASM146310v1_genomic.fna	KL15	O4	ST340	Klebsiella pneumoniae	Norway	CRKp	2012	Norway		Yes	aph(3')-VIa*;aph3-Ia.v1^	-	-	qnrB19^	-	-	cmlA1*	-	sul1;sul3	tet(D)	-	dfrA12	TEM-1D.v1^	-	-	-	KPC-2	SHV-11.v1	35Q	-	-	GyrA-83I;ParC-80I	-	-	-	-	-
GCF_001463125.1_ASM146312v1_genomic.fna	KL14	O3b	ST11	Klebsiella pneumoniae	Norway	CRKp	2012	Norway		Yes	aac(3)-IIa.v1^;aac(6')-Ib3^;aph(3')-VI;rmtC;strA.v1*;strB.v1*	-	-	qnrS1	-	mphA	CatB4.v1?;catA1^	-	sul1;sul2	-	-	dfrA14.v2*	CMY-6;OXA-1	-	CTX-M-15	-	NDM-1	SHV-11.v1	35Q	OmpK35-64%	-	GyrA-83I;ParC-80I	ybt 14; ICEKp5 (truncated)	-	-	-	-
GCF_001463165.1_ASM146316v1_genomic.fna	KL2	O1/O2v1	ST14	Klebsiella pneumoniae	India	No	2010	India	Chennai	No	aac(6')-Ib-cr.v2;sat-2	-	-	-	-	-	CatB4.v1	-	-	-	-	dfrA1.v1	OXA-1	-	-	-	-	SHV-28.v1^	-	OmpK36GD	-	GyrA-83Y;GyrA-87G;ParC-80I	ybt 14; ICEKp5	-	-	-	-
GCF_001463185.1_ASM146318v1_genomic.fna	KL117	O3/O3a	ST1466	Klebsiella quasipneumoniae subsp. quasipneumoniae	Norway	CRKp	2012	Norway		Yes	aac(6')-Ib-cr.v1^;aadA1.v1^;aph3-Ia.v1^	-	-	qnrB4	-	mphA	catA1^;catB2.v1;catB3.v2	arr-3	sul1	-	-	dfrB1	DHA-1;OXA-1	-	-	-	VIM-1	OKP-A-6	-	-	-	-	-	-	-	-	-
GCF_001463215.1_ASM146321v1_genomic.fna	KL25	O5	ST336	Klebsiella pneumoniae	Norway	CRKp	2012	Norway		Yes	aac(6')-Ib-cr.v2;strA.v1^;strB.v1	-	-	qnrB1.v2^	-	-	CatB4.v1?	-	sul2*	-	-	dfrA14.v2*	OXA-1;TEM-1D.v1^	-	CTX-M-15	-	NDM-7	SHV-11.v1^	35Q	-	-	-	ybt 8; ICEKp9	-	-	-	-
GCF_001463285.1_ASM146328v1_genomic.fna	KL107	O1/O2v2	ST258	Klebsiella pneumoniae	Norway	CRKp	2013	Norway		Yes	aac(6')-Ib'.v1;aadA2	-	-	-	-	-	-	-	sul1	-	-	-	-	-	-	-	KPC-3	SHV-11.v1	35Q	OmpK35-25%	PmrB-59%	GyrA-83I;ParC-80I	-	-	-	-	-
GCF_001463295.1_ASM146329v1_genomic.fna	KL10	O5	ST187	Klebsiella pneumoniae	Norway	CRKp	2013	Norway		Yes	-	-	-	-	-	-	-	-	-	-	-	-	-	-	-	-	OXA-48	SHV-11.v1^	35Q	-	-	-	ybt 4; plasmid	-	-	-	-
GCF_001463415.1_ASM146341v1_genomic.fna	KL106	O1/O2v2	ST258	Klebsiella pneumoniae	Norway	CRKp	2014	Norway		Yes	aac(6')-Ib'.v1	-	-	-	-	-	-	-	-	-	-	-	-	-	SHV-12	-	KPC-2	-	238S;240K;35Q	OmpK35-25%	-	GyrA-83I;ParC-80I	-	-	-	-	-
GCF_001463445.1_ASM146344v1_genomic.fna	KL38	O3b	ST37	Klebsiella pneumoniae	Norway	CRKp	2014	Norway		Yes	aac(6')-Ib3^;rmtC	-	-	-	-	-	-	-	sul1	-	-	-	CMY-6	-	-	-	NDM-1	SHV-11.v1^	35Q	-	-	-	-	-	-	-	-
GCF_001463475.1_ASM146347v1_genomic.fna	unknown (best match = KL2)	O1/O2v1	ST14	Klebsiella pneumoniae	Norway	CRKp	2014	Norway		Yes	strA.v1^;strB.v1	-	-	qnrB1.v2^	-	-	-	-	sul2	tet(A).v1	-	dfrA14.v2*	TEM-1D.v1^	-	CTX-M-15	-	OXA-162	SHV-28.v1^	-	-	-	-	-	-	-	-	-
GCF_001463525.1_ASM146352v1_genomic.fna	KL10	O3/O3a	ST855	Klebsiella pneumoniae	Norway	CRKp	2014	Norway		Yes	aac(6')-Ib'.v1;aadA*;aadA2;strA.v1;strB.v1	-	-	qnrB19^	-	-	-	-	sul1	tet(B).v2*	-	-	OXA-9.v1;TEM-1D.v1^	-	-	-	KPC-2	SHV-11.v1^	35Q	-	-	GyrA-83I;ParC-80I	-	-	-	-	-
GCF_001463555.1_ASM146355v1_genomic.fna	KL25	O5	ST17	Klebsiella pneumoniae	Norway	CRKp	2013	Norway		Yes	aac(6')-Im;aadA2;aph(2'')-IIa*;aph(3')-Ia*?;strA.v1*;strB.v1*	-	-	-	-	mphA	catB3.v2;catII.2*	arr-3	sul1;sul2	tet(D)	-	dfrA14.v2*;dfrA5	OXA-1;TEM-1D.v1^	-	-	-	NDM-1	-	-	-	-	GyrA-83Y	ybt 15; ICEKp11	-	-	-	-
GCF_001463605.1_ASM146360v1_genomic.fna	KL24	O1/O2v1	ST11	Klebsiella pneumoniae	Norway	CRKp	2013	Norway		Yes	aac(6')-Ib-cr.v2	-	-	qnrB1.v1	-	-	CatB4.v1;catII.2*	-	-	-	-	-	OXA-1	-	-	-	OXA-245	SHV-11.v1	35Q	-	-	GyrA-83F;GyrA-87A;ParC-80I	ybt 10; ICEKp4	-	-	-	-
GCF_001463615.1_ASM146361v1_genomic.fna	KL17	O1/O2v1	ST101	Klebsiella pneumoniae	Norway	CRKp	2013	Norway		Yes	aac(3)-IIa.v1^;aadA*;aph(3')-VI;strA.v1^;strB.v1	-	-	qnrS1	-	ereA2;ereB	catA1*	arr-2	sul1;sul2	-	-	dfrA5	OXA-1;TEM-1D.v1^	-	CTX-M-15	-	NDM-1	SHV-1^	-	OmpK35-25%	-	GyrA-83Y;GyrA-87G;ParC-80I	ybt 9; ICEKp3	-	-	-	-
GCF_001463665.1_ASM146366v1_genomic.fna	KL25	O5	ST17	Klebsiella pneumoniae	Norway	CRKp	2014	Norway		Yes	aac(6')-Ib'.v1;aadA*;aph(3')-VI;strA.v1^;strB.v1	-	-	qnrB1.v2^;qnrS1	-	-	-	-	sul2	-	-	dfrA14.v2*	TEM-1	-	CTX-M-15	-	NDM-1	SHV-11.v1^	35Q	-	-	-	ybt unknown	-	-	-	-
GCF_001463685.1_ASM146368v1_genomic.fna	unknown (best match = KL81)	OL101	ST981	Klebsiella variicola subsp. variicola	Norway	CRKp	2014	Norway		Yes	aac(2')-IIa*	-	-	qnrS1	-	-	-	-	-	-	-	-	-	-	-	-	OXA-48	LEN-16^	-	-	-	-	ybt 18; ICEKp15	-	-	-	-
GCF_001466765.1_ASM146676v1_genomic.fna	KL16	O5	ST3871	Klebsiella quasipneumoniae subsp. similipneumoniae	Indonesia	No	2013	Indonesia	Bogor	Yes	-	-	fosA7*	-	-	-	-	-	-	-	-	-	-	-	-	-	-	OKP-B-8*	-	-	-	-	-	-	-	-	-
GCF_001471835.2_ASM147183v2_genomic.fna	KL106	unknown (best match = OL102)	ST258	Klebsiella pneumoniae	USA	CRKp	2013	USA	DC	Yes	aac(3)-IV;aac(6')-Ib'.v1;aac(6')-Ib'.v1;aadA2^;aadA2^;aph(4)-Ia	-	-	-	-	mphA	-	-	sul1;sul1;sul3	-	-	dfrA12;dfrA12	-	-	-	-	KPC-2	SHV-11.v1;SHV-11.v1^	35Q;35Q	OmpK35-25%	-	GyrA-83I;ParC-80I	-	-	-	-	-
GCF_001472155.1_SMART_350.v1_genomic.fna	unknown (best match = KL186)	unknown (best match = OL102)	NA	Klebsiella aerogenes	Canada	hvKp	2011	Canada		Yes	-	-	-	-	-	-	-	-	-	-	-	-	-	-	-	-	-	-	-	-	-	-	ybt 17; ICEKp10	clb 3	-	iro unknown	-
GCF_001472275.1_SMART_429.v1_genomic.fna	unknown (best match = KL167)	unknown (best match = O1/O2v1)	NA	Klebsiella aerogenes	Tunisia	CRhvKp	2011	Tunisia		Yes	-	-	-	-	-	-	-	-	-	-	-	-	-	-	-	-	OXA-48	-	-	-	-	-	-	-	-	iro unknown	-
GCF_001472415.1_SMART_543.v1_genomic.fna	unknown (best match = KL119)	O3/O3a	NA	Klebsiella aerogenes	USA	hvKp	2011	USA		No	-	-	-	-	-	-	-	-	-	-	-	-	-	-	-	-	-	-	-	-	-	-	-	-	-	iro unknown	-
GCF_001472725.1_SMART_773.v1_genomic.fna	unknown (best match = KL186)	unknown (best match = OL102)	NA	Klebsiella aerogenes	Brazil	CRhvKp	2012	Brazil		Yes	aac(3)-IIa.v1^;aac(6')-Ib-cr.v2	-	-	-	-	-	CatB4.v1?	-	-	-	-	-	OXA-1	-	-	-	KPC-2	-	-	-	-	-	ybt 16; ICEKp12	clb 3	-	iro unknown	-
GCF_001472755.1_SMART_774.v1_genomic.fna	unknown (best match = KL186)	unknown (best match = OL102)	NA	Klebsiella aerogenes	Brazil	CRhvKp	2012	Brazil		Yes	aac(3)-IIa.v1^;aac(6')-Ib-cr.v2;strA.v1^;strB.v1	-	-	qnrB1.v2^	-	-	CatB4.v1?	-	sul2	tet(A).v1	-	dfrA14.v2*	OXA-1;TEM-1D.v1^	-	CTX-M-15	-	KPC-2	-	-	-	-	-	ybt 16; ICEKp12	clb 3	-	iro unknown	-
GCF_001472935.1_SMART_888.v1_genomic.fna	unknown (best match = KL68)	O5	NA	Klebsiella aerogenes	Guatemala	CRhvKp	2013	Guatemala		Yes	aac(3)-IId^;aac(6')-Ib-cr.v2;strA.v1^;strB.v1	-	-	qnrB1.v2^	-	mphA	CatB4.v1?;catA1^	-	sul2*	tet(D)	-	dfrA14.v2*	OXA-1;TEM-1D.v1^;TEM-1D.v1^	-	CTX-M-15;SHV-12	-	NDM-6	-	238S;240K;35Q	-	-	-	ybt 20; ICEKp10 (truncated)	clb 3	-	iro unknown	-
GCF_001473095.1_SMART_1060.v1_genomic.fna	unknown (best match = KL65)	unknown (best match = OL102)	NA	Klebsiella aerogenes	Saudi Arabia	CRhvKp	2013	Saudi Arabia		Yes	aadA2^;aadA^;aph3-Ia.v1^;strA.v1^	-	-	qnrS1	-	-	cmlA1*	-	sul2;sul3	tet(D)	-	dfrA12;dfrA14.v2*	TEM-1D.v1^	-	CTX-M-14^	-	OXA-48	-	-	-	-	-	-	-	-	iro unknown	-
GCF_001482345.1_ASM148234v1_genomic.fna	KL113	O1/O2v2	ST111	Klebsiella pneumoniae	China	No	2014	China	Harbin	Yes	-	-	-	-	-	-	-	-	-	-	-	-	-	-	-	-	-	SHV-11.v1^	35Q	-	-	-	-	-	-	-	-
GCF_001482605.1_ASM148260v1_genomic.fna	KL51	O3b	ST16	Klebsiella pneumoniae	Denmark	CRKp	2015	Denmark		Yes	aac(6')-Ib-cr.v2;aadA2^;aph3-Ia.v1^;strA.v1^;strB.v1	-	-	qnrB1.v2^	-	mphA	catII.2*	-	sul1;sul2	tet(A).v1	-	dfrA12;dfrA14.v2*	TEM-1D.v1^	-	CTX-M-15	-	NDM-5	SHV-1	-	-	-	GyrA-83F;GyrA-87N;ParC-84K	ybt 9; ICEKp3	-	-	-	-
GCF_001482645.1_ASM148264v1_genomic.fna	KL22	O1/O2v1	ST35	Klebsiella pneumoniae	Denmark	CRKp	2014	Denmark		Yes	aac(6')-IIc^;aadA*;aadA2;strA.v1;strB.v1	mcr-9.1	-	qnrA1^	-	-	-	-	sul1;sul2	-	-	dfrA19*	OXA-10;TEM-1D.v1^	-	-	-	OXA-436	SHV-1^	-	-	-	-	-	-	-	-	-
GCF_001482995.1_ASM148299v1_genomic.fna	unknown (best match = KL107)	unknown (best match = O1/O2v2)	ST258	Klebsiella pneumoniae	USA	CRKp	2010	USA	Chicago	Yes	aac(6')-Ib'.v1;aadA*;aadA2^;strA.v1^;strB.v1	-	-	-	-	-	catA1^	-	sul1;sul2	-	-	dfrA12;dfrA14.v2*	OXA-9.v1;TEM-1D.v1^	-	SHV-12	-	KPC-3	-	238S;240K;35Q	OmpK35-25%	-	GyrA-83I;ParC-80I	ybt 17; ICEKp10	clb 3 (truncated)	-	-	-
GCF_001483005.1_ASM148300v1_genomic.fna	KL107	O1/O2v2	ST258	Klebsiella pneumoniae	USA	CRKp	2010	USA	Chicago	Yes	aac(6')-Ib'.v1;aadA*;aadA2^;strA.v1^;strB.v1	-	-	-	-	-	catA1^	-	sul1;sul2	-	-	dfrA12;dfrA14.v2*	OXA-9.v1;TEM-1D.v1^	-	SHV-12	-	KPC-3	-	238S;240K;35Q	OmpK35-25%	-	GyrA-83I;ParC-80I	ybt 17; ICEKp10	clb 3	-	-	-
GCF_001483045.1_ASM148304v1_genomic.fna	unknown (best match = KL3)	unknown (best match = O1/O2v2)	ST13	Klebsiella pneumoniae	USA	CRKp	2011	USA	Chicago	Yes	aac(6')-Ib'.v1;ant(2'')-Ia	-	-	-	-	-	-	-	sul2	-	-	-	-	-	VEB-9	-	KPC-3	SHV-1^	-	-	-	GyrA-83F;GyrA-87N;ParC-80I	ybt 17; ICEKp10	clb 3 (incomplete) (truncated)	-	-	-
GCF_001483055.1_ASM148305v1_genomic.fna	unknown (best match = KL16)	O1/O2v1	ST14	Klebsiella pneumoniae	USA	No	2011	USA	Chicago	Yes	aadA1.v1^	-	-	-	-	-	-	-	sul1	-	-	dfrA1.v2	-	-	-	-	-	SHV-28.v1^	-	-	-	-	-	-	-	-	-
GCF_001483105.1_ASM148310v1_genomic.fna	unknown (best match = KL107)	unknown (best match = O1/O2v2)	ST258	Klebsiella pneumoniae	USA	CRKp	2011	USA	Chicago	Yes	aac(6')-Ib'.v1;aadA*;strA.v1^;strB.v1	-	-	-	-	-	catA1^;floR.v2*	-	sul2	tet(A).v2	-	dfrA14.v2*	CMY-2.v2;OXA-9.v1;TEM-1D.v1^	-	SHV-12	-	KPC-3	-	238S;240K;35Q	OmpK35-25%	-	GyrA-83I;ParC-80I	ybt 17; ICEKp10	clb 3 (incomplete)	-	-	-
GCF_001483725.1_ASM148372v1_genomic.fna	KL74	O3b	ST273	Klebsiella pneumoniae	Norway	CRKp	2007	Norway		Yes	aac(6')-Ib4^;aadA2^;aph3-Ia.v1^;strA.v1;strB.v1	-	-	-	-	mphA	catII.2*	-	sul1	-	-	dfrA12;dfrA14.v2*	-	-	-	-	VIM-1	-	-	-	-	GyrA-83I;ParC-80I	-	-	-	-	-
GCF_001510995.1_ERS822449_genomic.fna	KL106	O1/O2v2	ST258	Klebsiella pneumoniae		CRKp	NA			Yes	aac(6')-Ib'.v1;aadA2^;aph3-Ia.v1^	-	-	-	-	mphA	catA1^	-	sul1	-	-	dfrA12	-	-	SHV-12	-	KPC-2	-	238S;240K;35Q	OmpK35-25%	-	GyrA-83I;ParC-80I	-	-	-	-	-
GCF_001511015.1_ERS822448_genomic.fna	KL64	O1/O2v1	ST147	Klebsiella pneumoniae		CRKp	NA			Yes	-	-	-	-	-	-	-	-	-	-	-	-	-	-	-	-	KPC-2	SHV-11.v1^	35Q	OmpK35-48%	-	GyrA-83I;ParC-80I	-	-	-	-	-
GCF_001511035.1_ERS822443_genomic.fna	KL106	O1/O2v2	ST258	Klebsiella pneumoniae		CRKp	NA			Yes	aac(6')-Ib'.v1;aadA2^;aph3-Ia.v1^	-	-	-	-	mphA	catA1^	-	sul1	-	-	dfrA12	-	-	SHV-12	-	KPC-2	-	238S;240K;35Q	OmpK35-25%	-	GyrA-83I;ParC-80I	-	-	-	-	-
GCF_001511055.1_ERS822442_genomic.fna	KL106	O1/O2v2	ST258	Klebsiella pneumoniae		CRKp	NA			Yes	aac(6')-Ib'.v1;aadA2^;aph3-Ia.v1^	-	-	-	-	mphA	catA1^	-	sul1	-	-	dfrA12	-	-	SHV-12	-	KPC-2	-	238S;240K;35Q	OmpK35-25%;OmpK36-0%	-	GyrA-83I;ParC-80I	-	-	-	-	-
GCF_001511095.1_ERS822447_genomic.fna	KL106	O1/O2v2	ST258	Klebsiella pneumoniae		CRKp	NA			Yes	aac(6')-Ib'.v1;aph3-Ia.v1^	-	-	-	-	-	-	-	-	-	-	-	-	-	-	-	KPC-2	SHV-11.v1	35Q	OmpK35-25%	-	GyrA-83I;ParC-80I	-	-	-	-	-
GCF_001511115.1_ERS822464_genomic.fna	KL106	O1/O2v2	ST258	Klebsiella pneumoniae		CRKp	NA			Yes	aac(6')-Ib'.v1;aadA2^;aph3-Ia.v1^	-	-	-	-	mphA	catA1^	-	sul1	-	-	dfrA12	-	-	SHV-12	-	KPC-2	-	238S;240K;35Q	OmpK35-25%	-	GyrA-83I;ParC-80I	-	-	-	-	-
GCF_001511135.1_ERS822462_genomic.fna	unknown (best match = KL106)	O1/O2v2	ST258	Klebsiella pneumoniae		CRKp	NA			Yes	aac(6')-Ib'.v1;aadA2^;aph3-Ia.v1^	-	-	-	-	mphA	catA1^	-	sul1	-	-	dfrA12	-	-	SHV-12	-	KPC-2	-	238S;240K;35Q	OmpK35-25%	MgrB-60%	GyrA-83I;ParC-80I	ybt 13; ICEKp2	-	-	-	-
GCF_001511155.1_ERS822470_genomic.fna	KL106	O1/O2v2	ST258	Klebsiella pneumoniae		CRKp	NA			Yes	aac(6')-Ib'.v1;aadA2^;aph3-Ia.v1^	-	-	-	-	mphA	catA1^	-	sul1	-	-	dfrA12	-	-	SHV-12	-	KPC-2	-	238S;240K;35Q	OmpK35-25%	MgrB-0%	GyrA-83I;ParC-80I	-	-	-	-	-
GCF_001511175.1_ERS822459_genomic.fna	KL106	O1/O2v2	ST258	Klebsiella pneumoniae		CRKp	NA			Yes	aac(6')-Ib'.v1;aadA2^;aph3-Ia.v1^	-	-	-	-	mphA	catA1^	-	sul1	-	-	dfrA12	-	-	SHV-12	-	KPC-2	-	238S;240K;35Q	OmpK35-25%	-	GyrA-83I;ParC-80I	-	-	-	-	-
GCF_001511195.1_ERS822473_genomic.fna	KL106	O1/O2v2	ST258	Klebsiella pneumoniae		CRKp	NA			Yes	aac(6')-Ib'.v1	-	-	-	-	-	-	-	-	-	-	-	-	-	SHV-12	-	KPC-2	-	238S;240K;35Q	OmpK35-25%;OmpK36GD	-	GyrA-83I;ParC-80I	-	-	-	-	-
GCF_001511215.1_ERS822474_genomic.fna	KL106	O1/O2v2	ST258	Klebsiella pneumoniae		CRKp	NA			Yes	aac(6')-Ib'.v1;aadA2^	-	-	-	-	-	catA1^	-	sul1	-	-	dfrA12	-	-	SHV-12	-	KPC-2	-	238S;240K;35Q	OmpK35-25%	PmrB-38%	GyrA-83I;ParC-80I	ybt 13; ICEKp2	-	-	-	-
GCF_001511255.1_ERS822455_genomic.fna	KL106	O1/O2v1	ST258	Klebsiella pneumoniae		CRKp	NA			Yes	aac(6')-Ib'.v1;aadA2^;aph3-Ia.v1^	-	-	-	-	mphA	catA1^	-	sul1	-	-	dfrA12	-	-	SHV-12	-	KPC-2	-	238S;240K;35Q	OmpK35-25%	-	GyrA-83I;ParC-80I	-	-	-	-	-
GCF_001511275.1_ERS822454_genomic.fna	KL106	O1/O2v2	ST258	Klebsiella pneumoniae		CRKp	NA			Yes	aac(6')-Ib'.v1;aadA2^;aph3-Ia.v1^	-	-	-	-	mphA	catA1^	-	sul1	-	-	dfrA12	-	-	SHV-12	-	KPC-2	-	238S;240K;35Q	OmpK35-25%	-	GyrA-83I;ParC-80I	-	-	-	-	-
GCF_001511295.1_ERS822461_genomic.fna	KL106	O1/O2v1	ST258	Klebsiella pneumoniae		CRKp	NA			Yes	aac(6')-Ib'.v1;aph3-Ia.v1^	-	-	-	-	-	catA1^	-	-	-	-	-	-	-	SHV-12	-	KPC-2	-	238S;240K;35Q	OmpK35-25%	-	GyrA-83I;ParC-80I	-	-	-	-	-
GCF_001511315.1_ERS822469_genomic.fna	KL106	O1/O2v2	ST258	Klebsiella pneumoniae		CRKp	NA			Yes	aac(6')-Ib'.v1;aadA2^;aph3-Ia.v1^	-	-	-	-	mphA	catA1^	-	sul1	-	-	dfrA12	TEM-1D.v1^	-	SHV-12	-	KPC-2	-	238S;240K;35Q	OmpK35-25%	-	GyrA-83I;ParC-80I	ybt 13; ICEKp2	-	-	-	-
GCF_001511335.1_ERS822456_genomic.fna	KL106	O1/O2v2	ST258	Klebsiella pneumoniae		CRKp	NA			Yes	aac(6')-Ib'.v1;aadA2^;aph3-Ia.v1^	-	-	-	-	mphA	catA1^	-	sul1	-	-	dfrA12	-	-	SHV-12	-	KPC-2	-	238S;240K;35Q	OmpK35-25%	-	GyrA-83I;ParC-80I	-	-	-	-	-
GCF_001511355.1_ERS822444_genomic.fna	KL106	O1/O2v2	ST258	Klebsiella pneumoniae		CRKp	NA			Yes	aac(6')-Ib'.v1;aph3-Ia.v1^	-	-	-	-	mphA	-	-	-	-	-	-	-	-	-	-	KPC-2	-	-	OmpK35-25%	MgrB-0%	GyrA-83I;ParC-80I	-	-	-	-	-
GCF_001511375.1_ERS822463_genomic.fna	KL106	O1/O2v2	ST258	Klebsiella pneumoniae		CRKp	NA			Yes	aac(6')-Ib'.v1;aadA2^;aph3-Ia.v1^	-	-	-	-	mphA	catA1^	-	sul1	-	-	dfrA12	-	-	-	-	KPC-2	SHV-11.v1	35Q	OmpK35-25%	PmrB-37%	GyrA-83I;ParC-80I	ybt 13; ICEKp2	-	-	-	-
GCF_001511395.1_ERS822472_genomic.fna	KL106	O1/O2v2	ST258	Klebsiella pneumoniae		CRKp	NA			Yes	aac(6')-Ib'.v1;aadA2^;aph3-Ia.v1^	-	-	-	-	mphA	catA1^	-	sul1	-	-	dfrA12	-	-	-	-	KPC-2	SHV-11.v1	35Q	OmpK35-25%	-	GyrA-83I;ParC-80I	ybt 13; ICEKp2	-	-	-	-
GCF_001511415.1_ERS822445_genomic.fna	KL106	O1/O2v2	ST258	Klebsiella pneumoniae		CRKp	NA			Yes	aac(6')-Ib'.v1;aadA2^;aph3-Ia.v1^	-	-	-	-	mphA	catA1^	-	sul1	-	-	dfrA12	-	-	SHV-12	-	KPC-2	-	238S;240K;35Q	OmpK35-25%;OmpK36-0%	-	GyrA-83I;ParC-80I	-	-	-	-	-
GCF_001511435.1_ERS822458_genomic.fna	KL106	O1/O2v2	ST258	Klebsiella pneumoniae		CRKp	NA			Yes	aac(6')-Ib'.v1;aadA2^;aph3-Ia.v1^	-	-	-	-	mphA	catA1^	-	sul1	-	-	dfrA12	-	-	SHV-12	-	KPC-2	-	238S;240K;35Q	OmpK35-25%	-	GyrA-83I;ParC-80I	-	-	-	-	-
GCF_001511455.1_ERS822467_genomic.fna	KL106	O1/O2v2	ST258	Klebsiella pneumoniae		CRKp	NA			Yes	aac(6')-Ib'.v1;aadA2^;aph3-Ia.v1^	-	-	-	-	mphA	catA1^	-	sul1	-	-	dfrA12	-	-	SHV-12	-	KPC-2	-	238S;240K;35Q	OmpK35-25%;OmpK36GD	MgrB-60%	GyrA-83I;ParC-80I	ybt 13; ICEKp2	-	-	-	-
GCF_001511475.1_ERS822475_genomic.fna	KL106	O1/O2v2	ST258	Klebsiella pneumoniae		CRKp	NA			Yes	aac(6')-Ib'.v1;aadA2^;aph3-Ia.v1^	-	-	-	-	mphA	catA1^	-	sul1	-	-	dfrA12	-	-	SHV-12	-	KPC-2	-	238S;240K;35Q	OmpK35-25%;OmpK36-34%	-	GyrA-83I;ParC-80I	-	-	-	-	-
GCF_001511495.1_ERS822451_genomic.fna	KL106	O1/O2v2	ST258	Klebsiella pneumoniae		CRKp	NA			Yes	aac(6')-Ib'.v1;aph3-Ia.v1^	-	-	-	-	mphA	catA1^	-	sul1^	-	-	dfrA12	TEM-1D.v1^	-	SHV-12	-	KPC-2	-	238S;240K;35Q	OmpK35-25%	-	GyrA-83I;ParC-80I	-	-	-	-	-
GCF_001511535.1_ERS822468_genomic.fna	KL106	O1/O2v2	ST258	Klebsiella pneumoniae		CRKp	NA			Yes	aac(6')-Ib'.v1	-	-	-	-	-	-	-	-	-	-	-	-	-	-	-	KPC-2	SHV-11.v1	35Q	OmpK35-25%	-	GyrA-83I;ParC-80I	ybt 13; ICEKp2	-	-	-	-
GCF_001511555.1_ERS822471_genomic.fna	KL106	O1/O2v2	ST258	Klebsiella pneumoniae		CRKp	NA			Yes	aac(6')-Ib'.v1;aadA2^;aph3-Ia.v1^	-	-	-	-	mphA	catA1^	-	sul1	-	-	dfrA12	-	-	-	-	KPC-2	SHV-11.v1	35Q	OmpK35-25%	PmrB-39%	GyrA-83I;ParC-80I	ybt 13; ICEKp2	-	-	-	-
GCF_001511575.1_ERS822450_genomic.fna	KL106	O1/O2v2	ST258	Klebsiella pneumoniae		CRKp	NA			Yes	aac(6')-Ib'.v1;aadA2^;aph3-Ia.v1^	-	-	-	-	mphA	catA1^	-	sul1	-	-	dfrA12	-	-	-	-	KPC-2	-	-	OmpK35-25%	-	GyrA-83I;ParC-80I	-	-	-	-	-
GCF_001511595.1_ERS822460_genomic.fna	KL106	O1/O2v2	ST258	Klebsiella pneumoniae		CRKp	NA			Yes	aac(6')-Ib'.v1;aadA2^;aph3-Ia.v1^	-	-	-	-	mphA	catA1^	-	sul1	-	-	dfrA12	-	-	-	-	KPC-2	SHV-11.v1	35Q	OmpK35-25%	-	GyrA-83I;ParC-80I	ybt 13; ICEKp2	-	-	-	-
GCF_001511635.1_ERS822453_genomic.fna	KL106	O1/O2v2	ST258	Klebsiella pneumoniae		CRKp	NA			Yes	aac(6')-Ib'.v1;aadA2^;aph3-Ia.v1^	-	-	-	-	mphA	catA1^	-	sul1	-	-	dfrA12	-	-	-	-	KPC-2	SHV-11.v1	35Q	OmpK35-25%	-	GyrA-83I;ParC-80I	-	-	-	-	-
GCF_001511675.1_ERS822457_genomic.fna	KL106	O1/O2v2	ST258	Klebsiella pneumoniae		CRKp	NA			Yes	aac(6')-Ib'.v1;aadA2^;aph3-Ia.v1^	-	-	-	-	mphA	catA1^	-	sul1	-	-	dfrA12	-	-	SHV-12	-	KPC-2	-	238S;240K;35Q	OmpK35-25%	-	GyrA-83I;ParC-80I	-	-	-	-	-
GCF_001511695.1_ERS822465_genomic.fna	KL106	O1/O2v2	ST258	Klebsiella pneumoniae		CRKp	NA			Yes	aac(6')-Ib'.v1	-	-	-	-	-	-	-	-	-	-	-	-	-	SHV-12	-	KPC-2	-	238S;240K;35Q	OmpK35-25%	-	GyrA-83I;ParC-80I	-	-	-	-	-
GCF_001511715.1_ERS822446_genomic.fna	KL106	O1/O2v2	ST258	Klebsiella pneumoniae		CRKp	NA			Yes	aac(6')-Ib'.v1;aadA2^;aph3-Ia.v1^	-	-	-	-	mphA	catA1^	-	sul1	-	-	dfrA12	-	-	-	-	KPC-2	-	-	OmpK35-25%	MgrB-87%	GyrA-83I;ParC-80I	-	-	-	-	-
GCF_001511735.1_ERS822466_genomic.fna	KL106	O1/O2v2	ST258	Klebsiella pneumoniae		CRKp	NA			Yes	aac(6')-Ib'.v1;aadA2^;aph3-Ia.v1^	-	-	-	-	mphA	catA1^	-	sul1	-	-	dfrA12	-	-	SHV-12	-	KPC-2	-	238S;240K;35Q	OmpK35-25%	-	GyrA-83I;ParC-80I	-	-	-	-	-
GCF_001517715.1_ASM151771v1_genomic.fna	KL106	O1/O2v2	ST258	Klebsiella pneumoniae	Netherlands	CRKp	2013	Netherlands	Breda	Yes	aac(6')-Ib'.v1;aadA2^;aph3-Ia.v1^	-	-	-	-	mphA	catA1^	-	sul1	-	-	dfrA12	-	-	SHV-12	-	KPC-2	-	238S;240K;35Q	OmpK35-25%	-	GyrA-83I;ParC-80I	-	-	-	-	-
GCF_001517725.1_ASM151772v1_genomic.fna	KL106	O1/O2v2	ST258	Klebsiella pneumoniae	Netherlands	CRKp	2013	Netherlands	Breda	Yes	aac(6')-Ib'.v1;aadA2^;aph3-Ia.v1^	-	-	-	-	mphA	catA1^	-	sul1	-	-	dfrA12	-	-	SHV-12	-	KPC-2	-	238S;240K;35Q	OmpK35-25%	-	GyrA-83I;ParC-80I	-	-	-	-	-
GCF_001517735.1_ASM151773v1_genomic.fna	KL106	O1/O2v2	ST258	Klebsiella pneumoniae	Netherlands	CRKp	2013	Netherlands	Breda	Yes	aac(6')-Ib'.v1;aadA2^;aph3-Ia.v1^	-	-	-	-	mphA	catA1^	-	sul1	-	-	dfrA12	-	-	SHV-12	-	KPC-2	-	238S;240K;35Q	OmpK35-25%	-	GyrA-83I;ParC-80I	-	-	-	-	-
GCF_001517745.1_ASM151774v1_genomic.fna	KL106	O1/O2v2	ST258	Klebsiella pneumoniae	Netherlands	CRKp	2013	Netherlands	Breda	Yes	aac(6')-Ib'.v1;aadA2^;aph3-Ia.v1^	-	-	-	-	mphA	catA1^	-	sul1	-	-	dfrA12	-	-	SHV-12	-	KPC-2	-	238S;240K;35Q	OmpK35-25%	-	GyrA-83I;ParC-80I	-	-	-	-	-
GCF_001517795.1_ASM151779v1_genomic.fna	unknown (best match = KL106)	O1/O2v2	ST258	Klebsiella pneumoniae	Netherlands	CRKp	2013	Netherlands	Breda	Yes	aac(6')-Ib'.v1;aadA2^;aph3-Ia.v1^	-	-	-	-	mphA	catA1^	-	sul1	-	-	dfrA12	-	-	SHV-12	-	KPC-2	-	238S;240K;35Q	OmpK35-25%	-	GyrA-83I;ParC-80I	-	-	-	-	-
GCF_001517805.1_ASM151780v1_genomic.fna	KL106	O1/O2v2	ST258	Klebsiella pneumoniae	Netherlands	CRKp	2013	Netherlands	Breda	Yes	aac(6')-Ib'.v1;aadA2^;aph3-Ia.v1^	-	-	-	-	mphA	catA1^	-	sul1	-	-	dfrA12	TEM-1D.v1^	-	SHV-12	-	KPC-2	-	238S;240K;35Q	OmpK35-25%	-	GyrA-83I;ParC-80I	-	-	-	-	-
GCF_001517955.1_ASM151795v1_genomic.fna	KL106	O1/O2v2	ST258	Klebsiella pneumoniae	Netherlands	CRKp	2013	Netherlands	Breda	Yes	aac(6')-Ib'.v1;aadA2^;aph3-Ia.v1^	-	-	-	-	mphA	catA1^	-	sul1	-	-	dfrA12	TEM-1D.v1^	-	SHV-12	-	KPC-2	-	238S;240K;35Q	OmpK35-25%	-	GyrA-83I;ParC-80I	-	-	-	-	-
GCF_001518035.1_ASM151803v1_genomic.fna	unknown (best match = KL186)	O3/O3a	NA	Klebsiella aerogenes	USA	hvKp	2008	USA		Yes	-	-	-	-	-	-	-	-	-	-	-	-	-	-	-	-	-	-	-	-	-	-	-	-	-	iro unknown	-
GCF_001518055.1_ASM151805v1_genomic.fna	unknown (best match = KL167)	unknown (best match = O1/O2v3)	NA	Klebsiella Ka4	USA	No	2009	USA		No	-	-	-	-	-	-	-	-	-	-	-	-	-	-	-	-	-	-	-	-	-	-	-	-	-	-	-
GCF_001518115.1_ASM151811v1_genomic.fna	unknown (best match = KL68)	O5	NA	Klebsiella aerogenes	USA	hvKp	2010	USA		Yes	-	-	-	-	-	-	-	-	-	-	-	-	-	-	-	-	-	-	-	-	-	-	ybt 20; ICEKp10	clb 3 (incomplete)	-	iro unknown	-
GCF_001518125.1_ASM151812v1_genomic.fna	unknown (best match = KL68)	O5	NA	Klebsiella aerogenes	USA	hvKp	2014	USA		No	-	-	-	-	-	-	-	-	-	-	-	-	-	-	-	-	-	-	-	-	-	-	-	-	-	iro unknown	-
GCF_001518435.1_ASM151843v1_genomic.fna	unknown (best match = KL167)	unknown (best match = O1/O2v3)	NA	Klebsiella Ka4	USA	No	2014	USA		No	-	-	-	-	-	-	-	-	-	-	-	-	-	-	-	-	-	-	-	-	-	-	-	-	-	-	-
GCF_001518675.1_ASM151867v1_genomic.fna	unknown (best match = KL68)	O5	NA	Klebsiella aerogenes	USA	hvKp	2013	USA		No	-	-	-	-	-	-	-	-	-	-	-	-	-	-	-	-	-	-	-	-	-	-	-	-	-	iro unknown	-
GCF_001521895.1_ASM152189v1_genomic.fna	KL2	O1/O2v1	ST14	Klebsiella pneumoniae	China	CRKp	2014	China	Jiangxi	Yes	aadA2^	-	-	-	-	-	-	-	-	-	-	dfrA12	-	-	CTX-M-15	-	NDM-5	SHV-28.v1^	-	OmpK35-32%;OmpK36TD	-	-	ybt 13; ICEKp2	-	-	-	-
GCF_001525245.1_ASM152524v1_genomic.fna	unknown (best match = KL186)	unknown (best match = OL102)	NA	Klebsiella aerogenes	Colombia	CRhvKp	2014	Colombia		Yes	aac(6')-Ib-cr.v2;aadA16*	-	-	qnrB19^	-	-	-	arr-3	sul1	-	-	dfrA27	-	-	-	-	KPC-2	-	-	-	-	-	-	-	-	iro unknown	-
GCF_001525265.1_ASM152526v1_genomic.fna	unknown (best match = KL68)	O3/O3a	NA	Klebsiella aerogenes	Turkey	CRhvKp	2014	Turkey		Yes	-	-	-	-	-	-	-	-	-	-	-	-	-	-	-	-	OXA-48	-	-	-	-	-	-	-	-	iro unknown	-
GCF_001525505.1_ASM152550v1_genomic.fna	unknown (best match = KL68)	O3/O3a	NA	Klebsiella aerogenes	Turkey	CRhvKp	2014	Turkey		Yes	-	-	-	-	-	-	-	-	-	-	-	-	-	-	-	-	OXA-48	-	-	-	-	-	-	-	-	iro unknown	-
GCF_001529935.1_ASM152993v1_genomic.fna	KL1	O1/O2v2	ST23	Klebsiella pneumoniae	China	hvKp	2015	China	Shanghai	Yes	-	-	-	-	-	-	-	-	-	-	-	-	-	-	-	-	-	SHV-11.v1^	35Q	-	-	-	ybt 1; ICEKp10	clb 2	iuc 1	iro 1	rmp 1; KpVP-1
GCF_001530015.1_ASM153001v1_genomic.fna	KL2	O1/O2v1	ST374	Klebsiella pneumoniae	China	hvKp	2014	China	Shanghai	Yes	-	-	-	-	-	-	-	-	-	-	-	-	-	-	-	-	-	SHV-1^	-	-	-	-	ybt 10; ICEKp4	-	iuc 1	iro 1	rmp 1; KpVP-1
GCF_001534855.2_ASM153485v2_genomic.fna	KL10	O1/O2v2	ST359	Klebsiella pneumoniae	USA	No	2013	USA	DC	Yes	-	-	-	-	-	-	-	-	-	-	-	-	-	-	-	-	-	SHV-1^	-	-	-	-	-	-	-	-	-
GCF_001548315.1_ASM154831v1_genomic.fna	KL67	OL103	ST3851	Klebsiella variicola subsp. tropica		No	NA	not applicable		No	-	-	-	-	-	-	-	-	-	-	-	-	-	-	-	-	-	LEN-42^	-	-	-	-	-	-	-	-	-
GCF_001549975.1_ASM154997v1_genomic.fna	KL158	O5	ST3558	Klebsiella variicola subsp. variicola	China	No	2011	China		Yes	-	-	-	-	-	-	-	-	-	-	-	-	-	-	-	-	-	LEN-10*	-	-	-	-	-	-	-	-	-
GCF_001549995.1_ASM154999v1_genomic.fna	KL54	O1/O2v2	ST29	Klebsiella pneumoniae	China	No	2015	China		Yes	aadA*;strA.v1^;strB.v1*	-	-	qnrS1	-	-	cmlA5;floR.v1	arr-2	sul2	tet(A).v1*	-	dfrA14.v2*	LAP-2;OXA-10	-	-	-	-	SHV-187	-	-	-	-	-	-	-	-	-
GCF_001559215.2_ASM155921v2_genomic.fna	unknown (best match = KL68)	O5	NA	Klebsiella aerogenes	USA	hvKp	2014	USA	DC	No	-	-	-	-	-	-	-	-	-	-	-	-	-	-	-	-	-	-	-	-	-	-	ybt 20; ICEKp10	clb 3	-	iro unknown	-
GCF_001566595.1_ASM156659v1_genomic.fna	KL102	O1/O2v2	ST307	Klebsiella pneumoniae	Italy	CRKp	2014	Italy	Palermo	Yes	aac(3)-IIa.v1^;aac(6')-Ib-cr.v2;strA.v1^;strB.v1	-	-	qnrB1.v2^	-	-	-	-	sul2	-	-	dfrA14.v2*	OXA-1	-	-	-	KPC-3	SHV-28.v1^	-	OmpK35-70%	-	GyrA-83I;ParC-80I	ybt 9; ICEKp3	-	-	-	-
GCF_001571545.2_ASM157154v2_genomic.fna	unknown (best match = KL68)	O5	NA	Klebsiella aerogenes	France	hvKp	1997	France		Yes	aadA	-	-	-	-	-	floR.v2*	-	sul1;sul1;sul2	-	-	dfrA1.v2*	-	-	TEM-24.v1	-	-	-	-	-	-	-	ybt 20; ICEKp10	clb 3	-	iro unknown	-
GCF_001590945.1_ASM159094v1_genomic.fna	KL3	O1/O2v1	ST3	Klebsiella pneumoniae		No	NA	missing		Yes	-	-	-	-	-	-	-	-	-	-	-	-	-	-	-	-	-	SHV-1^	-	-	-	-	ybt 12; ICEKp10 (truncated)	clb 1	-	-	rmp 2A; VP
GCF_001593585.2_ASM159358v2_genomic.fna	unknown (best match = KL68)	O5	NA	Klebsiella aerogenes	USA	hvKp	2014	USA	DC	No	-	-	-	-	-	-	-	-	-	-	-	-	-	-	-	-	-	-	-	-	-	-	ybt 17; ICEKp10	clb 3	-	iro unknown	-
GCF_001596075.2_ASM159607v2_genomic.fna	KL53	O3/O3a	ST489	Klebsiella quasipneumoniae subsp. similipneumoniae	USA	No	1994	USA	VA	Yes	ant(2'')-Ia	-	-	-	-	-	-	-	sul1*	-	-	-	OXA-2	-	SHV-18	-	-	OKP-B-6^	238A;240K	-	-	-	-	-	-	-	-
GCF_001596905.1_ASM159690v1_genomic.fna	KL24	O1/O2v1	ST15	Klebsiella pneumoniae	Netherlands	No	2012	Netherlands	Groningen	Yes	aac(3)-IIa.v1^;aac(6')-Ib-cr.v2;strA.v1^;strB.v1	-	-	qnrB1.v2^	-	-	CatB4.v1	-	sul2	tet(A).v1	-	dfrA14.v2*	OXA-1;TEM-1D.v1^	-	CTX-M-15	-	-	SHV-28.v1^	-	-	PmrB-36%	GyrA-83F;GyrA-87A;ParC-80I	ybt 10; ICEKp4	-	-	-	-
GCF_001596915.1_ASM159691v1_genomic.fna	KL24	O1/O2v1	ST15	Klebsiella pneumoniae	Netherlands	No	2012	Netherlands	Groningen	Yes	aac(3)-IIa.v1^;aac(6')-Ib-cr.v2;strA.v1^;strB.v1	-	-	qnrB1.v2^	-	-	-	-	sul2	tet(A).v1	-	dfrA14.v2*	OXA-1;TEM-1D.v1^	-	CTX-M-15	-	-	SHV-106*?	-	-	-	GyrA-83F;GyrA-87A;ParC-80I	ybt 10; ICEKp4 (truncated)	-	-	-	-
GCF_001596925.1_ASM159692v1_genomic.fna	KL24	O1/O2v1	ST15	Klebsiella pneumoniae	Netherlands	No	2012	Netherlands	Groningen	Yes	aac(3)-IIa.v1^;aac(6')-Ib-cr.v2;strA.v1^;strB.v1	-	-	qnrB1.v2^	-	-	CatB4.v1	-	sul2	tet(A).v1	-	dfrA14.v2*	OXA-1;TEM-1D.v1^	-	CTX-M-15	-	-	SHV-28.v1^	-	-	-	GyrA-83F;GyrA-87A;ParC-80I	ybt 10; ICEKp4	-	-	-	-
GCF_001596935.1_ASM159693v1_genomic.fna	KL24	O1/O2v1	ST15	Klebsiella pneumoniae	Netherlands	No	2012	Netherlands	Groningen	Yes	aac(3)-IIa.v1^;aac(6')-Ib-cr.v2;strA.v1^;strB.v1	-	-	qnrB1.v2^	-	-	CatB4.v1	-	sul2	tet(A).v1	-	dfrA14.v2*	OXA-1;TEM-1D.v1^	-	CTX-M-15	-	-	SHV-28.v1^	-	-	-	GyrA-83F;GyrA-87A;ParC-80I	ybt 10; ICEKp4	-	-	-	-
GCF_001596985.1_ASM159698v1_genomic.fna	KL24	O1/O2v1	ST15	Klebsiella pneumoniae	Netherlands	No	2012	Netherlands	Groningen	Yes	aac(3)-IIa.v1^;aac(6')-Ib-cr.v2;strA.v1^;strB.v1	-	-	qnrB1.v2^	-	-	-	-	sul2	tet(A).v1	-	dfrA14.v2*	OXA-1;TEM-1D.v1^	-	CTX-M-15	-	-	SHV-28.v1^	-	-	-	GyrA-83F;GyrA-87A;ParC-80I	ybt 10; ICEKp4	-	-	-	-
GCF_001596995.1_ASM159699v1_genomic.fna	KL24	O1/O2v1	ST15	Klebsiella pneumoniae	Netherlands	No	2013	Netherlands	Groningen	Yes	aac(3)-IIa.v1^;aac(6')-Ib-cr.v2;strA.v1^;strB.v1	-	-	qnrB1.v2^	-	-	-	-	sul2	tet(A).v1	-	dfrA14.v2*	OXA-1;TEM-1D.v1^	-	CTX-M-15	-	-	SHV-28.v1^	-	-	PmrB-53%	GyrA-83F;GyrA-87A;ParC-80I	ybt 10; ICEKp4	-	-	-	-
GCF_001597015.1_ASM159701v1_genomic.fna	KL112	O1/O2v1	ST15	Klebsiella pneumoniae	Netherlands	No	2010	Netherlands	Groningen	Yes	aac(3)-IIa.v1^;aac(6')-Ib-cr.v2;strA.v1^;strB.v1	-	-	-	-	-	-	-	sul2	tet(D)	-	dfrA14.v2*	TEM-1D.v1^	-	CTX-M-15	-	-	SHV-28.v1^	-	-	-	GyrA-83F;GyrA-87A;ParC-80I	-	-	-	-	-
GCF_001597035.1_ASM159703v1_genomic.fna	unknown (best match = KL31)	O5	ST163	Klebsiella pneumoniae	Netherlands	No	2012	Netherlands	Groningen	Yes	aac(3)-IIa.v1;aac(6')-Ib-cr.v2;aadA^;strB.v1	-	-	qnrS1	-	-	catA1*	-	sul1*;sul2	-	-	dfrA15.v2	OXA-1;SCO-1;TEM-1D.v1^	-	CTX-M-15	-	-	SHV-36	35Q	-	PmrB-36%	-	-	-	-	-	-
GCF_001597065.1_ASM159706v1_genomic.fna	KL36	O4	ST437	Klebsiella pneumoniae	Netherlands	No	2012	Netherlands	Groningen	Yes	aac(3)-IIa.v1^;aadA*;aph3-Ia.v1^	-	-	qnrB1.v1	-	ereA2*;mphA	cmlA5	arr-2	sul1*	-	-	-	OXA-1;TEM-1D.v1^	-	CTX-M-15	-	-	SHV-11.v1	35Q	-	-	GyrA-83I;ParC-80I	-	-	-	-	-
GCF_001597075.1_ASM159707v1_genomic.fna	KL102	O1/O2v2	ST307	Klebsiella pneumoniae	Netherlands	No	2013	Netherlands	Groningen	Yes	aac(3)-IIa.v1^;aac(6')-Ib-cr.v2;strA.v1^;strB.v1	-	-	qnrB1.v2^	-	-	-	-	sul2	-	-	dfrA14.v2*	OXA-1;TEM-1D.v1^	-	CTX-M-15	-	-	SHV-28.v1^	-	-	-	GyrA-83I;ParC-80I	-	-	-	-	-
GCF_001597095.1_ASM159709v1_genomic.fna	KL24	O1/O2v1	ST15	Klebsiella pneumoniae	Netherlands	No	2012	Netherlands	Groningen	Yes	aac(3)-IIa.v1^;aac(6')-Ib-cr.v2;strA.v1^;strB.v1	-	-	qnrB1.v2^	-	-	CatB4.v1	-	sul2	tet(A).v1	-	dfrA14.v2*	OXA-1;TEM-1D.v1^	-	CTX-M-15	-	-	SHV-28.v1^	-	-	PmrB-35%	GyrA-83F;GyrA-87A;ParC-80I	ybt 10; ICEKp4	-	-	-	-
GCF_001597115.1_ASM159711v1_genomic.fna	KL24	O1/O2v1	ST15	Klebsiella pneumoniae	Netherlands	No	2012	Netherlands	Groningen	Yes	aac(3)-IIa.v1^;aac(6')-Ib-cr.v2;strA.v1^;strB.v1	-	-	qnrB1.v2^	-	-	CatB4.v1	-	sul2	tet(A).v1	-	dfrA14.v2*	OXA-1;TEM-1D.v1^	-	CTX-M-15	-	-	SHV-28.v1^	-	-	-	GyrA-83F;GyrA-87A;ParC-80I	ybt 10; ICEKp4	-	-	-	-
GCF_001597145.1_ASM159714v1_genomic.fna	KL24	O1/O2v1	ST15	Klebsiella pneumoniae	Netherlands	No	2012	Netherlands	Groningen	Yes	aac(3)-IIa.v1^;aac(6')-Ib-cr.v2;strA.v1^;strB.v1	-	-	qnrB1.v2^	-	-	CatB4.v1	-	sul2	tet(A).v1	-	dfrA14.v2*	OXA-1;TEM-1D.v1^	-	CTX-M-15	-	-	SHV-28.v1^	-	-	-	GyrA-83F;GyrA-87A;ParC-80I	ybt 10; ICEKp4	-	-	-	-
GCF_001597165.1_ASM159716v1_genomic.fna	KL24	O1/O2v1	ST15	Klebsiella pneumoniae	Netherlands	No	2012	Netherlands	Groningen	Yes	aac(3)-IIa.v1^;aac(6')-Ib-cr.v2;strA.v1^;strB.v1	-	-	qnrB1.v2^	-	-	CatB4.v1	-	sul2	tet(A).v1	-	dfrA14.v2*	OXA-1;TEM-1D.v1^	-	CTX-M-15	-	-	SHV-28.v1^	-	-	-	GyrA-83F;GyrA-87A;ParC-80I	ybt 10; ICEKp4	-	-	-	-
GCF_001597175.1_ASM159717v1_genomic.fna	KL24	O1/O2v1	ST15	Klebsiella pneumoniae	Netherlands	No	2012	Netherlands	Groningen	Yes	aac(3)-IIa.v1^;aac(6')-Ib-cr.v2;strA.v1^;strB.v1	-	-	qnrB1.v2^	-	-	CatB4.v1	-	sul2	tet(A).v1	-	dfrA14.v2*	OXA-1;TEM-1D.v1^	-	CTX-M-15	-	-	SHV-28.v1^	-	-	-	GyrA-83F;GyrA-87A;ParC-80I	ybt 10; ICEKp4	-	-	-	-
GCF_001597195.1_ASM159719v1_genomic.fna	KL24	O1/O2v1	ST15	Klebsiella pneumoniae	Netherlands	No	2012	Netherlands	Groningen	Yes	aac(3)-IIa.v1^;aac(6')-Ib-cr.v2;strA.v1^;strB.v1	-	-	qnrB1.v2^	-	-	CatB4.v1	-	sul2	tet(A).v1	-	dfrA14.v2*	OXA-1;TEM-1D.v1^	-	CTX-M-15	-	-	SHV-28.v1^	-	-	-	GyrA-83F;GyrA-87A;ParC-80I	ybt 10; ICEKp4	-	-	-	-
GCF_001597225.1_ASM159722v1_genomic.fna	KL24	O1/O2v1	ST15	Klebsiella pneumoniae	Netherlands	No	2013	Netherlands	Groningen	Yes	aac(3)-IIa.v1^;aac(6')-Ib-cr.v2;strA.v1^;strB.v1	-	-	qnrB1.v2^	-	-	CatB4.v1	-	sul2	tet(A).v1	-	dfrA14.v2*	OXA-1;TEM-1D.v1^	-	CTX-M-15	-	-	SHV-28.v1^	-	-	-	GyrA-83F;GyrA-87A;ParC-80I	ybt 10; ICEKp4	-	-	-	-
GCF_001597245.1_CLC_bio_genomic.fna	KL24	O1/O2v1	ST15	Klebsiella pneumoniae	Netherlands	No	2012	Netherlands	Groningen	Yes	aac(3)-IIa.v1^;aac(6')-Ib-cr.v2;strA.v1^;strB.v1	-	-	qnrB1.v2^	-	-	CatB4.v1	-	sul2	tet(A).v1	-	dfrA14.v2*	OXA-1;TEM-1D.v1^	-	CTX-M-15	-	-	SHV-28.v1^	-	-	-	GyrA-83F;GyrA-87A;ParC-80I	ybt 10; ICEKp4	-	-	-	-
GCF_001598715.1_ASM159871v1_genomic.fna	KL4	O1/O2v1	ST91 (subsp. ozaenae)	Klebsiella pneumoniae		hvKp	NA	missing		Yes	-	-	-	-	-	-	-	-	-	-	-	-	-	-	-	-	-	SHV-11.v1^	35Q	-	-	-	-	-	iuc 2A	-	-
GCF_001611055.1_ASM161105v1_genomic.fna	KL30	O1/O2v2	ST383	Klebsiella pneumoniae	Greece	No	2011	Greece		No	-	-	-	-	-	-	-	-	-	-	-	-	-	-	-	-	-	-	-	-	-	GyrA-83F;GyrA-87N;ParC-80I	-	-	-	-	-
GCF_001611095.1_ASM161109v1_genomic.fna	KL30	O1/O2v2	ST383	Klebsiella pneumoniae	Greece	No	2013	Greece		No	aadA2^	-	-	-	-	mphA	-	-	sul1	-	-	dfrA12	-	-	-	-	-	SHV-1	-	-	-	GyrA-83F;GyrA-87N;ParC-80I	-	-	-	-	-
GCF_001611185.1_ASM161118v1_genomic.fna	KL123	O3/O3a	ST3881	Klebsiella quasipneumoniae subsp. similipneumoniae	USA	No	2013	USA	Chicago	Yes	aac(6')-IIc;aadA*	-	-	qnrB4	-	-	cmlA5;floR.v2*	arr-2	sul1;sul2	tet(D)	-	dfrA14.v2*	OXA-10	-	SHV-12	-	-	OKP-B-6^	238S;240K;35Q	-	-	-	-	-	-	-	-
GCF_001617965.1_ASM161796v1_genomic.fna	KL16	O3/O3a	ST2820	Klebsiella variicola subsp. variicola	China	No	2012	China	Guangxi	Yes	-	-	-	-	-	-	-	-	-	-	-	-	-	-	-	-	-	LEN-16^	-	-	-	-	-	-	-	-	-
GCF_001631185.1_ASM163118v1_genomic.fna	unknown (best match = KL68)	O5	NA	Klebsiella aerogenes	USA	hvKp	2013	USA		No	-	-	-	-	-	-	-	-	-	-	-	-	-	-	-	-	-	-	-	-	-	-	-	-	-	iro unknown	-
GCF_001631215.1_ASM163121v1_genomic.fna	unknown (best match = KL65)	unknown (best match = OL102)	NA	Klebsiella aerogenes	USA	No	2014	USA		No	-	-	-	-	-	-	-	-	-	-	-	-	-	-	-	-	-	-	-	-	-	-	-	-	-	-	-
GCF_001631305.1_ASM163130v1_genomic.fna	unknown (best match = KL68)	O5	NA	Klebsiella aerogenes	USA	hvKp	2013	USA		Yes	-	-	-	-	-	-	-	-	-	-	-	-	-	-	-	-	-	-	-	-	-	-	ybt 20; ICEKp10	clb 3 (incomplete)	-	iro unknown	-
GCF_001631315.1_ASM163131v1_genomic.fna	unknown (best match = KL68)	O5	NA	Klebsiella aerogenes	USA	hvKp	2014	USA		No	-	-	-	-	-	-	-	-	-	-	-	-	-	-	-	-	-	-	-	-	-	-	ybt unknown	clb 3 (truncated)	-	iro unknown	-
GCF_001631345.1_ASM163134v1_genomic.fna	unknown (best match = KL186)	O3/O3a	NA	Klebsiella aerogenes	USA	hvKp	2013	USA		Yes	-	-	-	-	-	-	-	-	-	-	-	-	-	-	-	-	-	-	-	-	-	-	-	-	-	iro unknown	-
GCF_001631565.1_ASM163156v1_genomic.fna	unknown (best match = KL186)	unknown (best match = OL102)	NA	Klebsiella aerogenes	USA	hvKp	2013	USA		Yes	-	-	-	-	-	-	-	-	-	-	-	-	-	-	-	-	-	-	-	-	-	-	ybt 17; ICEKp10 (incomplete)	clb 3	-	iro unknown	-
GCF_001631605.1_ASM163160v1_genomic.fna	unknown (best match = KL153)	unknown (best match = O1/O2v1)	NA	Klebsiella Ka4	USA	No	2014	USA		Yes	-	-	-	-	-	-	-	-	-	-	-	-	-	-	-	-	-	-	-	-	-	-	-	-	-	-	-
GCF_001631645.1_ASM163164v1_genomic.fna	KL42	unknown (best match = O1/O2v1)	NA	Klebsiella aerogenes	USA	hvKp	2013	USA		Yes	-	-	-	-	-	-	-	-	-	-	-	-	-	-	-	-	-	-	-	-	-	-	ybt 4; plasmid	-	-	iro unknown	-
GCF_001631655.1_ASM163165v1_genomic.fna	unknown (best match = KL186)	OL101	NA	Klebsiella aerogenes	USA	hvKp	2014	USA		No	-	-	-	-	-	-	-	-	-	-	-	-	-	-	-	-	-	-	-	-	-	-	-	-	-	iro unknown	-
GCF_001631725.1_ASM163172v1_genomic.fna	unknown (best match = KL68)	O5	NA	Klebsiella aerogenes	USA	hvKp	2014	USA		Yes	-	-	-	-	-	-	-	-	-	-	-	-	-	-	-	-	-	-	-	-	-	-	ybt 17; ICEKp10 (incomplete)	clb 3	-	iro unknown	-
GCF_001631735.1_ASM163173v1_genomic.fna	unknown (best match = KL68)	O5	NA	Klebsiella aerogenes	USA	hvKp	2015	USA		Yes	-	-	-	-	-	-	-	-	-	-	-	-	-	-	-	-	-	-	-	-	-	-	ybt 17; ICEKp10	clb 3	-	iro unknown	-
GCF_001631755.1_ASM163175v1_genomic.fna	unknown (best match = KL68)	O5	NA	Klebsiella aerogenes	USA	hvKp	2014	USA		Yes	-	-	-	-	-	-	-	-	-	-	-	-	-	-	-	-	-	-	-	-	-	-	ybt 20; ICEKp10	clb 3 (incomplete)	-	iro unknown	-
GCF_001631815.1_ASM163181v1_genomic.fna	unknown (best match = KL167)	unknown (best match = O1/O2v1)	NA	Klebsiella aerogenes	USA	hvKp	2011	USA		Yes	-	-	-	-	-	-	-	-	-	-	-	-	-	-	-	-	-	-	-	-	-	-	-	-	-	iro unknown	-
GCF_001631845.1_ASM163184v1_genomic.fna	unknown (best match = KL167)	unknown (best match = O1/O2v3)	NA	Klebsiella Ka4	USA	No	2014	USA		Yes	-	-	-	-	-	-	-	-	-	-	-	-	-	-	-	-	-	-	-	-	-	-	ybt 17; ICEKp10	clb 3	-	-	-
GCF_001631895.1_ASM163189v1_genomic.fna	unknown (best match = KL65)	unknown (best match = OL102)	NA	Klebsiella aerogenes	USA	hvKp	2014	USA		No	-	-	-	-	-	-	-	-	-	-	-	-	-	-	-	-	-	-	-	-	-	-	-	-	-	iro unknown	-
GCF_001640185.1_ASM164018v1_genomic.fna	KL112	O1/O2v1	ST15	Klebsiella pneumoniae	Lebanon	CRKp	2015	Lebanon		Yes	aac(6')-Ib-cr.v2;aadA2^;aph3-Ia.v1*?;armA;strA.v1;strB.v1	-	-	qnrB1.v2^	-	mphE.v2;msrE	CatB4.v1;catA1^	-	sul1	tet(D)	-	dfrA12;dfrA14.v2*	OXA-1	-	CTX-M-15	-	NDM-1	SHV-28.v1^	-	-	-	GyrA-83F;GyrA-87A;ParC-80I	ybt 16; ICEKp12 (truncated)	-	-	-	-
GCF_001644765.1_ASM164476v1_genomic.fna	KL64	O1/O2v1	ST147	Klebsiella pneumoniae	United Arab Emirates	CRKp	2015	United Arab Emirates		Yes	aac(6')-Ib;aac(6')-Ib;aadA2^;rmtF;rmtF	-	-	qnrB1.v2^	-	-	-	arr-2	-	-	-	dfrA12;dfrA14.v2*	-	-	CTX-M-15	-	OXA-181;OXA-181;OXA-181	SHV-11.v1^	35Q	OmpK35-76%;OmpK36TD	MgrB-89%	GyrA-83I;ParC-80I	ybt 10; ICEKp4	-	-	-	-
GCF_001645745.1_ASM164574v1_genomic.fna	KL105	O1/O2v2	ST11	Klebsiella pneumoniae	Brazil	No	2015	Brazil		Yes	-	-	-	-	-	-	-	-	-	-	-	-	-	-	CTX-M-15	-	-	SHV-11.v1	35Q	-	-	GyrA-83I;ParC-80I	ybt 10; ICEKp4 (incomplete)	-	-	-	-
GCF_001646625.1_ASM164662v1_genomic.fna	KL30	O1/O2v1	ST1536	Klebsiella pneumoniae	China	No	2014	China	Beijing	Yes	-	-	-	-	-	-	-	-	-	-	-	-	-	-	-	-	-	SHV-1^	-	-	-	-	ybt 4; plasmid	-	-	-	-
GCF_001647455.1_ASM164745v1_genomic.fna	KL62	O1/O2v1	ST48	Klebsiella pneumoniae	USA	No	2006	USA	Fort Sam Houston	Yes	aac(3)-IIa.v1^;aac(6')-Ib-cr.v2;aadA2^;rmtH;sat-2;strA.v1^;strB.v1	-	-	-	-	mphA	catA1^	-	sul1;sul2^	tet(A).v1	-	dfrA1.v1;dfrA12	OXA-1	-	CTX-M-15	-	-	SHV-1^	-	-	-	GyrA-83Y	-	-	-	-	-
GCF_001647465.1_ASM164746v1_genomic.fna	KL57	O1/O2v2	ST44	Klebsiella pneumoniae	USA	No	2008	USA	Fort Sam Houston	Yes	aac(3)-IId^;aac(6')-Ib'.v1;aadA*;strA.v1*;strB.v1*	-	-	qnrB9.2^	-	-	-	-	sul2	-	-	dfrA14.v2*	OXA-9.v1;TEM-1D.v1^	-	SHV-12	-	-	SHV-1^	238S;240K;35Q	-	-	GyrA-87N	-	-	-	-	-
GCF_001647475.1_ASM164747v1_genomic.fna	KL28	O1/O2v1	ST11	Klebsiella pneumoniae	USA	No	2008	USA	Fort Sam Houston	Yes	aac(3)-IIa.v1^;aac(6')-Ib-cr.v2;armA	-	-	-	-	mphA;mphE.v2;msrE*	cmlA5	arr-2	sul1	tet(A).v1	-	dfrA12	OXA-1;OXA-10;TEM-1D.v1^	-	CTX-M-15	-	-	SHV-11.v1	35Q	-	-	GyrA-83I;ParC-80I	-	-	-	-	-
GCF_001648215.1_ASM164821v1_genomic.fna	KL64	O1/O2v1	ST147	Klebsiella pneumoniae	USA	CRKp	2014	USA		Yes	aac(6')-Ib'.v1;aac(6')-Ib-cr.v2;aadA*;aph(3')-VI	-	-	qnrS1	-	-	catB3.v2	arr-3	sul1	-	-	-	OXA-1;OXA-9.v1;TEM-1D.v1^	-	CTX-M-15	-	NDM-1	SHV-11.v1^	35Q	OmpK35-25%	-	GyrA-83I;ParC-80I	ybt 9; ICEKp3	-	-	-	-
GCF_001653695.1_ASM165369v1_genomic.fna	KL19	O1/O2v2	ST15	Klebsiella pneumoniae	Portugal	No	2013	Portugal	Lisbon	Yes	aadA2*	-	-	-	-	-	-	-	sul1	tet(D)	-	dfrA12;dfrB3	-	-	GES-11	-	-	SHV-28.v1^	-	-	-	GyrA-83F;GyrA-87A;ParC-80I	-	-	-	-	-
GCF_001661895.1_ASM166189v1_genomic.fna	KL81	O1/O2v2	ST252	Klebsiella pneumoniae	China	No	2015	China	Hangzhou	Yes	-	-	-	-	-	-	-	-	-	-	-	-	-	-	-	-	-	SHV-1^	-	-	-	-	-	-	-	-	-
GCF_001662695.1_ASM166269v1_genomic.fna	unknown (best match = KL68)	O5	NA	Klebsiella aerogenes	Brazil	hvKp	2006	Brazil		Yes	aac(6')-Ib'.v1;aadA*;aadA2;rmtG	-	-	qnrS1	-	-	cmlA4*	-	sul1;sul2	tet(D)	-	dfrA15.v2*	OXA-9.v1;TEM-1D.v1^	-	CTX-M-59	-	-	-	-	-	-	-	ybt 20; ICEKp10	clb 3	-	iro unknown	-
GCF_001662705.1_ASM166270v1_genomic.fna	unknown (best match = KL68)	O5	NA	Klebsiella aerogenes	Brazil	hvKp	2007	Brazil	Hospital de Clinicas of Universidade Federal do Parana	Yes	aac(3)-IIa.v1;aac(6')-Ib'.v1^;aadA*	-	-	qnrS1	-	-	catII.1*	-	sul1	-	-	-	OXA-2;OXA-9.v1	-	CTX-M-2	-	-	-	-	-	-	-	ybt 20; ICEKp10	clb 3	-	iro unknown	-
GCF_001662715.1_ASM166271v1_genomic.fna	unknown (best match = KL68)	O5	NA	Klebsiella aerogenes	Brazil	hvKp	2012	Brazil		Yes	aac(6')-Ib'.v1;aadA*;aadA2	-	-	-	-	-	cmlA4*	-	sul1	-	-	dfrA15.v2*	OXA-9.v1	-	-	-	-	-	-	-	-	-	ybt 20; ICEKp10	clb 3	-	iro unknown	-
GCF_001662765.1_ASM166276v1_genomic.fna	unknown (best match = KL68)	O5	NA	Klebsiella aerogenes	Brazil	hvKp	2007	Brazil	Curitiba	Yes	aac(3)-IIa.v1;aadA*	-	-	qnrS1	-	-	catII.1*	-	sul1	-	-	-	OXA-2;OXA-9.v1;TEM-1D.v1^	-	CTX-M-2	-	-	-	-	-	-	-	ybt 20; ICEKp10	clb 3	-	iro unknown	-
GCF_001663195.1_ASM166319v1_genomic.fna	KL112	O1/O2v1	ST15	Klebsiella pneumoniae	China	CRKp	2015	China	hangzhou	Yes	aac(3)-IId^;aac(6')-Ib-cr.v2^;aadA16*	-	-	qnrA3^	-	mphA;mphA	catB3.v2	arr-3	sul1	-	-	dfrA27	OXA-1	-	-	-	KPC-2;KPC-2	SHV-28.v1^	-	-	-	GyrA-83F;GyrA-87A;ParC-80I	ybt 15; ICEKp11	-	-	-	-
GCF_001663295.1_ASM166329v1_genomic.fna	KL15	O4	ST37	Klebsiella pneumoniae	USA	CRKp	2014	USA		Yes	-	-	-	-	-	-	-	-	-	-	-	-	-	-	-	-	KPC-3	SHV-11.v1^	35Q	-	-	-	-	-	-	-	-
GCF_001663435.1_ASM166343v1_genomic.fna	KL74	O3b	ST273	Klebsiella pneumoniae	USA	No	2013	USA		Yes	strA.v1;strB.v1	-	-	-	-	-	-	-	sul2	-	-	-	-	-	-	-	-	SHV-11.v1^	35Q	OmpK36-21%	-	GyrA-83I;ParC-80I	-	-	-	-	-
GCF_001663455.1_ASM166345v1_genomic.fna	KL52	OL103	ST2623	Klebsiella pneumoniae	USA	No	2014	USA		Yes	-	-	-	-	-	mphA;mphA;mphA	-	-	-	tet(B).v2*	-	-	-	-	-	-	-	SHV-1^;SHV-1^;SHV-1^;SHV-1^;SHV-1^	-	-	-	-	-	-	-	-	-
GCF_001663535.1_ASM166353v1_genomic.fna	KL139	O4	ST3882	Klebsiella quasipneumoniae subsp. similipneumoniae	Pakistan	No	2013	Pakistan	Hattar Industries	Yes	-	-	-	-	-	-	-	-	-	-	-	-	-	-	-	-	-	OKP-B-8^	-	-	-	-	-	-	-	-	-
GCF_001665995.1_ASM166599v1_genomic.fna	KL15	O4	ST37	Klebsiella pneumoniae	USA	CRKp	2013	USA		Yes	-	-	-	-	-	-	-	-	-	-	-	-	-	-	-	-	KPC-3	SHV-11.v1^	35Q	-	-	-	-	-	-	-	-
GCF_001666005.1_ASM166600v1_genomic.fna	KL107	unknown (best match = OL102)	ST258	Klebsiella pneumoniae	USA	CRKp	2014	USA		Yes	aac(6')-Ib'.v1;aadA2	-	-	-	-	-	-	-	sul1	-	-	-	-	-	-	-	KPC-3	SHV-11.v1	35Q	OmpK35-25%;OmpK36GD	-	GyrA-83I;ParC-80I	-	-	-	-	-
GCF_001666015.1_ASM166601v1_genomic.fna	KL107	unknown (best match = OL102)	ST258	Klebsiella pneumoniae	USA	CRKp	2013	USA		Yes	aac(6')-Ib'.v1;aadA2^;aph3-Ia.v1^	-	-	-	-	mphA	catA1^	-	sul1	-	-	dfrA12	TEM-1D.v1^	-	-	-	KPC-3	SHV-11.v1	35Q	OmpK35-25%;OmpK36GD	-	GyrA-83I;ParC-80I	-	-	-	-	-
GCF_001667545.1_ASM166754v1_genomic.fna	KL107	O3/O3a	ST258	Klebsiella pneumoniae	USA	CRKp	2013	USA		Yes	aac(6')-Ib'.v1	-	-	-	-	-	-	-	-	-	-	-	TEM-1D.v1^	-	-	-	KPC-3	SHV-11.v1	35Q	OmpK35-25%	-	GyrA-83I;ParC-80I	-	-	-	-	-
GCF_001674935.1_ASM167493v1_genomic.fna	KL55	O3/O3a	ST205	Klebsiella variicola subsp. variicola	Canada	No	2012	Canada	Eastern region	Yes	-	-	-	-	-	-	-	-	-	-	-	-	-	-	-	-	-	LEN-16	-	-	-	-	-	-	-	-	-
GCF_001675125.1_ASM167512v1_genomic.fna	KL107	unknown (best match = OL102)	ST258	Klebsiella pneumoniae	USA	CRKp	2013	USA		Yes	aac(6')-Ib'.v1;aadA2;aadA2^;aph3-Ia.v1^	-	-	-	-	mphA;mphA	-	-	sul1;sul1	-	-	dfrA12	TEM-1D.v1^	-	-	-	KPC-3	SHV-11.v1	35Q	OmpK35-25%	-	GyrA-83I;ParC-80I	-	-	-	-	-
GCF_001676825.1_ASM167682v1_genomic.fna	KL30	O1/O2v1	ST1536	Klebsiella pneumoniae	China	No	2014	China	Beijing	Yes	-	-	-	-	-	-	-	-	-	-	-	-	-	-	-	-	-	SHV-1^	-	-	-	-	ybt 4; plasmid	-	-	-	-
GCF_001678695.1_ASM167869v1_genomic.fna	KL102	O1/O2v2	ST3586	Klebsiella pneumoniae	Denmark	No	2012	Denmark		Yes	-	-	-	-	-	-	-	-	-	-	-	-	-	-	-	-	-	SHV-11.v1^	35Q	-	PmrB-36%	-	-	-	-	-	-
GCF_001693715.1_ASM169371v1_genomic.fna	KL7	O1/O2v1	ST301	Klebsiella pneumoniae	Denmark	No	2012	Denmark		Yes	aac(3)-IIa.v1^;aac(3)-IIa.v1^;aac(6')-Ib-cr.v2;aac(6')-Ib-cr.v2;strA.v1^;strA.v1^;strB.v1;strB.v1	-	-	qnrB1.v2^;qnrB1.v2^	-	-	CatB4.v1	-	sul2;sul2	-	-	dfrA14.v2*;dfrA14.v2*	OXA-1;OXA-1;TEM-1D.v1^;TEM-1D.v1^	-	CTX-M-15;CTX-M-15	-	-	SHV-27	156D	-	-	-	-	-	-	-	-
GCF_001695655.1_ASM169565v1_genomic.fna	KL107	unknown (best match = OL102)	ST258	Klebsiella pneumoniae	USA	CRKp	2012	USA		Yes	aac(6')-Ib'.v1;aadA2^;aph3-Ia.v1^	-	-	-	-	mphA	catA1^	-	sul1	-	-	dfrA12	TEM-1D.v1^	-	-	-	KPC-3	SHV-11.v1	35Q	OmpK35-25%;OmpK36GD	-	GyrA-83I;ParC-80I	-	-	-	-	-
GCF_001695775.1_ASM169577v1_genomic.fna	unknown (best match = KL3)	O1/O2v2	ST8	Klebsiella pneumoniae	Pakistan	No	2013	Pakistan		Yes	-	-	-	-	-	-	-	-	-	-	-	-	-	-	-	-	-	SHV-1^	-	-	-	-	-	-	-	-	-
GCF_001698945.1_ASM169894v1_genomic.fna	KL38	O1/O2v2	ST17	Klebsiella pneumoniae	China	CRKp	2014	China	Hangzhou	Yes	aac(3)-IId^;strA.v1^;strB.v1	-	-	qnrS1	-	-	catII.2*	-	sul1;sul2	tet(A).v1*;tet(D)	-	dfrA1.v1	LAP-2	-	CTX-M-14	-	IMP-4	SHV-11.v1^	35Q	-	-	-	-	-	-	-	-
GCF_001699015.1_ASM169901v1_genomic.fna	KL38	O1/O2v2	ST17	Klebsiella pneumoniae	China	No	2014	China	Hangzhou	Yes	-	-	-	qnrS1	-	-	catII.2*	-	sul1	tet(A).v1;tet(D)	-	dfrA1.v1	LAP-2	-	-	-	-	SHV-11.v1^	35Q	-	MgrB-0%	-	-	-	-	-	-
GCF_001699025.1_ASM169902v1_genomic.fna	KL38	O1/O2v2	ST17	Klebsiella pneumoniae	China	CRKp	2014	China	Hangzhou	Yes	aac(3)-IId^;strA.v1^;strB.v1	-	-	qnrS1	-	-	-	-	sul1;sul2	tet(A).v1	-	dfrA1.v1	LAP-2	-	CTX-M-14	-	IMP-4	SHV-11.v1^	35Q	-	-	-	-	-	-	-	-
GCF_001699035.1_ASM169903v1_genomic.fna	KL38	O1/O2v2	ST17	Klebsiella pneumoniae	China	No	2014	China	Hangzhou	Yes	aac(3)-IId^;strA.v1^;strB.v1	-	-	qnrS1	-	-	catII.2*	-	sul1;sul2	tet(A).v1;tet(D)	-	-	LAP-2	-	CTX-M-14	-	-	SHV-11.v1^	35Q	-	-	-	-	-	-	-	-
GCF_001699045.1_ASM169904v1_genomic.fna	KL38	O1/O2v2	ST17	Klebsiella pneumoniae	China	CRKp	2014	China	Hangzhou	Yes	-	-	-	qnrS1	-	-	-	-	sul1	tet(A).v1	-	dfrA1.v1	-	-	-	-	IMP-4	SHV-11.v1^	35Q	-	-	-	-	-	-	-	-
GCF_001699095.1_ASM169909v1_genomic.fna	KL38	O1/O2v2	ST17	Klebsiella pneumoniae	China	CRKp	2014	China	Hangzhou	Yes	aac(3)-IId^;strA.v1^;strB.v1	-	-	qnrS1	-	-	-	-	sul1;sul2	tet(A).v1	-	dfrA1.v1	LAP-2	-	CTX-M-14	-	IMP-4	SHV-11.v1^	35Q	-	-	-	-	-	-	-	-
GCF_001699105.2_ASM169910v2_genomic.fna	KL38	O1/O2v2	ST17	Klebsiella pneumoniae	China	CRKp	2013	China	Hangzhou	Yes	aac(3)-IId^;strA.v1^;strB.v1	-	-	qnrS1;qnrS1	-	-	catII.2*	-	sul1;sul2	tet(A).v1;tet(D)	-	dfrA1.v1	LAP-2	-	CTX-M-14	-	IMP-4	SHV-11.v1^	35Q	-	-	-	-	-	-	-	-
GCF_001701355.1_ASM170135v1_genomic.fna	KL106	O1/O2v2	ST258	Klebsiella pneumoniae	Greece	CRKp	2014	Greece	Athens	Yes	aac(6')-Ib'.v1;aadA2^;aph3-Ia.v1^	-	-	-	-	mphA	-	-	sul1	-	-	dfrA12	-	-	-	-	KPC-2	-	-	OmpK35-25%	MgrB-57%	GyrA-83I;ParC-80I	ybt 13; ICEKp2	-	-	-	-
GCF_001701365.1_ASM170136v1_genomic.fna	KL106	O1/O2v2	ST258	Klebsiella pneumoniae	Greece	CRKp	2014	Greece	Athens	Yes	aac(6')-Ib'.v1;aadA2^;aph3-Ia.v1^	-	-	-	-	mphA	catA1^	-	sul1	-	-	dfrA12	-	-	-	-	KPC-2	-	-	OmpK35-25%;OmpK36GD	MgrB-60%	GyrA-83I;ParC-80I	ybt 13; ICEKp2	-	-	-	-
GCF_001701395.1_ASM170139v1_genomic.fna	KL106	O1/O2v2	ST258	Klebsiella pneumoniae	Greece	CRKp	2012	Greece	Athens	Yes	aac(6')-Ib'.v1;aph3-Ia.v1^	-	-	-	-	mphA	-	-	sul2	-	-	dfrA14.v2	TEM-1D.v1	-	-	-	KPC-2	-	-	OmpK35-25%	-	GyrA-83I;ParC-80I	ybt 13; ICEKp2	-	-	-	-
GCF_001701415.1_ASM170141v1_genomic.fna	KL106	O1/O2v2	ST258	Klebsiella pneumoniae	Greece	CRKp	2013	Greece	Athens	Yes	aac(6')-Ib'.v1;aadA2^;ant(2'')-Ia;aph3-Ia.v1^	-	-	-	-	mphA	catA1^	arr-2	sul1	-	-	dfrA12;dfrA23*?	-	-	-	-	KPC-2	-	-	OmpK35-25%	-	GyrA-83I;ParC-80I	-	-	-	-	-
GCF_001701425.2_ASM170142v2_genomic.fna	KL64	O1/O2v1	ST147	Klebsiella pneumoniae	Greece	CRKp	2013	Greece	Athens	Yes	aac(6')-Il;aadA*;ant(2'')-Ia;aph3-Ia.v1^;aph3-Ia.v1^;rmtB;strA.v1;strA.v1;strB.v1;strB.v1;strB.v1	-	-	-	-	mphA	cmlA5	arr-2	sul1;sul2	tet(A).v2;tet(G).v1	-	dfrA1.v2;dfrA1.v2;dfrA14.v2*;dfrA14.v2*;dfrA23	OXA-10;TEM-1D.v1^	-	VEB-1	-	VIM-27	SHV-11.v1^	35Q	OmpK35-48%;OmpK36GD	MgrB-62%	GyrA-83I;ParC-80I	-	-	-	-	-
GCF_001701445.1_ASM170144v1_genomic.fna	KL106	O1/O2v2	ST258	Klebsiella pneumoniae	Greece	CRKp	2013	Greece	Athens	Yes	aac(6')-Ib'.v1;aadA2^;aph3-Ia.v1^	-	-	-	-	mphA	catA1^	-	sul1	-	-	dfrA12	TEM-1D.v1^	-	-	-	KPC-2	-	-	OmpK35-25%	MgrB-60%	GyrA-83I;ParC-80I	-	-	-	-	-
GCF_001701475.1_ASM170147v1_genomic.fna	KL106	O1/O2v2	ST258	Klebsiella pneumoniae	Greece	CRKp	2013	Greece	Athens	Yes	aac(6')-Ib'.v1;aadA2^;aph3-Ia.v1^	-	-	-	-	mphA	catA1^	-	sul1	-	-	dfrA12	TEM-1D.v1^	-	SHV-12	-	KPC-2	-	238S;240K;35Q	OmpK35-25%	-	GyrA-83I;ParC-80I	-	-	-	-	-
GCF_001701495.1_ASM170149v1_genomic.fna	KL15	O4	ST11	Klebsiella pneumoniae	Greece	CRKp	2014	Greece	Athens	Yes	aac(3)-IIa.v1^;aac(6')-Ib-cr.v2;aadA*;aadA2^;ant(2'')-Ia;rmtB;strA.v1^;strB.v1	-	-	-	-	mphA	CatB4.v1;cmlA5	arr-2	sul2	tet(A).v2;tet(G).v1	-	dfrA12	OXA-1;OXA-10;TEM-1D.v1^	-	CTX-M-15;VEB-1	-	OXA-48	SHV-11.v1	35Q	-	-	GyrA-83I;ParC-80I	ybt 9; ICEKp3	-	-	-	-
GCF_001701505.1_ASM170150v1_genomic.fna	KL106	O1/O2v2	ST258	Klebsiella pneumoniae	Greece	CRKp	2013	Greece	Athens	Yes	aac(6')-Ib'.v1;aadA*;aadA2^;ant(2'')-Ia;aph3-Ia.v1^;rmtB;strA.v1^;strB.v1	-	-	-	-	-	catA1^;cmlA5	arr-2	sul2	tet(A).v2;tet(G).v1	-	dfrA12;dfrA14.v2*;dfrA23	OXA-10;TEM-1D.v1^	-	VEB-1	-	KPC-2	-	-	OmpK35-25%;OmpK36GD	-	GyrA-83I;ParC-80I	ybt 13; ICEKp2	-	-	-	-
GCF_001701525.1_ASM170152v1_genomic.fna	KL106	O1/O2v2	ST258	Klebsiella pneumoniae	Greece	CRKp	2014	Greece	Athens	Yes	aac(6')-Ib'.v1;aadA2^;aph3-Ia.v1^	-	-	-	-	mphA	-	-	sul1	-	-	dfrA12	-	-	-	-	KPC-2	-	-	OmpK35-25%	MgrB-60%	GyrA-83I;ParC-80I	ybt 13; ICEKp2	-	-	-	-
GCF_001701555.1_ASM170155v1_genomic.fna	KL106	O1/O2v2	ST258	Klebsiella pneumoniae	Greece	CRKp	2012	Greece	Athens	Yes	aac(6')-Ib'.v1;aadA*;aadA2^;ant(2'')-Ia;aph3-Ia.v1^;rmtB;strA.v1^;strB.v1	-	-	-	-	mphA	catA1^;cmlA5	arr-2	sul2	tet(A).v2;tet(G).v1	-	dfrA12;dfrA14.v2*;dfrA23	OXA-10	-	VEB-1	-	KPC-2	-	-	OmpK35-25%;OmpK36GD	-	GyrA-83I;ParC-80I	ybt 13; ICEKp2	-	-	-	-
GCF_001701575.1_ASM170157v1_genomic.fna	KL2	O1/O2v1	ST2316	Klebsiella pneumoniae	China	No	2012	China		Yes	aac(3)-IId^;aac(6')-Ib-cr.v2^;aadA5	-	-	qnrS1	-	mphA	catB3.v2;catII.2*	arr-3	sul1	tet(A).v1	-	dfrA17	OXA-1;TEM-1D.v1^	-	CTX-M-9	-	-	SHV-28.v1^	-	-	-	-	-	-	-	-	-
GCF_001701615.1_ASM170161v1_genomic.fna	KL25	O5	ST17	Klebsiella pneumoniae	China	No	2012	China		Yes	aac(3)-IId^;strA.v1^;strB.v1	-	-	qnrS1	-	-	-	-	sul1;sul2	tet(A).v1;tet(D)	-	dfrA1.v1	LAP-2;TEM-1D.v1^	-	CTX-M-14	-	-	SHV-11.v1^	35Q	-	-	-	ybt 15; ICEKp11	-	-	-	-
GCF_001701625.1_ASM170162v1_genomic.fna	KL58	O3b	ST1798	Klebsiella pneumoniae	China	No	2011	China		Yes	aac(3)-IId^	-	-	qnrS1	-	-	-	-	sul1	tet(A).v1;tet(D)	-	dfrA1.v1	LAP-2	-	CTX-M-14^	-	-	SHV-1^	-	-	-	-	-	-	-	-	-
GCF_001701635.1_ASM170163v1_genomic.fna	KL1	O5	ST138	Klebsiella quasipneumoniae subsp. similipneumoniae	China	No	2011	China		Yes	aac(3)-IId^;aac(6')-Ib-cr.v2^;aadA5	-	-	qnrS1	-	mphA	catB3.v2;catII.2*	arr-3	sul1	-	-	dfrA17	OXA-1;TEM-1D.v1^	-	CTX-M-9	-	-	OKP-B-2	-	-	-	-	-	-	-	-	-
GCF_001701645.1_ASM170164v1_genomic.fna	KL10	O5	ST1031	Klebsiella quasipneumoniae subsp. similipneumoniae	China	No	2012	China		Yes	aac(3)-IId^;strA.v1^;strB.v1	-	-	qnrS1	-	-	-	-	sul1;sul2	tet(A).v1;tet(D)	-	dfrA1.v1	LAP-2;TEM-105*	-	CTX-M-14	-	-	OKP-B-1^	-	-	-	-	-	-	-	-	-
GCF_001701695.1_ASM170169v1_genomic.fna	KL3	O1/O2v2	ST896	Klebsiella pneumoniae	China	No	2011	China		Yes	aac(3)-IId^;strA.v1^;strB.v1	-	-	qnrS1	-	-	catII.2*	-	sul1;sul2	tet(A).v1;tet(D)	-	dfrA1.v1	LAP-2;TEM-1D.v1^	-	CTX-M-14	-	-	SHV-11.v1^	35Q	-	-	-	-	-	-	-	-
GCF_001701705.1_ASM170170v1_genomic.fna	KL21	O1/O2v1	ST290	Klebsiella pneumoniae	China	No	2010	China		Yes	aac(3)-IId^;strA.v1^;strB.v1	-	-	qnrS1	-	-	-	-	sul1;sul2	tet(A).v1;tet(D)	-	dfrA1.v1	-	-	CTX-M-14	-	-	SHV-1	-	-	-	-	ybt 14; ICEKp5	-	-	-	-
GCF_001701725.1_ASM170172v1_genomic.fna	KL17	O4	ST322	Klebsiella pneumoniae	China	No	2012	China		Yes	aac(3)-IId^;strA.v1^;strB.v1	-	-	qnrS1	-	-	catII.2*	-	sul1;sul2	tet(A).v1;tet(D)	-	dfrA1.v1	LAP-2;TEM-1D.v1^	-	CTX-M-14	-	-	SHV-11.v1^	35Q	-	-	-	-	-	-	-	-
GCF_001701755.1_ASM170175v1_genomic.fna	KL25	O1/O2v1	ST875	Klebsiella pneumoniae	China	No	2011	China		Yes	aac(6')-Ib-cr.v2;aadA16*	-	-	-	-	mphA	catII.2*	arr-3	sul1	-	-	dfrA27	TEM-1D.v1^	-	CTX-M-3	-	-	SHV-1^	-	-	-	-	ybt 14; ICEKp5	-	-	-	-
GCF_001701765.1_ASM170176v1_genomic.fna	KL103	O1/O2v2	ST1522	Klebsiella pneumoniae	China	No	2010	China		Yes	-	-	-	-	-	-	-	-	-	-	-	-	TEM-1D.v1^	-	CTX-M-15	-	-	SHV-1	-	-	-	-	-	-	-	-	-
GCF_001701795.1_ASM170179v1_genomic.fna	KL102	O1/O2v2	ST36	Klebsiella pneumoniae	China	No	2011	China		Yes	aac(3)-IId^;aac(6')-Ib-cr.v2;aadA2^;aph3-Ia.v1^;armA;strA.v1*?;strB.v1	-	-	qnrB6^	-	mphA;mphE.v2^;msrE	catB3.v2	arr-3	sul1	tet(B).v2*	-	dfrA12	OXA-1;TEM-1D.v1^	-	SHV-12	-	-	-	238S;240K;35Q	-	-	-	-	-	-	-	-
GCF_001701815.1_ASM170181v1_genomic.fna	KL106	O1/O2v2	ST258	Klebsiella pneumoniae	Greece	CRKp	2014	Greece	Athens	Yes	aac(6')-Ib'.v1;aadA2^;aph3-Ia.v1^	-	-	-	-	mphA	catA1^	-	sul1	-	-	dfrA12	-	-	-	-	KPC-2	-	-	OmpK35-25%;OmpK36GD	MgrB-60%	GyrA-83I;ParC-80I	ybt 13; ICEKp2	-	-	-	-
GCF_001701835.2_ASM170183v2_genomic.fna	KL15	O4	ST11	Klebsiella pneumoniae	Greece	CRKp	2013	Greece	Athens	Yes	aac(3)-IIa.v1^;aac(6')-Ib-cr.v2;aadA*;aadA2^;ant(2'')-Ia;aph3-Ia.v1^;rmtB;strA.v1^;strB.v1	-	-	-	-	mphA	CatB4.v1;cmlA5	arr-2	sul1;sul2	tet(A).v2;tet(G).v1	-	dfrA12	OXA-1;OXA-10;TEM-1D.v1^	-	CTX-M-15;VEB-1	-	OXA-48	SHV-11.v1	35Q	-	-	GyrA-83I;ParC-80I	ybt 9; ICEKp3	-	-	-	-
GCF_001701845.2_ASM170184v2_genomic.fna	KL106	O1/O2v2	ST258	Klebsiella pneumoniae	Greece	CRKp	2012	Greece	Athens	Yes	aac(6')-Ib'.v1;aph3-Ia.v1^;strB.v1	-	-	-	-	-	-	-	sul2	tet(A).v1	-	dfrA14.v2	TEM-1D.v1^;TEM-1D.v1^	-	SHV-12	-	KPC-2	SHV-11.v1	238S;240K;35Q;35Q	OmpK35-25%	-	GyrA-83I;ParC-80I	ybt 13; ICEKp2	-	-	-	-
GCF_001701875.1_ASM170187v1_genomic.fna	KL119	O4	ST2401	Klebsiella quasipneumoniae subsp. quasipneumoniae	Greece	CRKp	2013	Greece	Athens	Yes	aac(6')-Il;aadA1.v1^;aadA2;ant(2'')-Ia	-	-	qnrA1^	-	mphA	-	-	sul1	-	-	dfrA1.v2	CMY-13	-	-	-	VIM-1	OKP-A-11^	-	OmpK35-0%	-	-	-	-	-	-	-
GCF_001701895.1_ASM170189v1_genomic.fna	KL64	O1/O2v1	ST11	Klebsiella pneumoniae	Brazil	CRKp	2013	Brazil	Sao Paulo	Yes	aac(3)-IIa.v1;aadA2^;aph3-Ia.v1^	-	-	-	-	mphA	catA1^	-	sul1;sul1	-	-	dfrA12	TEM-1D.v1^	-	CTX-M-2	-	KPC-2	SHV-11.v1	35Q	OmpK35-40%;OmpK36GD	MgrB-60%	GyrA-83I;ParC-80I	ybt 0; ICEKp10	clb 3	-	-	-
GCF_001701915.1_ASM170191v1_genomic.fna	KL36	O4	ST437	Klebsiella pneumoniae	Brazil	CRKp	2013	Brazil	Sao Paulo	Yes	aac(6')-Ib-cr.v2	-	-	-	-	mphA	CatB4.v1	-	sul1	-	-	dfrA30*	OXA-1	-	-	-	KPC-2	SHV-11.v1	35Q	OmpK36-0%	-	GyrA-83I;ParC-80I	-	-	-	-	-
GCF_001701925.1_ASM170192v1_genomic.fna	KL106	O1/O2v2	ST258	Klebsiella pneumoniae	Greece	CRKp	2012	Greece	Athens	Yes	aac(6')-Ib'.v1;aadA2^;aph3-Ia.v1^	-	-	-	-	mphA	catA1^	-	sul1	-	-	dfrA12	TEM-1D.v1^	-	SHV-129?	-	KPC-2	-	238S;240K;35Q	OmpK35-25%	-	GyrA-83I;ParC-80I	-	-	-	-	-
GCF_001701935.1_ASM170193v1_genomic.fna	KL30	O1/O2v2	ST383	Klebsiella pneumoniae	Greece	CRKp	2012	Greece	Athens	Yes	aac(3)-Ia*;aac(6')-Il;aadA2^;aph(3')-Ia?;aph3-Ia.v1*?;strA.v1*;strB.v1	-	-	-	-	mphA	floR.v2*	-	sul1;sul2	tet(A).v1?	-	dfrA1.v2;dfrA12	CMY-4.v1	-	CTX-M-15	-	VIM-19	SHV-1	-	-	-	GyrA-83F;GyrA-87N;ParC-80I	-	-	-	-	-
GCF_001701975.1_ASM170197v1_genomic.fna	KL106	O1/O2v2	ST258	Klebsiella pneumoniae	Greece	CRKp	2013	Greece	Athens	Yes	aac(6')-Ib'.v1;aadA2^;aph3-Ia.v1^	-	-	-	-	mphA	catA1^	-	sul1	-	-	dfrA12	TEM-1D.v1^	-	-	-	KPC-2	-	-	OmpK35-25%;OmpK36GD	MgrB-60%	GyrA-83I;ParC-80I	ybt 13; ICEKp2	-	-	-	-
GCF_001701985.1_ASM170198v1_genomic.fna	KL30	O1/O2v2	ST383	Klebsiella pneumoniae	Greece	CRKp	2013	Greece	Athens	Yes	aac(3)-Ia*;aac(6')-Il;aadA2^;aph(3')-Ia?;aph3-Ia.v1*?;strA.v1*;strB.v1	-	-	-	-	mphA	floR.v2*	-	sul1;sul2	tet(A).v1?	-	dfrA1.v2;dfrA12	CMY-4.v1	-	CTX-M-15	-	VIM-19	SHV-1	-	-	MgrB-62%	GyrA-83F;GyrA-87N;ParC-80I	-	-	-	-	-
GCF_001702005.1_ASM170200v1_genomic.fna	KL106	O1/O2v2	ST258	Klebsiella pneumoniae	Greece	CRKp	2013	Greece	Athens	Yes	aac(6')-Ib'.v1;aadA*;ant(2'')-Ia;aph3-Ia.v1^;rmtB	-	-	-	-	mphA	cmlA5	arr-2	sul2	tet(A).v2;tet(G).v1	-	dfrA23	OXA-10	-	VEB-1	-	KPC-2	-	-	OmpK35-25%	-	GyrA-83I;ParC-80I	ybt 13; ICEKp2	-	-	-	-
GCF_001702035.1_ASM170203v1_genomic.fna	KL106	O1/O2v2	ST258	Klebsiella pneumoniae	Greece	CRKp	2012	Greece	Athens	Yes	aac(6')-Ib'.v1;aadA*;aadA2^;ant(2'')-Ia;rmtB;strA.v1^;strB.v1	-	-	-	-	mphA	catA1^;cmlA5	arr-2	sul2	tet(A).v2;tet(G).v1	-	dfrA12	OXA-10	-	VEB-1	-	KPC-2	-	-	OmpK35-25%;OmpK36GD	MgrB-60%	GyrA-83I;ParC-80I	ybt 13; ICEKp2	-	-	-	-
GCF_001702045.2_ASM170204v2_genomic.fna	KL106	O1/O2v2	ST258	Klebsiella pneumoniae	Greece	CRKp	2012	Greece	Athens	Yes	aac(6')-Ib'.v1;aadA*;aadA2^;ant(2'')-Ia;aph3-Ia.v1^;rmtB;strA.v1^;strB.v1	-	-	-	-	mphA	catA1^;cmlA5	arr-2	sul1;sul2	tet(A).v2;tet(G).v1	-	dfrA12;dfrA14.v2*;dfrA23	OXA-10;TEM-1D.v1^;TEM-1D.v1^	-	SHV-12;VEB-1	-	KPC-2	SHV-11.v1^	238S;240K;35Q;35Q	OmpK35-25%;OmpK36GD	MgrB-60%	GyrA-83I;ParC-80I	ybt 13; ICEKp2	-	-	-	-
GCF_001704235.1_ASM170423v1_genomic.fna	KL57	O1/O2v2	ST34	Klebsiella pneumoniae	USA	CRKp	2010	USA	California	Yes	aac(3)-IId^;aac(6')-Ib-cr.v2;aadA2^;aadA^;strA.v1*;strB.v1*	-	-	-	-	ereA2*	catA1*	arr-2	sul1;sul1;sul2*	tet(A).v1	-	dfrA12;dfrA14.v2*	-	-	CTX-M-15;CTX-M-15;CTX-M-15	-	OXA-181	SHV-26	-	OmpK35-28%	-	GyrA-83F;GyrA-87G;ParC-80I	-	-	-	-	-
GCF_001705385.1_ASM170538v1_genomic.fna	KL107	O1/O2v2	ST512	Klebsiella pneumoniae	Switzerland	CRKp	2010	Switzerland	Basel	Yes	aadA2;aadA2^;aph3-Ia.v1^	-	-	-	-	mphA	catA1^	-	sul1;sul1	-	-	dfrA12	-	-	-	-	KPC-3	SHV-11.v1;SHV-11.v1	35Q;35Q	OmpK35-25%;OmpK36GD	-	GyrA-83I;ParC-80I	-	-	-	-	-
GCF_001707135.1_ASM170713v1_genomic.fna	KL1	O1/O2v2	ST23	Klebsiella pneumoniae	USA	No	2015	USA	Atlanta, Georgia	Yes	-	-	-	-	-	-	-	-	-	-	-	-	-	-	-	-	-	SHV-11.v1^	35Q	-	PmrB-29%	GyrA-87G	ybt 1; ICEKp10 (incomplete)	clb 2 (incomplete)	-	-	-
GCF_001708165.1_ASM170816v1_genomic.fna	KL106	O1/O2v2	ST258	Klebsiella pneumoniae	USA	CRKp	2012	USA	New York, NY	Yes	aac(3)-IV;aac(6')-Ib'.v1;aadA2;aph(4)-Ia;aph3-Ia.v1^	-	-	-	-	mphA	catA1^;cmlA1*	-	sul1;sul3	-	-	dfrA12	-	-	-	-	KPC-2	SHV-11.v1	35Q	OmpK35-25%	-	GyrA-83I;ParC-80I	-	-	-	-	-
GCF_001708225.1_ASM170822v1_genomic.fna	KL1	O1/O2v2	ST23	Klebsiella pneumoniae	Taiwan	hvKp	2006	Taiwan		Yes	-	-	-	-	-	-	-	-	-	-	-	-	-	-	-	-	-	SHV-11.v1^	35Q	-	-	-	ybt 9; ICEKp3	-	iuc 1	iro 1	rmp 1; KpVP-1 (truncated)
GCF_001708245.1_ASM170824v1_genomic.fna	KL1	O1/O2v2	ST23	Klebsiella pneumoniae	Taiwan	No	2006	Taiwan		No	-	-	-	-	-	-	-	-	-	-	-	-	-	-	-	-	-	SHV-11.v1^	35Q	-	-	-	ybt 1; ICEKp10 (truncated)	clb 2	-	-	-
GCF_001709275.1_ASM170927v1_genomic.fna	KL2	O1/O2v1	ST14	Klebsiella pneumoniae	USA	CRKp	2013	USA	Pennsylvania	Yes	aac(3)-IId^;aac(6')-Ib'.v1;aac(6')-Ib-cr.v2;aac(6')-Ib-cr.v2;aadA*;aadA*;aadA2^;aph(3')-VI;armA;sat-2;strA.v1*;strB.v1*	-	-	qnrB1.v2^	-	ereA2*;mphE.v2^;msrE	CatB4.v1;CatB4.v1;cmlA5	arr-2	sul1;sul1*;sul2	-	-	dfrA1.v1;dfrA12;dfrA14.v2*	OXA-1;OXA-1;OXA-9.v1;TEM-1D.v1^	-	CTX-M-15	-	NDM-1;OXA-232	SHV-11.v1^;SHV-28.v1^	35Q	OmpK36GD	-	GyrA-83Y;GyrA-87G;ParC-80I	ybt 14; ICEKp5	-	-	-	-
GCF_001709295.1_ASM170929v1_genomic.fna	KL2	O1/O2v1	ST14	Klebsiella pneumoniae	USA	CRKp	2014	USA	Minnesota	Yes	aph(3')-VI*;strA.v1;strA.v1;strA.v1^;strB.v1;strB.v1	-	-	qnrB1.v2^	-	-	-	-	sul2	tet(A).v1	-	dfrA14.v2*	TEM-1D.v1^	-	CTX-M-14^;CTX-M-15	-	OXA-48	SHV-28.v1^	-	-	-	-	-	-	-	-	-
GCF_001715215.1_ASM171521v1_genomic.fna	KL36	O4	ST437	Klebsiella pneumoniae	Brazil	CRKp	2014	Brazil		Yes	aac(6')-Ib-cr.v2^;armA	-	-	qnrA1^	-	mphE.v2;msrE	catA1^;catB3.v2	arr-3	-	-	-	dfrA8	OXA-1	-	CTX-M-9	-	KPC-2	SHV-11.v1	35Q	OmpK36GD	MgrB-49%	GyrA-83I;ParC-80I	-	-	-	-	-
GCF_001715345.1_ASM171534v1_genomic.fna	KL34	O5	ST138	Klebsiella quasipneumoniae subsp. similipneumoniae	Brazil	CRKp	2014	Brazil		Yes	aac(3)-IIa.v1^;aac(6')-Ib-cr.v2;strA.v1^;strB.v1	-	-	qnrB1.v2^	-	-	CatB4.v1	-	sul2	-	-	dfrA14.v2*	OXA-1;TEM-1D.v1^	-	CTX-M-15	-	NDM-1	OKP-B-18*?	-	-	-	-	-	-	-	-	-
GCF_001717795.1_ASM171779v1_genomic.fna	unknown (best match = KL31)	O5	ST3912	Klebsiella pneumoniae	China	No	2008	China		Yes	-	-	-	-	-	-	-	-	-	-	-	-	-	-	-	-	-	SHV-11.v1^	35Q	-	-	-	-	-	-	-	-
GCF_001720345.1_ASM172034v1_genomic.fna	KL10	O3/O3a	ST855	Klebsiella pneumoniae	Brazil	CRKp	2010	Brazil		Yes	aac(3)-IV;aac(6')-Iq^;aadA;aadA2^;aph(3')-VIa*;aph(4)-Ia;aph3-Ia.v1^	-	-	qnrB19^	-	mphA	catII.2*;cmlA4*	-	-	tet(A).v1	-	dfrA12;dfrA15.v2*	TEM-1D.v1^	-	CTX-M-2	-	KPC-2	-	-	-	MgrB-49%	GyrA-83I;ParC-80I	-	-	-	-	-
GCF_001720625.1_ASM172062v1_genomic.fna	KL2	O1/O2v2	ST3798	Klebsiella pneumoniae		hvKp	2013	missing		Yes	-	-	-	-	-	-	-	-	-	-	-	-	-	-	-	-	-	SHV-11.v2*	35Q	-	-	-	-	-	iuc 1	iro 1	rmp 1; KpVP-1 (truncated)
GCF_001720635.1_ASM172063v1_genomic.fna	KL1	O1/O2v2	ST23	Klebsiella pneumoniae		hvKp	2014	missing		Yes	aadA*;ant(2'')-Ia*;sat-2	-	-	-	-	-	-	-	sul1	-	-	dfrA1.v1	-	-	CTX-M-15	-	-	SHV-11.v1^	35Q	-	-	-	ybt 1; ICEKp10	clb 3	iuc 1	iro 1	rmp 1; KpVP-1
GCF_001720645.1_ASM172064v1_genomic.fna	KL20	O1/O2v1	ST1544	Klebsiella pneumoniae		hvKp	2011	missing		Yes	-	-	-	-	-	-	-	-	-	-	-	-	-	-	-	-	-	SHV-75	-	-	-	-	ybt 9; ICEKp3	-	iuc 1	iro 1	rmp 1; KpVP-1
GCF_001720695.1_ASM172069v1_genomic.fna	KL2	O1/O2v1	ST493	Klebsiella pneumoniae	Netherlands	hvKp	1985	Netherlands		No	-	-	-	-	-	-	-	-	-	-	-	-	-	-	-	-	-	SHV-1*	-	-	-	-	ybt 2; ICEKp1	-	-	iro 3 (truncated)	rmp 3; ICEKp1
GCF_001720705.1_ASM172070v1_genomic.fna	KL2	O1/O2v1	ST14	Klebsiella pneumoniae	Pakistan	CRKp	2013	Pakistan		Yes	aac(6')-Ib-cr.v1^;armA;strA.v1;strB.v1	-	-	qnrB1.v2^	-	mphE.v2;msrE*	CatB4.v1	-	sul1	-	-	dfrA14.v2*	OXA-1	-	CTX-M-15	-	NDM-1;OXA-48	SHV-28.v1^	-	OmpK35-90%;OmpK36-85%	MgrB-0%	-	ybt 9; ICEKp3	-	-	-	-
GCF_001720745.1_ASM172074v1_genomic.fna	KL17	O1/O2v1	ST101	Klebsiella pneumoniae	Pakistan	CRKp	2013	Pakistan		Yes	aac(3)-IIa.v1^;aac(6')-Ib;rmtF;strA.v1^	-	-	-	-	-	CatB4.v1	arr-2	sul2	-	-	-	OXA-1;TEM-1D.v1^	-	CTX-M-15	-	OXA-48	SHV-1^	-	OmpK35-76%	-	GyrA-83Y;GyrA-87G;ParC-80I	ybt 9; ICEKp3	-	-	-	-
GCF_001720755.1_ASM172075v1_genomic.fna	KL15	O4	ST11	Klebsiella pneumoniae	Pakistan	CRKp	2013	Pakistan		Yes	aac(3)-IIa.v1^;aac(6')-Ib-cr.v2;aadA2^;aph3-Ia.v1^;rmtF	-	-	-	-	mphA	CatB4.v1	arr-2	sul1	-	-	dfrA12	OXA-1	-	CTX-M-15	-	NDM-1;OXA-48	SHV-11.v1	35Q	-	-	GyrA-83I;ParC-80I	ybt 9; ICEKp3	-	-	-	-
GCF_001720765.1_ASM172076v1_genomic.fna	KL24	O1/O2v1	ST11	Klebsiella pneumoniae	Pakistan	CRKp	2013	Pakistan		Yes	aac(3)-IId^;aac(6')-Ib3^	-	-	-	-	-	-	-	sul1^	-	-	-	-	-	-	-	OXA-48	SHV-11.v1	35Q	OmpK35-40%	-	GyrA-83F;GyrA-87A;ParC-80I	ybt 16; ICEKp12	-	-	-	-
GCF_001720805.1_ASM172080v1_genomic.fna	KL2	O1/O2v1	ST14	Klebsiella pneumoniae	Pakistan	CRKp	2013	Pakistan		Yes	aac(3)-IIa.v1^;aac(6')-Ib-cr.v2;aadA*;aadA*;armA;strA.v1^;strB.v1	-	-	qnrB1.v2^	-	mphE.v2;msrE*	CatB4.v1;cmlA5	arr-2	sul1;sul1;sul2	tet(A).v1	-	dfrA14.v2*	CMY-16^;OXA-1;TEM-1D.v1^	-	CTX-M-15	-	NDM-1	SHV-28.v1^	-	-	-	-	-	-	-	-	-
GCF_001720815.1_ASM172081v1_genomic.fna	KL17	O1/O2v1	ST101	Klebsiella pneumoniae	Pakistan	CRKp	2013	Pakistan		Yes	aac(3)-IIa.v1^;rmtF;strA.v1^	-	-	-	-	-	CatB4.v1	arr-2	sul2	-	-	-	OXA-1;TEM-1D.v1^	-	CTX-M-15	-	OXA-48	SHV-1^	-	OmpK35-76%	-	GyrA-83Y;GyrA-87G;ParC-80I	ybt 9; ICEKp3	-	-	-	-
GCF_001720845.1_ASM172084v1_genomic.fna	KL102	O1/O2v2	ST307	Klebsiella pneumoniae	Pakistan	CRKp	2013	Pakistan		Yes	aac(3)-IIa.v1^;aac(6')-Ib-cr.v1^;armA;strA.v1^;strB.v1	-	-	-	-	mphE.v2;msrE*	CatB4.v1	-	sul1;sul2	-	-	dfrA14.v2*	OXA-1;TEM-1D.v1^	-	CTX-M-15	-	NDM-1	SHV-28.v1^	-	-	-	GyrA-83I;ParC-80I	-	-	-	-	-
GCF_001720865.1_ASM172086v1_genomic.fna	KL103	O1/O2v1	ST11	Klebsiella pneumoniae	Pakistan	CRKp	2013	Pakistan		Yes	aac(3)-IIa.v1^;aac(6')-Ib-cr.v2;aadA*;aph(3')-VI;armA;strA.v1^;strB.v1	-	-	qnrS1	-	msrE*	CatB4.v1;catA1^;cmlA5	arr-2	sul1^	tet(A).v1^	-	dfrA1.v1	OXA-1;OXA-10;TEM-1D.v1^	-	CTX-M-15	-	NDM-1	SHV-11.v1	35Q	OmpK35-19%	MgrB-0%	GyrA-83I;ParC-80I	-	-	-	-	-
GCF_001720875.1_ASM172087v1_genomic.fna	KL2	O1/O2v1	ST14	Klebsiella pneumoniae	Pakistan	CRKp	2013	Pakistan		Yes	aac(3)-IIa.v1^;aac(6')-Ib-cr.v2;aadA*;aadA*;armA;strA.v1^;strB.v1	-	-	qnrB1.v2^	-	mphE.v2;msrE*	CatB4.v1;cmlA5	arr-2	sul1;sul1;sul2	tet(A).v1	-	dfrA14.v2*	CMY-16^;OXA-1;OXA-10;TEM-1D.v1^	-	CTX-M-15	-	NDM-1	SHV-28.v1^	-	-	-	-	-	-	-	-	-
GCF_001720905.1_ASM172090v1_genomic.fna	KL112	O1/O2v1	ST3622	Klebsiella pneumoniae	Pakistan	CRKp	2013	Pakistan		Yes	aac(6')-Ib3^;rmtC	-	-	-	-	-	-	-	sul1	-	-	-	CMY-6	-	CTX-M-15	-	NDM-1	SHV-28.v1^	-	OmpK35-46%	MgrB-81%	GyrA-83F;GyrA-87A;ParC-80I	ybt 16; ICEKp12	-	-	-	-
GCF_001721725.1_ASM172172v1_genomic.fna	KL51	O3b	ST16	Klebsiella pneumoniae	USA	No	2014	USA	California	No	-	-	-	-	-	-	-	-	-	-	-	-	-	-	-	-	-	SHV-1	-	OmpK35-69%;OmpK36TD	-	GyrA-83F;GyrA-87N;ParC-84K	ybt 9; ICEKp3	-	-	-	-
GCF_001741545.1_ASM174154v1_genomic.fna	KL51	O3b	ST16	Klebsiella pneumoniae	USA	No	2015	USA	California	Yes	aac(6')-Ib;rmtF	-	-	-	-	-	-	arr-2;arr-3	sul1	-	-	dfrA1.v1	-	-	-	-	-	SHV-1	-	OmpK35-69%;OmpK36TD	-	GyrA-83F;GyrA-87N;ParC-84K	ybt 9; ICEKp3 (truncated)	-	-	-	-
GCF_001741665.1_ASM174166v1_genomic.fna	KL51	O3b	ST16	Klebsiella pneumoniae	USA	CRKp	2014	USA	California	Yes	aac(6')-Ib;aac(6')-Ib-cr.v2^;rmtF	-	-	-	-	-	CatB4.v1	arr-2;arr-3	sul1	-	-	dfrA1.v1	OXA-1	-	CTX-M-15	-	OXA-232	SHV-1	-	OmpK35-69%;OmpK36TD	-	GyrA-83F;GyrA-87N;ParC-84K	ybt 9; ICEKp3	-	-	-	-
GCF_001746535.1_ASM174653v1_genomic.fna	KL64	O1/O2v1	ST147	Klebsiella pneumoniae	Greece	No	2013	Greece		No	-	-	-	-	-	-	-	-	-	-	-	-	-	-	-	-	-	SHV-11.v1^	35Q	OmpK35-48%;OmpK36GD	-	GyrA-83I;GyrA-87N;ParC-80I	-	-	-	-	-
GCF_001746765.1_ASM174676v1_genomic.fna	KL15	O4	ST340	Klebsiella pneumoniae	Brazil	CRKp	2011	Brazil		Yes	aac(3)-IId^	-	-	qnrB2.v1^	-	-	catII.2*	-	-	tet(D)	-	dfrA12;dfrA25	TEM-1D.v1^	-	CTX-M-15	-	KPC-2	SHV-11.v1	35Q	-	-	GyrA-83I;ParC-80I	-	-	-	-	-
GCF_001855315.1_ASM185531v1_genomic.fna	KL64	O1/O2v1	ST147	Klebsiella pneumoniae	Singapore	CRKp	2014	Singapore		Yes	aac(6')-Ib;armA;rmtF*	-	-	qnrB1.v1;qnrS1;qnrS1	-	mphE.v2;msrE	-	-	sul1	tet(A).v1	-	dfrA1.v1;dfrA1.v1;dfrA14.v2*;dfrA14.v2*	FONA-5*;FONA-5*;TEM-1D.v1^	-	CTX-M-15;SFO-1.v1;SFO-1.v1*	-	NDM-1	SHV-11.v1^	35Q	OmpK35-7%	-	GyrA-83I;ParC-80I	ybt 16; ICEKp12	-	-	-	-
GCF_001867195.1_ASM186719v1_genomic.fna	unknown (best match = KL107)	unknown (best match = OL102)	ST313-1LV	Klebsiella pneumoniae	China	No	2015	China	Chengdu	Yes	aac(3)-IV^;aadA2^;aph(4)-Ia;aph3-Ia.v1^	mcr-1.1	-	-	-	-	floR.v1*	-	sul2	-	-	dfrA12	TEM-135.v1^	-	SHV-111* +174S	-	-	-	174S;omega-loop=RWETELNEALSGDARD	-	-	-	-	-	-	-	-
GCF_001870165.1_ASM187016v1_genomic.fna	KL25	O1/O2v1	ST45	Klebsiella pneumoniae	USA	CRKp	2007	USA	Virginia	Yes	aac(6')-Ib-cr.v2;aadA1.v1^	-	-	-	-	-	catB3.v2	arr-3	sul1;sul1	-	-	dfrA1.v2	OXA-1;TEM-1D.v1^	-	SHV-30	-	KPC-2	SHV-1	238S	-	-	GyrA-83F	ybt 10; ICEKp4	-	-	-	-
GCF_001874695.1_ASM187469v1_genomic.fna	KL45	O1/O2v2	ST1	Klebsiella pneumoniae		No	NA	missing		Yes	aac(3)-IIa.v1^;aac(6')-Ib-cr.v2;aadA*;aadA5;aph(3')-Ia	-	-	qnrS1	-	erm(42)*?;erm(42)^;mphA*	CatB4.v1;catII.2*;cmlA5;floR.v2*	arr-2	sul1;sul1;sul2	-	-	dfrA14.v2*;dfrA17;dfrA17	OXA-1;OXA-10;TEM-1D.v1^	-	CTX-M-15	-	-	SHV-1^	-	OmpK35-86%;OmpK36-0%	-	GyrA-83I;ParC-80I	-	-	-	-	-
GCF_001874715.1_ASM187471v1_genomic.fna	KL171	O3b	ST244	Klebsiella pneumoniae		No	NA	missing		Yes	-	-	-	-	-	-	-	-	-	-	-	-	-	-	SHV-12;SHV-12	-	-	SHV-11.v1^	238S;238S;240K;240K;35Q;35Q;35Q	OmpK35-0%;OmpK36-72%	-	GyrA-83I;ParC-84K	-	-	-	-	-
GCF_001874725.1_ASM187472v1_genomic.fna	KL107	O1/O2v2	ST258	Klebsiella pneumoniae		No	NA	missing		Yes	aac(3)-IV;aac(6')-Ib'.v1;aadA2;aadA2^;aadA^	-	-	-	-	-	catA1^;cmlA1*	-	sul1;sul3	-	-	dfrA12	-	-	SHV-12;SHV-12;SHV-12;SHV-12	-	-	SHV-11.v1	238S;238S;238S;238S;240K;240K;240K;240K;35Q;35Q;35Q;35Q;35Q	OmpK35-25%	-	GyrA-83I;ParC-80I	-	-	-	-	-
GCF_001874865.1_ASM187486v1_genomic.fna	KL43	O1/O2v1	ST461	Klebsiella pneumoniae		No	NA	missing		Yes	-	-	-	-	-	-	-	-	-	-	-	-	CMY-94	-	-	-	-	SHV-1^	-	OmpK35-10%;OmpK36-8%	-	-	-	-	-	-	-
GCF_001874875.1_ASM187487v1_genomic.fna	KL57	O1/O2v2	ST34	Klebsiella pneumoniae		CRKp	NA	missing		Yes	aac(3)-IId^;aac(6')-Ib-cr.v2;aadA2^;aadA^;strA.v1*;strB.v1*	-	-	-	-	ereA2*	catA1*	arr-2	sul1;sul1;sul2;sul2;sul2*	-	-	dfrA12;dfrA14.v2*	-	-	CTX-M-15;CTX-M-15;CTX-M-15	-	OXA-181	SHV-26	-	OmpK35-28%	-	GyrA-83F;GyrA-87G;ParC-80I	-	-	-	-	-
GCF_001875025.1_ASM187502v1_genomic.fna	KL107	O1/O2v2	ST258	Klebsiella pneumoniae		CRKp	NA	missing		Yes	aac(6')-Ib'.v1*;aadA*;strA.v1^;strB.v1	-	-	-	-	-	-	-	sul2	-	-	dfrA14.v2*	OXA-9.v1;TEM-1D.v1^	-	SHV-12	-	KPC-3	SHV-11.v1	238S;240K;35Q;35Q	OmpK35-25%	-	GyrA-83I;ParC-80I	ybt 17; ICEKp10	clb 3	-	-	-
GCF_001875045.2_ASM187504v2_genomic.fna	KL107	O1/O2v2	ST258	Klebsiella pneumoniae		CRKp	NA	missing		Yes	aac(6')-Ib'.v1;aadA*;aadA2^	-	-	-	-	-	catA1^	-	sul1	tet(W/N/W)*	-	dfrA12	OXA-9.v1;TEM-1D.v1^	-	-	-	KPC-3;KPC-3	SHV-11.v1	35Q	OmpK35-25%	-	GyrA-83I;GyrA-87N;ParC-80I	-	-	-	-	-
GCF_001875055.2_ASM187505v2_genomic.fna	KL106	O1/O2v2	ST258	Klebsiella pneumoniae		CRKp	NA	missing		Yes	aadA2;aadA2^;aph3-Ia.v1^	-	-	-	-	mphA	catA1^	-	sul1;sul1	-	-	dfrA12	TEM-1D.v1^	-	SHV-12	-	KPC-2	SHV-11.v1	238S;240K;35Q;35Q	OmpK35-25%	-	GyrA-83I;ParC-80I	-	-	-	-	-
GCF_001875075.1_ASM187507v1_genomic.fna	KL25	O5	ST17	Klebsiella pneumoniae		No	NA	missing		Yes	aac(3)-IId^;aac(6')-Ib4;aac(6')-Ib4*	-	-	qnrB2.v1^	-	mphA	catB3.v2;catB3.v2	-	sul1;sul1*;sul1*	-	-	-	TEM-1D.v1^	-	-	-	-	SHV-11.v1^	35Q	-	-	-	ybt 15; ICEKp11	-	-	-	-
GCF_001875105.1_ASM187510v1_genomic.fna	KL64	O1/O2v1	ST147	Klebsiella pneumoniae		CRKp	NA	missing		Yes	aac(3)-IIa.v1^;aac(6')-Ib-cr.v2;aac(6')-Ib-cr.v2;aac(6')-Il;aph3-Ia.v1^;strA.v1;strB.v1	-	-	-	-	mphA;mphA*	CatB4.v1	-	sul1	tet(A).v1	-	dfrA1.v2	OXA-1	-	CTX-M-15	-	VIM-27	SHV-11.v1^	35Q	OmpK35-48%;OmpK36GD	MgrB-53%	GyrA-83I;ParC-80I	-	-	-	-	-
GCF_001875125.1_ASM187512v1_genomic.fna	KL105	O1/O2v2	ST37	Klebsiella pneumoniae		CRKp	NA	missing		Yes	aac(6')-IIa.v2;aadA*;aadA2*;aph(3')-VI;armA;armA;armA;strA.v1^;strB.v1	-	-	-	-	mphE.v2;mphE.v2;msrE*;msrE*;msrE*	catB11*;cmlA5	arr-2	sul1;sul1;sul2	tet(A).v1;tet(A).v2	-	dfrA1.v1*	CMY-4.v1;OXA-10	-	CTX-M-15;CTX-M-15	-	NDM-1	SHV-11.v1^	35Q	OmpK35-16%	-	GyrA-83F;GyrA-87N;ParC-80I	ybt 28; ICEKp6	-	-	-	-
GCF_001875135.1_ASM187513v1_genomic.fna	KL39	O1/O2v1	ST327	Klebsiella pneumoniae		No	NA	missing		Yes	aac(3)-IId^;aac(6')-Ib'.v1;aac(6')-Ib-cr.v2;aadA*	-	-	-	-	-	CatB4.v1;catA1^;floR.v2*	-	sul2	-	-	dfrA14.v2*	OXA-1;TEM-1D.v1^	-	CTX-M-15;SHV-12	-	-	SHV-1^	238S;240K;35Q	OmpK35-25%;OmpK36-0%	-	GyrA-83F;GyrA-87G;ParC-80I	ybt 10; ICEKp4	-	-	-	-
GCF_001875745.1_ASM187574v1_genomic.fna	KL43	O3/O3a	ST3921	Klebsiella variicola subsp. variicola		No	NA	missing		No	-	-	-	-	-	-	-	-	-	-	-	-	-	-	-	-	-	LEN-10*	-	-	-	-	-	-	-	-	-
GCF_001876675.1_ASM187667v1_genomic.fna	unknown (best match = KL50)	unknown (best match = O3b)	ST200	Klebsiella pneumoniae	India	No	2015	India		No	-	-	-	-	-	-	-	-	-	-	-	-	-	-	-	-	-	SHV-1^	-	OmpK36-52%	-	-	-	-	-	-	-
GCF_001884315.1_ASM188431v1_genomic.fna	KL136	O1/O2v2	ST278	Klebsiella pneumoniae	Canada	CRKp	2013	Canada	Calgary	Yes	strA.v1^;strB.v1	-	-	qnrB1.v2^	-	-	-	-	sul2	tet(A).v1	-	dfrA14.v2*	TEM-1D.v1^	-	CTX-M-15	-	NDM-7	SHV-27	156D	-	-	GyrA-87G	-	-	-	-	-
GCF_001884325.1_ASM188432v1_genomic.fna	KL136	O1/O2v2	ST278	Klebsiella pneumoniae	Canada	CRKp	2013	Canada	Calgary	Yes	strA.v1^;strB.v1	-	-	qnrB1.v2^	-	-	-	-	sul2	tet(A).v1	-	dfrA14.v2*	TEM-1D.v1^	-	CTX-M-15	-	NDM-7	SHV-27	156D	-	-	GyrA-87G	-	-	-	-	-
GCF_001884335.1_ASM188433v1_genomic.fna	KL136	O1/O2v2	ST278	Klebsiella pneumoniae	Canada	CRKp	2013	Canada	Calgary	Yes	strA.v1^;strB.v1	-	-	qnrB1.v2^	-	-	-	-	sul2	tet(A).v1	-	dfrA14.v2*	TEM-1D.v1^	-	CTX-M-15	-	NDM-7	SHV-27	156D	-	-	GyrA-87G	-	-	-	-	-
GCF_001884385.1_ASM188438v1_genomic.fna	KL136	O1/O2v2	ST278	Klebsiella pneumoniae	Canada	CRKp	2013	Canada	Calgary	Yes	strA.v1^;strB.v1	-	-	qnrB1.v2^	-	-	-	-	sul2	tet(A).v1*	-	dfrA14.v2*	TEM-1D.v1^	-	CTX-M-15	-	NDM-7	SHV-27	156D	-	-	GyrA-87G	-	-	-	-	-
GCF_001884395.1_ASM188439v1_genomic.fna	KL136	O1/O2v2	ST278	Klebsiella pneumoniae	Canada	CRKp	2013	Canada	Calgary	Yes	strA.v1^;strB.v1	-	-	qnrB1.v2^	-	-	-	-	sul2	tet(A).v1	-	dfrA14.v2*	TEM-1D.v1^	-	CTX-M-15	-	NDM-7	SHV-27	156D	-	-	GyrA-87G	-	-	-	-	-
GCF_001884415.1_ASM188441v1_genomic.fna	KL136	O1/O2v2	ST278	Klebsiella pneumoniae	Canada	CRKp	2013	Canada	Calgary	Yes	strA.v1^;strB.v1	-	-	qnrB1.v2^	-	-	-	-	sul2	tet(A).v1	-	dfrA14.v2*	TEM-1D.v1^	-	CTX-M-15	-	NDM-7	SHV-27*	156D	-	-	GyrA-87G	-	-	-	-	-
GCF_001884425.1_ASM188442v1_genomic.fna	KL136	O1/O2v2	ST278	Klebsiella pneumoniae	Canada	CRKp	2013	Canada	Calgary	Yes	strA.v1^;strB.v1	-	-	qnrB1.v2^	-	-	-	-	sul2	tet(A).v1	-	dfrA14.v2*	TEM-1D.v1^	-	CTX-M-15	-	NDM-7	SHV-27	156D	-	-	GyrA-87G	-	-	-	-	-
GCF_001884465.1_ASM188446v1_genomic.fna	KL136	O1/O2v2	ST278	Klebsiella pneumoniae	Canada	CRKp	2013	Canada	Calgary	Yes	strA.v1^;strB.v1	-	-	qnrB1.v2^	-	-	-	-	sul2	tet(A).v1	-	dfrA14.v2*	TEM-1D.v1^	-	-	-	NDM-7	SHV-27	156D	-	-	GyrA-87G	-	-	-	-	-
GCF_001884485.1_ASM188448v1_genomic.fna	KL136	O1/O2v2	ST278	Klebsiella pneumoniae	Canada	CRKp	2013	Canada	Calgary	Yes	strA.v1^;strB.v1	-	-	qnrB1.v2^	-	-	-	-	sul2	tet(A).v1	-	dfrA14.v2*	TEM-1D.v1^	-	CTX-M-15	-	NDM-7	SHV-27	156D	-	-	GyrA-87G	-	-	-	-	-
GCF_001884765.1_ASM188476v1_genomic.fna	KL107	O1/O2v2	ST512	Klebsiella pneumoniae	Italy	CRKp	2011	Italy	Turin, Northern Italy	Yes	aac(6')-Ib'.v1;aadA2	-	-	-	-	mphA	catA1^	-	sul1	-	-	dfrA12	TEM-1D.v1^	-	-	-	KPC-3	SHV-11.v1	35Q	OmpK35-25%;OmpK36GD	MgrB-87%	GyrA-83I;ParC-80I	-	-	-	-	-
GCF_001885255.2_ASM188525v2_genomic.fna	KL64	O1/O2v1	ST147	Klebsiella pneumoniae	Germany	CRKp	2013	Germany	Goettingen	Yes	aac(3)-IIa.v1^;aac(6')-Ib-cr.v2;aac(6')-Ib7*;strA.v1;strA.v1;strB.v1;strB.v1	-	-	qnrS1	-	-	CatB4.v1;floR.v2*	-	sul1;sul2	tet(A).v1;tet(A).v2	-	dfrA1.v1	OXA-1;TEM-1D.v1^	-	CTX-M-15	-	OXA-48	SHV-11.v1^	35Q	OmpK35-7%;OmpK36GD	-	GyrA-83I;ParC-80I	ybt 16; ICEKp12	-	-	-	-
GCF_001887985.4_ASM188798v4_genomic.fna	KL64	O1/O2v1	ST11	Klebsiella pneumoniae	China	CRKp	2015	China	Sichuan	Yes	rmtB	-	-	-	-	-	catII.2*	-	-	-	-	-	TEM-1D.v1^	-	CTX-M-65	-	KPC-2	SHV-11.v1	35Q	OmpK35-17%;OmpK36GD	-	GyrA-83I;GyrA-87G;ParC-80I	ybt 9; ICEKp3	-	-	-	-
GCF_001887995.2_ASM188799v2_genomic.fna	KL45	O1/O2v2	ST1	Klebsiella pneumoniae	China	CRKp	2016	China	Sichuan	Yes	strA.v1^;strA.v1^;strB.v1;strB.v1	mcr-8.1*	-	-	-	-	-	-	sul2*;sul2*	tet(A).v1	-	-	TEM-1D.v1^	-	-	-	NDM-1	SHV-1^	-	-	-	GyrA-83I;ParC-80I	-	-	-	-	-
GCF_001901855.1_ASM190185v1_genomic.fna	KL15	O4	ST11	Klebsiella pneumoniae	South Korea	No	2011	South Korea	Seoul	Yes	aadA2;armA;strA.v1;strB.v1	-	-	qnrB4	-	mphE.v2;msrE	-	-	sul1	-	-	-	DHA-1	-	SHV-12	-	-	-	238S;240K;35Q	OmpK35-17%;OmpK36-85%	-	GyrA-83I;ParC-80I	ybt 17; ICEKp10	clb 3 (truncated)	-	-	-
GCF_001902195.1_ASM190219v1_genomic.fna	KL107	O1/O2v2	ST258	Klebsiella pneumoniae	USA	CRKp	2013	USA	Minnesota	Yes	aac(6')-Ib'.v1;aac(6')-Ib'.v1;aac(6')-Ib'.v1;aadA2^;aph3-Ia.v1^	-	-	qnrS1	-	mphA	catA1^	-	sul1	-	-	dfrA12	-	-	SHV-12^	-	KPC-2	SHV-11.v1	238S;240K;35Q;35Q	OmpK35-25%	-	GyrA-83I;ParC-80I	ybt 17; ICEKp10	clb 3	-	-	-
GCF_001902215.1_ASM190221v1_genomic.fna	KL107	O1/O2v2	ST258	Klebsiella pneumoniae	USA	CRKp	2012	USA	Minnesota	Yes	aac(6')-Ib'.v1;aac(6')-Ib'.v1;aac(6')-Ib'.v1;aadA2^;aph3-Ia.v1^	-	-	qnrS1	-	mphA	catA1^	-	sul1	-	-	dfrA12	-	-	SHV-12^	-	KPC-2	SHV-11.v1	238S;240K;35Q;35Q	OmpK35-25%	-	GyrA-83I;ParC-80I	ybt 17; ICEKp10	clb 3	-	-	-
GCF_001902235.1_ASM190223v1_genomic.fna	KL107	O1/O2v2	ST258	Klebsiella pneumoniae	USA	CRKp	2012	USA	Minnesota	Yes	aac(6')-Ib'.v1;aac(6')-Ib'.v1;aac(6')-Ib'.v1;aadA2^;aph3-Ia.v1^	-	-	qnrS1	-	mphA	catA1^	-	sul1	-	-	dfrA12	-	-	SHV-12	-	KPC-2	SHV-11.v1	238S;240K;35Q;35Q	OmpK35-25%	MgrB-62%	GyrA-83I;ParC-80I	ybt 17; ICEKp10	clb 3	-	-	-
GCF_001902255.1_ASM190225v1_genomic.fna	KL106	O1/O2v2	ST258	Klebsiella pneumoniae	USA	CRKp	2011	USA	Virginia	Yes	aac(6')-Ib'.v1;aac(6')-Ib'.v1;aadA2;aadA2^;aadA^;aph(4)-Ia;aph3-Ia.v1^	-	-	-	-	mphA	catA1^;cmlA1*	-	sul1;sul3	-	-	dfrA12	-	-	-	-	KPC-2	SHV-11.v1	35Q	OmpK35-25%	-	GyrA-83I;ParC-80I	-	-	-	-	-
GCF_001902335.1_ASM190233v1_genomic.fna	KL57	O1/O2v2	ST23	Klebsiella pneumoniae	Germany	CRhvKp	2014	Germany	Goettingen	Yes	aac(3)-IIa.v1*;aac(6')-Ib-cr.v2	-	-	qnrS1	-	-	CatB4.v1;catII.2*	-	sul2	tet(A).v1	-	-	LAP-2;OXA-1	-	-	-	OXA-48	SHV-1^	-	OmpK35-22%;OmpK36GD	-	GyrA-83I;ParC-80I	ybt 9; ICEKp3	-	iuc 1	-	rmp 1; KpVP-1 (truncated)
GCF_001902355.1_ASM190235v1_genomic.fna	KL108	O1/O2v2	ST395	Klebsiella pneumoniae	Germany	CRKp	2015	Germany	Goettingen	Yes	aac(3)-IIa.v1^;aac(6')-Ib-cr.v2;aadA2^;rmtC	-	-	-	-	mphA	CatB4.v1;catA1^	-	sul1;sul1;sul1*	tet(A).v1	-	dfrA1.v1	OXA-1	-	CTX-M-15	-	NDM-1	SHV-11.v1	35Q	OmpK35-72%	-	GyrA-83I;ParC-80I	-	-	-	-	-
GCF_001902415.1_ASM190241v1_genomic.fna	KL15	O4	ST11	Klebsiella pneumoniae	Germany	CRKp	2013	Germany	Goettingen	Yes	aac(3)-IIa.v1^;aac(6')-Ib-cr.v2;aadA2^;aph3-Ia.v1^	-	-	-	-	mphA	CatB4.v1	-	sul1	-	-	dfrA12;dfrA14.v2*	OXA-1	-	CTX-M-15	-	OXA-48	SHV-11.v1	35Q	-	-	GyrA-83I;ParC-80I	ybt 9; ICEKp3	-	-	-	-
GCF_001902435.1_ASM190243v1_genomic.fna	KL17	O1/O2v1	ST101	Klebsiella pneumoniae	Germany	CRKp	2013	Germany	Goettingen	Yes	aac(3)-IIa.v1^;aac(6')-Ib'.v1;aadA*;aadA2;aadA^;aph(3')-VI*;strA.v1;strA.v1	-	-	-	-	mphA	cmlA1*;floR.v1*	-	sul3	tet(D)	-	dfrA14.v2*	OXA-9.v1;TEM-1D.v1^;TEM-1D.v1^	-	CTX-M-14^	-	OXA-48	SHV-1^	-	OmpK35-17%;OmpK36GD	-	GyrA-83Y;GyrA-87N;ParC-80I	ybt 9; ICEKp3	-	-	-	-
GCF_001902475.1_ASM190247v1_genomic.fna	KL47	OL101	ST11	Klebsiella pneumoniae	China	CRKp	2015	China		Yes	aadA2;aadA2;ant(2'')-Ia;rmtB	-	-	-	-	-	cmlA4*	-	sul1*	-	-	-	TEM-1D.v1^	-	CTX-M-65;SHV-12	-	KPC-2	SHV-11.v1	238S;240K;35Q;35Q	OmpK35-17%;OmpK36GD	-	GyrA-83I;GyrA-87G;ParC-80I	ybt 9; ICEKp3	-	-	-	-
GCF_001902515.1_ASM190251v1_genomic.fna	KL17	O1/O2v1	ST101	Klebsiella pneumoniae	Germany	CRKp	2013	Germany	Goettingen	Yes	aac(3)-IIa.v1^;aac(6')-Ib'.v1;aadA*;aadA2;aadA^;aph(3')-VI*;strA.v1;strA.v1	-	-	-	-	mphA	cmlA1*;floR.v1*	-	sul3	tet(D)	-	dfrA14.v2*	OXA-9.v1;TEM-1D.v1^;TEM-1D.v1^	-	CTX-M-14^	-	OXA-48	SHV-1^	-	OmpK35-17%;OmpK36GD	-	GyrA-83Y;GyrA-87N;ParC-80I	ybt 9; ICEKp3	-	-	-	-
GCF_001902535.1_ASM190253v1_genomic.fna	KL55	O3b	ST340	Klebsiella pneumoniae	USA	CRKp	2011	USA	Virginia	Yes	aac(3)-IV;aadA2;aadA^;aph(4)-Ia*;aph3-Ia.v1^	-	-	-	-	mphA	cmlA1*	-	sul1;sul1;sul3	-	-	-	-	-	CTX-M-15;CTX-M-15	-	KPC-4	SHV-11.v1	35Q	OmpK35-6%;OmpK36-30%	-	GyrA-83I;GyrA-87Y;ParC-80I	-	-	-	-	-
GCF_001902755.4_ASM190275v4_genomic.fna	KL27	O1/O2v2	ST11	Klebsiella pneumoniae	USA	CRKp	2013	USA	Michigan	Yes	aadA2^;aph3-Ia.v1^	-	-	-	-	mphA	-	-	sul1;sul3	-	-	dfrA12	TEM-1D.v1^	-	CTX-M-15	-	KPC-2	SHV-11.v1	35Q	-	MgrB-60%	GyrA-83I;GyrA-87Y;ParC-80I	ybt 17; ICEKp10	clb 3	-	-	-
GCF_001902765.4_ASM190276v4_genomic.fna	KL107	O1/O2v2	ST258	Klebsiella pneumoniae	USA	CRKp	2012	USA	Michigan	Yes	aac(3)-IV;aac(6')-Ib'.v1*;aac(6')-Ib'.v1*;aadA2;aph(4)-Ia;aph3-Ia.v1^	-	-	-	-	mphA	cmlA1*	-	sul1;sul3	-	-	dfrA12	OXA-9.v1;TEM-1D.v1^	-	SHV-12	-	KPC-3	-	238S;240K;35Q	OmpK35-25%	-	GyrA-83I;GyrA-87N;ParC-80I	-	-	-	-	-
GCF_001902775.4_ASM190277v4_genomic.fna	KL27	O1/O2v2	ST11	Klebsiella pneumoniae	USA	CRKp	2013	USA	Michigan	Yes	aadA2^;aph3-Ia.v1^	-	-	-	-	mphA	-	-	sul1;sul3	-	-	dfrA12	TEM-1D.v1^	-	CTX-M-15	-	KPC-2	SHV-11.v1	35Q	-	-	GyrA-83I;GyrA-87Y;ParC-80I	ybt 17; ICEKp10	clb 3	-	-	-
GCF_001902815.4_ASM190281v4_genomic.fna	KL28	O1/O2v2	ST20	Klebsiella pneumoniae	USA	CRKp	2013	USA	Ohio	Yes	aac(6')-Ib'.v1*;aadA*;ant(2'')-Ia	-	-	qnrA1	-	-	-	-	sul1;sul1	-	-	-	OXA-9.v1	-	SHV-7^	-	KPC-3	-	238S;240K	-	-	-	-	-	-	-	-
GCF_001902835.4_ASM190283v4_genomic.fna	KL106	O1/O2v2	ST258	Klebsiella pneumoniae	USA	CRKp	2013	USA	Ohio	Yes	-	-	-	-	-	-	-	-	-	-	-	-	TEM-1D.v1^	-	SHV-12	-	KPC-2	-	238S;240K;35Q	OmpK35-25%;OmpK36GD	-	GyrA-83I;ParC-80I	ybt 17; ICEKp10	clb 3	-	-	-
GCF_001902855.4_ASM190285v4_genomic.fna	KL106	O1/O2v2	ST258	Klebsiella pneumoniae	USA	CRKp	2012	USA	Ohio	Yes	aac(6')-Ib'.v1;aadA2^	-	-	-	-	mphA	catA1^	-	sul1	-	-	dfrA12	TEM-1D.v1^	-	SHV-12	-	KPC-2	-	238S;240K;35Q	OmpK35-25%;OmpK36GD	-	GyrA-83I;ParC-80I	-	-	-	-	-
GCF_001902865.4_ASM190286v4_genomic.fna	KL102	O1/O2v2	ST307	Klebsiella pneumoniae	USA	CRKp	2013	USA	Ohio	Yes	aac(3)-IIa.v1^;aac(6')-Ib-cr.v2;strA.v1^;strB.v1	-	-	qnrB1.v2^	-	-	CatB4.v1?	-	sul2	tet(A).v1	-	dfrA14.v2*	OXA-1;TEM-1D.v1^	-	CTX-M-15	-	KPC-2	SHV-28.v1^	-	-	-	GyrA-83I;ParC-80I	-	-	-	-	-
GCF_001902875.4_ASM190287v4_genomic.fna	KL106	O1/O2v2	ST258	Klebsiella pneumoniae	USA	CRKp	2013	USA	Ohio	Yes	aac(6')-Ib'.v1*	-	-	-	-	-	-	-	-	-	-	-	TEM-1D.v1^	-	-	-	KPC-2	SHV-11.v1	35Q	OmpK35-25%;OmpK36GD	-	GyrA-83I;ParC-80I	ybt 10; ICEKp4	-	-	-	-
GCF_001902905.4_ASM190290v4_genomic.fna	KL106	O1/O2v2	ST258	Klebsiella pneumoniae	USA	CRKp	2012	USA	Ohio	Yes	aac(6')-Ib'.v1;aadA2^	-	-	-	-	mphA	catA1^	-	sul1	-	-	dfrA12	TEM-1D.v1^	-	SHV-12	-	KPC-2	-	238S;240K;35Q	OmpK35-25%	-	GyrA-83I;ParC-80I	-	-	-	-	-
GCF_001902935.4_ASM190293v4_genomic.fna	KL124	O1/O2v1	ST48	Klebsiella pneumoniae	USA	CRKp	2013	USA	Michigan	Yes	-	-	-	-	-	-	-	-	-	-	-	-	-	-	-	-	KPC-3	SHV-11.v1^	35Q	-	MgrB-0%	GyrA-87G	ybt 0; ICEKp10	clb 3	-	-	-
GCF_001902945.4_ASM190294v4_genomic.fna	KL107	O1/O2v2	ST258	Klebsiella pneumoniae	USA	CRKp	2014	USA	Michigan	Yes	aac(6')-Ib'.v1*;aadA*;aadA2^;aph3-Ia.v1^	-	-	-	-	mphA	-	-	sul1	-	-	dfrA12	OXA-9.v1;TEM-1D.v1^	-	-	-	KPC-3	SHV-11.v1	35Q	OmpK35-25%	-	GyrA-83I;GyrA-87N;ParC-80I	-	-	-	-	-
GCF_001902955.4_ASM190295v4_genomic.fna	KL27	O1/O2v2	ST11	Klebsiella pneumoniae	USA	CRKp	2013	USA	Michigan	Yes	aadA2^;aph3-Ia.v1^	-	-	-	-	mphA	-	-	sul1	-	-	dfrA12	TEM-1D.v1^	-	CTX-M-15	-	KPC-2	SHV-11.v1	35Q	-	-	GyrA-83I;GyrA-87Y;ParC-80I	ybt 17; ICEKp10	clb 3	-	-	-
GCF_001902965.4_ASM190296v4_genomic.fna	KL106	O1/O2v2	ST258	Klebsiella pneumoniae	USA	CRKp	2013	USA	Ohio	Yes	aac(6')-Ib'.v1;aadA2^	-	-	-	-	mphA	catA1^	-	sul1	-	-	dfrA12	TEM-1D.v1^	-	-	-	KPC-2	SHV-11.v1	35Q	OmpK35-25%	-	GyrA-83I;ParC-80I	-	-	-	-	-
GCF_001903015.4_ASM190301v4_genomic.fna	KL107	O1/O2v2	ST258	Klebsiella pneumoniae	USA	CRKp	2013	USA	Michigan	Yes	aadA2^;aph3-Ia.v1^	-	-	-	-	mphA	-	-	sul1	-	-	dfrA12	-	-	SHV-12	-	KPC-3	-	238S;240K;35Q	OmpK35-25%	-	GyrA-83I;GyrA-87N;ParC-80I	-	-	-	-	-
GCF_001903025.4_ASM190302v4_genomic.fna	KL106	O1/O2v2	ST258	Klebsiella pneumoniae	USA	CRKp	2013	USA	Ohio	Yes	aac(6')-Ib'.v1	-	-	-	-	mphA	-	-	-	-	-	-	-	-	-	-	KPC-2	SHV-11.v1	35Q	OmpK35-25%;OmpK36GD	-	GyrA-83I;ParC-80I	-	-	-	-	-
GCF_001903035.4_ASM190303v4_genomic.fna	KL27	O1/O2v2	ST11	Klebsiella pneumoniae	USA	CRKp	2013	USA	Michigan	Yes	aadA2^;aph3-Ia.v1^	-	-	-	-	mphA	-	-	sul1;sul3	-	-	dfrA12	TEM-1D.v1^	-	CTX-M-15	-	KPC-2	SHV-11.v1	35Q	-	-	GyrA-83I;GyrA-87Y;ParC-80I	ybt 17; ICEKp10	clb 3	-	-	-
GCF_001903045.4_ASM190304v4_genomic.fna	KL107	O3b	ST258	Klebsiella pneumoniae	USA	CRKp	2013	USA	Ohio	Yes	aac(3)-IV;aac(6')-Ib'.v1;aadA2;aadA^;aph(4)-Ia	-	-	-	-	-	cmlA1*	-	sul3	-	-	-	-	-	SHV-12	-	KPC-3	-	238S;240K;35Q	OmpK35-25%	-	GyrA-83I;GyrA-87N;ParC-80I	-	-	-	-	-
GCF_001903095.4_ASM190309v4_genomic.fna	KL107	O1/O2v2	ST258	Klebsiella pneumoniae	USA	CRKp	2013	USA	Ohio	Yes	aac(3)-IIa.v1^;aadA*;ant(2'')-Ia;strA.v1^;strB.v1	-	-	qnrB1.v2^	-	-	CatB4.v1?	-	sul2	tet(A).v1	-	dfrA14.v2*	OXA-1;OXA-9.v1;TEM-1D.v1^;TEM-1D.v1^	-	CTX-M-15	-	KPC-3	SHV-11.v1^	35Q	OmpK35-25%	MgrB-87%	GyrA-83I;GyrA-87N;ParC-80I	-	-	-	-	-
GCF_001903105.4_ASM190310v4_genomic.fna	KL107	O1/O2v2	ST258	Klebsiella pneumoniae	USA	CRKp	2013	USA	Ohio	Yes	aac(6')-Ib'.v1*;aadA*;aadA2^;strA.v1^;strB.v1	-	-	-	-	-	catA1^	-	sul1;sul2	-	-	dfrA12;dfrA14.v2*	OXA-9.v1;TEM-1D.v1^	-	SHV-12	-	KPC-3	-	238S;240K;35Q	OmpK35-25%	-	GyrA-83I;ParC-80I	ybt 17; ICEKp10 (truncated)	clb 3	-	-	-
GCF_001903135.4_ASM190313v4_genomic.fna	unknown (best match = KL107)	O1/O2v2	ST258	Klebsiella pneumoniae	USA	CRKp	2013	USA	Michigan	Yes	aac(3)-IV;aac(6')-Ib'.v1*;aadA2;aph(4)-Ia	-	-	-	-	-	cmlA1*	-	sul3	-	-	-	OXA-9.v1;TEM-1D.v1^	-	SHV-12	-	KPC-3	-	238S;240K;35Q	OmpK35-25%	-	GyrA-83I;GyrA-87N;ParC-80I	-	-	-	-	-
GCF_001903175.4_ASM190317v4_genomic.fna	KL106	O1/O2v2	ST258	Klebsiella pneumoniae	USA	CRKp	2012	USA	Ohio	Yes	aac(6')-Ib'.v1*;aadA2^	-	-	-	-	mphA	catA1^	-	sul1	-	-	dfrA12	TEM-1D.v1^	-	SHV-12	-	KPC-2	-	238S;240K;35Q	OmpK35-25%;OmpK36GD	-	GyrA-83I;ParC-80I	ybt 17; ICEKp10	clb 3	-	-	-
GCF_001903195.4_ASM190319v4_genomic.fna	KL107	O1/O2v2	ST258	Klebsiella pneumoniae	USA	CRKp	2012	USA	Ohio	Yes	aadA2^;aph3-Ia.v1^	-	-	-	-	mphA	CatB4.v1?	-	sul1	-	-	dfrA12	OXA-1;TEM-1D.v1^	-	CTX-M-15	-	KPC-3	SHV-11.v1	35Q	OmpK35-25%	-	GyrA-83I;ParC-80I	-	-	-	-	-
GCF_001903205.4_ASM190320v4_genomic.fna	KL107	unknown (best match = OL102)	ST258	Klebsiella pneumoniae	USA	CRKp	2014	USA	Ohio	Yes	aac(6')-Ib'.v1*;aac(6')-Ib'.v1*;aadA*	-	-	qnrS1	-	-	-	-	sul2	tet(A).v1	-	dfrA14.v2*	LAP-2;OXA-9.v1;TEM-1D.v1^	-	SHV-12	-	KPC-3	-	238S;240K;35Q	OmpK35-25%	-	GyrA-83I;GyrA-87N;ParC-80I	-	-	-	-	-
GCF_001903215.4_ASM190321v4_genomic.fna	KL107	O1/O2v2	ST258	Klebsiella pneumoniae	USA	CRKp	2012	USA	Ohio	Yes	aac(6')-Ib'.v1*;aadA2^;aph3-Ia.v1^	-	-	-	-	mphA	-	-	sul1	-	-	dfrA12	OXA-9.v1	-	-	-	KPC-3	SHV-11.v1^	35Q	OmpK35-25%	-	GyrA-83I;GyrA-87N;ParC-80I	-	-	-	-	-
GCF_001903255.4_ASM190325v4_genomic.fna	KL106	O1/O2v2	ST258	Klebsiella pneumoniae	USA	CRKp	2014	USA	Ohio	Yes	-	-	-	-	-	-	-	-	-	-	-	-	TEM-1D.v1^	-	-	-	KPC-2	SHV-11.v1	35Q	OmpK35-25%;OmpK36GD	-	GyrA-83I;ParC-80I	-	-	-	-	-
GCF_001903265.4_ASM190326v4_genomic.fna	KL107	O1/O2v2	ST258	Klebsiella pneumoniae	USA	CRKp	2012	USA	Ohio	Yes	aac(6')-Ib'.v1;aac(6')-Ib-cr.v2*;aadA2^;aph3-Ia.v1^	-	-	-	-	mphA	CatB4.v1?	-	sul1	-	-	dfrA12	OXA-1	-	CTX-M-15	-	KPC-3	SHV-11.v1	35Q	OmpK35-25%	-	GyrA-83I;ParC-80I	-	-	-	-	-
GCF_001903285.4_ASM190328v4_genomic.fna	KL107	O1/O2v2	ST258	Klebsiella pneumoniae	USA	CRKp	2012	USA	Ohio	Yes	aac(3)-IV;aac(6')-Ib'.v1;aadA2^;aadA^;aph(4)-Ia;aph3-Ia.v1^	-	-	-	-	mphA	cmlA1*	-	sul1;sul3	-	-	dfrA12	-	-	SHV-12	-	KPC-3	-	238S;240K;35Q	OmpK35-25%	MgrB-89%	GyrA-83I;GyrA-87N;ParC-80I	-	-	-	-	-
GCF_001903295.4_ASM190329v4_genomic.fna	KL107	O1/O2v2	ST258	Klebsiella pneumoniae	USA	CRKp	2013	USA	Ohio	Yes	aac(3)-IV;aac(6')-Ib'.v1;aadA2;aadA^;aph(4)-Ia	-	-	-	-	-	cmlA1*	-	sul3	-	-	-	-	-	SHV-12	-	KPC-3	-	238S;240K;35Q	OmpK35-25%	-	GyrA-83I;GyrA-87N;ParC-80I	-	-	-	-	-
GCF_001903335.4_ASM190333v4_genomic.fna	KL27	O1/O2v2	ST11	Klebsiella pneumoniae	USA	CRKp	2013	USA	Michigan	Yes	aadA2^;aph3-Ia.v1^	-	-	-	-	mphA	-	-	sul1;sul3	-	-	dfrA12	TEM-1D.v1^	-	CTX-M-15	-	KPC-2	SHV-11.v1	35Q	-	MgrB-40%	GyrA-83I;GyrA-87Y;ParC-80I	ybt 17; ICEKp10	clb 3	-	-	-
GCF_001903355.4_ASM190335v4_genomic.fna	KL107	O1/O2v2	ST258	Klebsiella pneumoniae	USA	CRKp	2013	USA	Ohio	Yes	aac(6')-Ib'.v1	-	-	-	-	-	-	-	-	-	-	-	-	-	SHV-12	-	KPC-3	-	238S;240K;35Q	OmpK35-25%	-	GyrA-83I;GyrA-87N;ParC-80I	-	-	-	-	-
GCF_001903365.4_ASM190336v4_genomic.fna	KL106	O1/O2v2	ST258	Klebsiella pneumoniae	USA	CRKp	2013	USA	Ohio	Yes	ant(2'')-Ia	-	-	-	-	-	-	-	sul1	-	-	-	TEM-1D.v1^	-	-	-	KPC-2	SHV-11.v1	35Q	OmpK35-25%;OmpK36GD	-	GyrA-83I;ParC-80I	-	-	-	-	-
GCF_001903385.4_ASM190338v4_genomic.fna	KL107	O1/O2v2	ST258	Klebsiella pneumoniae	USA	CRKp	2013	USA	Ohio	Yes	aac(3)-IV;aac(6')-Ib'.v1*;aadA2;aph(4)-Ia	-	-	-	-	-	cmlA1*	-	sul3	-	-	-	OXA-9.v1;TEM-1D.v1^	-	SHV-12	-	KPC-3	-	238S;240K;35Q	OmpK35-25%	-	GyrA-83I;GyrA-87N;ParC-80I	-	-	-	-	-
GCF_001903415.4_ASM190341v4_genomic.fna	KL106	O1/O2v2	ST258	Klebsiella pneumoniae	USA	CRKp	2013	USA	Ohio	Yes	aac(6')-Ib'.v1*;aadA2^	-	-	-	-	mphA	catA1^	-	sul1	-	-	dfrA12	TEM-1D.v1^	-	SHV-12	-	KPC-2	-	238S;240K;35Q	OmpK35-25%;OmpK36GD	-	GyrA-83I;ParC-80I	-	-	-	-	-
GCF_001903435.4_ASM190343v4_genomic.fna	KL107	O1/O2v2	ST258	Klebsiella pneumoniae	USA	CRKp	2013	USA	Ohio	Yes	aac(3)-IV;aac(6')-Ib'.v1*;aadA2;aph(4)-Ia	-	-	-	-	-	cmlA1*	-	sul3	-	-	-	OXA-9.v1;TEM-1D.v1^	-	SHV-12	-	KPC-3	-	238S;240K;35Q	OmpK35-25%	-	GyrA-83I;GyrA-87N;ParC-80I	-	-	-	-	-
GCF_001903445.4_ASM190344v4_genomic.fna	unknown (best match = KL107)	O1/O2v2	ST258	Klebsiella pneumoniae	USA	CRKp	2013	USA	Ohio	Yes	aac(3)-IV;aadA2;aadA^;aph(4)-Ia	-	-	-	-	-	cmlA1*	-	sul1;sul3	-	-	dfrA12	-	-	SHV-12	-	KPC-3	-	238S;240K;35Q	OmpK35-25%	-	GyrA-83I;GyrA-87N;ParC-80I	-	-	-	-	-
GCF_001903465.4_ASM190346v4_genomic.fna	KL107	O1/O2v2	ST258	Klebsiella pneumoniae	USA	CRKp	2013	USA	Michigan	Yes	aadA2^;aph3-Ia.v1^	-	-	-	-	mphA	-	-	sul1	-	-	dfrA12	-	-	SHV-12	-	KPC-3	-	238S;240K;35Q	OmpK35-25%	-	GyrA-83I;GyrA-87N;ParC-80I	-	-	-	-	-
GCF_001903495.4_ASM190349v4_genomic.fna	KL107	O1/O2v2	ST258	Klebsiella pneumoniae	USA	CRKp	2012	USA	Ohio	Yes	aac(6')-Ib'.v1	-	-	-	-	-	-	-	-	-	-	-	-	-	SHV-12	-	KPC-3	-	238S;240K;35Q	OmpK35-25%	-	GyrA-83I;GyrA-87N;ParC-80I	-	-	-	-	-
GCF_001903515.4_ASM190351v4_genomic.fna	KL106	O1/O2v2	ST258	Klebsiella pneumoniae	USA	CRKp	2013	USA	Ohio	Yes	aac(6')-Ib'.v1;aadA2^	-	-	-	-	mphA	catA1^	-	sul1	-	-	dfrA12	TEM-1D.v1^	-	SHV-12	-	KPC-2	-	238S;240K;35Q	OmpK35-25%;OmpK36GD	-	GyrA-83I;ParC-80I	-	-	-	-	-
GCF_001903525.4_ASM190352v4_genomic.fna	KL107	O1/O2v2	ST258	Klebsiella pneumoniae	USA	CRKp	2013	USA	Ohio	Yes	aac(3)-IV;aac(6')-Ib'.v1*;aadA2;aph(4)-Ia;aph3-Ia.v1^	-	-	-	-	mphA	cmlA1*	-	sul1;sul3	-	-	dfrA12	OXA-9.v1	-	SHV-12	-	KPC-3	-	238S;240K;35Q	OmpK35-25%	-	GyrA-83I;GyrA-87N;ParC-80I	-	-	-	-	-
GCF_001903535.4_ASM190353v4_genomic.fna	KL107	O1/O2v2	ST258	Klebsiella pneumoniae	USA	CRKp	2012	USA	Ohio	Yes	aac(3)-IV;aac(6')-Ib'.v1;aac(6')-Ib'.v1;aac(6')-Ib'.v1;aadA2;aph(4)-Ia	-	-	-	-	-	cmlA1*	-	sul3	-	-	dfrA12	OXA-9.v1;TEM-1D.v1^	-	SHV-12	-	KPC-3	-	238S;240K;35Q	OmpK35-25%	MgrB-0%	GyrA-83I;GyrA-87N;ParC-80I	-	-	-	-	-
GCF_001903555.4_ASM190355v4_genomic.fna	KL107	O1/O2v2	ST258	Klebsiella pneumoniae	USA	CRKp	2013	USA	Ohio	Yes	aac(3)-IV;aac(6')-Ib'.v1;aadA2;aadA^;aph(4)-Ia;aph3-Ia.v1^	-	-	-	-	mphA	cmlA1*	-	sul3	-	-	-	-	-	SHV-12	-	KPC-3	-	238S;240K;35Q	OmpK35-25%	-	GyrA-83I;GyrA-87N;ParC-80I	-	-	-	-	-
GCF_001903605.4_ASM190360v4_genomic.fna	unknown (best match = KL107)	O1/O2v2	ST258	Klebsiella pneumoniae	USA	CRKp	2013	USA	Michigan	Yes	aadA*	-	-	-	-	-	-	-	-	-	-	-	OXA-9.v1;TEM-1D.v1^	-	SHV-12^	-	KPC-3	-	238S;240K;35Q	OmpK35-25%	-	GyrA-83I;GyrA-87N;ParC-80I	-	-	-	-	-
GCF_001903615.4_ASM190361v4_genomic.fna	KL102	O1/O2v2	ST307	Klebsiella pneumoniae	USA	CRKp	2013	USA	Ohio	Yes	aac(3)-IIa.v1^;aac(6')-Ib-cr.v2;ant(2'')-Ia;strA.v1^;strB.v1	-	-	qnrB1.v2^	-	-	CatB4.v1?	-	sul2	tet(A).v1	-	dfrA14.v2*	OXA-1;TEM-1D.v1^	-	CTX-M-15	-	KPC-2	SHV-28.v1^	-	-	-	GyrA-83I;ParC-80I	-	-	-	-	-
GCF_001903675.4_ASM190367v4_genomic.fna	KL106	O1/O2v2	ST258	Klebsiella pneumoniae	USA	CRKp	2015	USA	North Carolina	Yes	aac(3)-IV*;aac(6')-Ib'.v1;aadA2;aadA^;aph(4)-Ia;aph3-Ia.v1^	-	-	-	-	mphA	catA1^;cmlA1*	-	sul1;sul3	-	-	dfrA12	TEM-1D.v1^	-	SHV-12	-	KPC-2	-	238S;240K;35Q	OmpK35-25%	-	GyrA-83I;ParC-80I	-	-	-	-	-
GCF_001903685.4_ASM190368v4_genomic.fna	KL64	O1/O2v1	ST147	Klebsiella pneumoniae	USA	CRKp	NA	USA	Ohio	Yes	aac(6')-Ib;rmtF	-	-	-	-	-	-	arr-2	-	-	-	dfrA14.v2*	-	-	CTX-M-15	-	OXA-181	SHV-11.v1^	35Q	OmpK35-76%;OmpK36TD	-	GyrA-83I;ParC-80I	ybt 10; ICEKp4	-	-	-	-
GCF_001903695.4_ASM190369v4_genomic.fna	KL102	O1/O2v2	ST307	Klebsiella pneumoniae	USA	CRKp	2012	USA	Ohio	Yes	strA.v1^;strB.v1	-	-	qnrB1.v2^	-	-	-	-	sul2	-	-	dfrA14.v2*	TEM-1D.v1^	-	CTX-M-15	-	KPC-2	SHV-28.v1^	-	-	-	GyrA-83I;ParC-80I	-	-	-	-	-
GCF_001903735.4_ASM190373v4_genomic.fna	KL107	O1/O2v2	ST258	Klebsiella pneumoniae	USA	CRKp	2014	USA	Michigan	Yes	aac(6')-Ib'.v1*;aadA*;aadA2^;aph3-Ia.v1^	-	-	-	-	mphA	-	-	sul1	-	-	dfrA12	OXA-9.v1;TEM-1D.v1^	-	-	-	KPC-3	-	-	OmpK35-25%;OmpK36GD	-	GyrA-83I;GyrA-87N;ParC-80I	-	-	-	-	-
GCF_001903755.4_ASM190375v4_genomic.fna	KL107	O1/O2v2	ST258	Klebsiella pneumoniae	USA	CRKp	2012	USA	Ohio	Yes	aac(6')-Ib'.v1*;aadA*	-	-	-	-	-	-	-	-	-	-	-	OXA-9.v1	-	SHV-12	-	KPC-3	-	238S;240K;35Q	OmpK35-25%	-	GyrA-83I;GyrA-87N;ParC-80I	-	-	-	-	-
GCF_001903775.4_ASM190377v4_genomic.fna	KL107	O1/O2v2	ST258	Klebsiella pneumoniae	USA	CRKp	2012	USA	Ohio	Yes	aac(3)-IV;aadA2;aph(4)-Ia	-	-	-	-	-	cmlA1*	-	sul3	-	-	dfrA12	OXA-9.v1;TEM-1D.v1^	-	SHV-12	-	KPC-3	-	238S;240K;35Q	OmpK35-25%	-	GyrA-83I;GyrA-87N;ParC-80I	-	-	-	-	-
GCF_001903785.4_ASM190378v4_genomic.fna	KL107	O1/O2v2	ST258	Klebsiella pneumoniae	USA	CRKp	2014	USA	Michigan	Yes	aac(3)-IV;aac(6')-Ib'.v1*;aadA2;aph(4)-Ia	-	-	-	-	-	cmlA1*	-	sul3	-	-	-	OXA-9.v1;TEM-1D.v1^	-	SHV-12	-	KPC-3	-	238S;240K;35Q	OmpK35-25%	-	GyrA-83I;GyrA-87N;ParC-80I	-	-	-	-	-
GCF_001903795.4_ASM190379v4_genomic.fna	KL106	O1/O2v2	ST258	Klebsiella pneumoniae	USA	CRKp	2014	USA	Ohio	Yes	aac(6')-Ib'.v1;aadA2^	-	-	-	-	mphA	-	-	sul1	-	-	dfrA12	-	-	SHV-12	-	KPC-2	-	238S;240K;35Q	OmpK35-25%;OmpK36GD	-	GyrA-83I;ParC-80I	-	-	-	-	-
GCF_001903835.4_ASM190383v4_genomic.fna	KL107	O1/O2v2	ST258	Klebsiella pneumoniae	USA	CRKp	2012	USA	Ohio	Yes	aac(3)-IV;aadA2;aadA^;aph(4)-Ia	-	-	-	-	-	cmlA1*	-	sul3	-	-	-	-	-	-	-	KPC-3	SHV-11.v1	35Q	OmpK35-25%	-	GyrA-83I;GyrA-87N;ParC-80I	-	-	-	-	-
GCF_001903845.4_ASM190384v4_genomic.fna	KL106	O1/O2v2	ST258	Klebsiella pneumoniae	USA	CRKp	2012	USA	Ohio	Yes	aac(6')-Ib'.v1;aadA2^	-	-	-	-	mphA	catA1^	-	sul1	-	-	dfrA12	TEM-1D.v1^	-	-	-	KPC-2	SHV-11.v1	35Q	OmpK35-25%	-	GyrA-83I;ParC-80I	-	-	-	-	-
GCF_001903865.4_ASM190386v4_genomic.fna	KL107	O1/O2v2	ST258	Klebsiella pneumoniae	USA	CRKp	2012	USA	Ohio	Yes	aac(3)-IV;aac(6')-Ib'.v1*;aadA2;aph(4)-Ia	-	-	-	-	-	cmlA1*	-	sul3	-	-	-	OXA-9.v1	-	SHV-12	-	KPC-3	-	238S;240K;35Q	OmpK35-25%;OmpK36-74%	-	GyrA-83I;GyrA-87N;ParC-80I	-	-	-	-	-
GCF_001903875.4_ASM190387v4_genomic.fna	KL106	O1/O2v2	ST258	Klebsiella pneumoniae	USA	CRKp	2013	USA	North Carolina	Yes	aac(3)-IV*;aac(6')-Ib'.v1;aadA2;aadA^;aph(4)-Ia;aph3-Ia.v1^	-	-	-	-	mphA	catA1^;cmlA1*	-	sul1;sul3	-	-	dfrA12	-	-	SHV-12	-	KPC-2	-	238S;240K;35Q	OmpK35-25%	-	GyrA-83I;ParC-80I	-	-	-	-	-
GCF_001903915.4_ASM190391v4_genomic.fna	KL107	O1/O2v2	ST258	Klebsiella pneumoniae	USA	CRKp	2015	USA	North Carolina	Yes	aac(6')-Ib'.v1;aadA*;aadA2;strA.v1^;strB.v1	-	-	-	-	-	catA1^	-	sul1;sul2	-	-	dfrA14.v2*	OXA-9.v1;TEM-1D.v1^	-	SHV-12	-	KPC-3	-	238S;240K;35Q	OmpK35-25%	-	GyrA-83I;ParC-80I	ybt 17; ICEKp10	clb 3 (truncated)	-	-	-
GCF_001903925.4_ASM190392v4_genomic.fna	KL107	O1/O2v2	ST258	Klebsiella pneumoniae	USA	CRKp	2014	USA	Ohio	Yes	aac(6')-Ib'.v1;aadA2^;aph3-Ia.v1^	-	-	-	-	mphA	-	-	sul1	-	-	dfrA12	-	-	SHV-12	-	KPC-3	-	238S;240K;35Q	OmpK35-25%	-	GyrA-83I;GyrA-87N;ParC-80I	-	-	-	-	-
GCF_001903935.4_ASM190393v4_genomic.fna	KL107	O1/O2v2	ST258	Klebsiella pneumoniae	USA	CRKp	2014	USA	North Carolina	Yes	aac(6')-Ib'.v1;aadA*;aadA2;strA.v1^;strB.v1	-	-	-	-	-	-	-	sul1;sul2	-	-	dfrA14.v2*	OXA-9.v1;TEM-1D.v1^	-	-	-	KPC-3	SHV-11.v1	35Q	OmpK35-25%	-	GyrA-83I;ParC-80I	ybt 17; ICEKp10 (truncated)	clb 3 (incomplete) (truncated)	-	-	-
GCF_001903975.4_ASM190397v4_genomic.fna	KL27	O1/O2v2	ST11	Klebsiella pneumoniae	USA	CRKp	2013	USA	Michigan	Yes	aac(3)-IV;aadA2^;aadA^;aph(4)-Ia;aph3-Ia.v1^	-	-	-	-	mphA	catA1^;cmlA1*	-	sul1;sul3	-	-	dfrA12	TEM-1D.v1^	-	CTX-M-15	-	KPC-2	SHV-11.v1	35Q	-	-	GyrA-83I;GyrA-87Y;ParC-80I	ybt 17; ICEKp10	clb 3	-	-	-
GCF_001903995.4_ASM190399v4_genomic.fna	KL107	O1/O2v2	ST258	Klebsiella pneumoniae	USA	CRKp	2014	USA	Ohio	Yes	aac(3)-IV;aac(6')-Ib'.v1;aac(6')-Ib'.v1;aadA2;aadA^;aph(4)-Ia	-	-	-	-	-	cmlA1*	-	sul3	-	-	-	TEM-1D.v1^	-	SHV-12	-	KPC-3	-	238S;240K;35Q	OmpK35-25%	-	GyrA-83I;GyrA-87N;ParC-80I	-	-	-	-	-
GCF_001904005.4_ASM190400v4_genomic.fna	KL107	O1/O2v2	ST258	Klebsiella pneumoniae	USA	CRKp	2015	USA	North Carolina	Yes	aadA2^;strA.v1^;strB.v1	-	-	-	-	-	catA1^	-	sul1;sul2	-	-	dfrA12;dfrA14.v2*	-	-	-	-	KPC-3	SHV-11.v1	35Q	OmpK35-25%	-	GyrA-83I;GyrA-87Y;ParC-80I	ybt 17; ICEKp10	clb 3	-	-	-
GCF_001904015.4_ASM190401v4_genomic.fna	KL10	unknown (best match = O3/O3a)	ST76	Klebsiella pneumoniae	USA	CRKp	2015	USA	North Carolina	Yes	aac(6')-Ib-cr.v2^;aadA17*;ant(2'')-Ia;aph3-Ia.v1*?	-	-	-	-	mphA	catB3.v2	arr-3	sul1	-	-	-	OXA-1;TEM-1D.v1^	-	-	-	KPC-4	SHV-1^	-	OmpK35-18%	-	-	-	-	-	-	-
GCF_001904045.4_ASM190404v4_genomic.fna	KL106	O1/O2v2	ST258	Klebsiella pneumoniae	USA	CRKp	2012	USA	Ohio	Yes	aac(6')-Ib'.v1	-	-	-	-	-	-	-	-	-	-	-	TEM-1D.v1^	-	SHV-12	-	KPC-2	-	238S;240K;35Q	OmpK35-25%	MgrB-87%	GyrA-83I;ParC-80I	-	-	-	-	-
GCF_001904075.4_ASM190407v4_genomic.fna	KL10	O3/O3a	ST76	Klebsiella pneumoniae	USA	CRKp	2015	USA	North Carolina	Yes	-	-	-	-	-	-	-	-	-	-	-	-	-	-	-	-	KPC-4*	SHV-1^	-	OmpK35-18%;OmpK36-22%	-	-	-	-	-	-	-
GCF_001904095.4_ASM190409v4_genomic.fna	KL106	O1/O2v2	ST258	Klebsiella pneumoniae	USA	CRKp	2015	USA	North Carolina	Yes	aac(3)-IV*;aac(6')-Ib'.v1;aadA2;aadA^;aph(4)-Ia	-	-	-	-	-	cmlA1*	-	sul3	-	-	-	-	-	SHV-12	-	KPC-2	-	238S;240K;35Q	OmpK35-25%	-	GyrA-83I;ParC-80I	-	-	-	-	-
GCF_001904105.4_ASM190410v4_genomic.fna	KL107	O1/O2v2	ST258	Klebsiella pneumoniae	USA	CRKp	2015	USA	North Carolina	Yes	aac(6')-Ib'.v1;aadA*;strA.v1^;strB.v1	-	-	-	-	-	catA1^	-	sul2	-	-	dfrA14.v2*	OXA-9.v1;TEM-1D.v1^	-	-	-	KPC-3	SHV-11.v1	35Q	OmpK35-25%	MgrB-87%	GyrA-83I;ParC-80I	ybt 17; ICEKp10	clb 3	-	-	-
GCF_001904115.4_ASM190411v4_genomic.fna	KL107	O1/O2v2	ST258	Klebsiella pneumoniae	USA	CRKp	2014	USA	North Carolina	Yes	aac(6')-Ib'.v1;aadA*;strA.v1^;strB.v1	-	-	-	-	-	catA1^	-	sul2	-	-	dfrA14.v2*	OXA-9.v1;TEM-1D.v1^	-	-	-	KPC-3	SHV-11.v1	35Q	OmpK35-25%	MgrB-87%	GyrA-83I;ParC-80I	ybt 17; ICEKp10	clb 3	-	-	-
GCF_001904155.4_ASM190415v4_genomic.fna	KL106	O1/O2v2	ST258	Klebsiella pneumoniae	USA	CRKp	2014	USA	Ohio	Yes	aac(6')-Ib'.v1;aadA2^;aph3-Ia.v1*?	-	-	-	-	mphA	catA1^	-	sul1	-	-	dfrA12	TEM-1D.v1^	-	SHV-12	-	KPC-2	-	238S;240K;35Q	OmpK35-25%;OmpK36GD	-	GyrA-83I;ParC-80I	-	-	-	-	-
GCF_001904165.4_ASM190416v4_genomic.fna	KL107	O1/O2v2	ST258	Klebsiella pneumoniae	USA	CRKp	2013	USA	Ohio	Yes	aac(6')-Ib'.v1	-	-	-	-	-	catB3.v2	-	-	tet(A).v1	-	dfrA1.v1	TEM-1D.v1^	-	SHV-12	-	KPC-3	-	238S;240K;35Q	OmpK35-25%	-	GyrA-83I;GyrA-87N;ParC-80I	-	-	-	-	-
GCF_001904175.4_ASM190417v4_genomic.fna	KL106	O1/O2v2	ST258	Klebsiella pneumoniae	USA	CRKp	2014	USA	Ohio	Yes	aac(6')-Ib'.v1;aadA2^	-	-	-	-	mphA	catA1^	-	sul1	-	-	dfrA12	TEM-1D.v1^	-	-	-	KPC-2	SHV-11.v1	35Q	OmpK35-25%	-	GyrA-83I;ParC-80I	-	-	-	-	-
GCF_001904205.4_ASM190420v4_genomic.fna	KL107	O1/O2v2	ST258	Klebsiella pneumoniae	USA	CRKp	2014	USA	Michigan	Yes	aadA*;aadA2^;aph3-Ia.v1^	-	-	-	-	mphA	-	-	sul1	-	-	dfrA12	OXA-9.v1;TEM-1D.v1^	-	-	-	KPC-3	-	-	OmpK35-25%;OmpK36GD	-	GyrA-83I;GyrA-87N;ParC-80I	-	-	-	-	-
GCF_001904235.4_ASM190423v4_genomic.fna	KL106	O1/O2v2	ST258	Klebsiella pneumoniae	USA	CRKp	2014	USA	Ohio	Yes	aac(6')-Ib'.v1;aadA2^	-	-	-	-	mphA	-	-	sul1	-	-	dfrA12	-	-	SHV-12	-	KPC-2	-	238S;240K;35Q	OmpK35-25%;OmpK36GD	-	GyrA-83I;ParC-80I	-	-	-	-	-
GCF_001904245.4_ASM190424v4_genomic.fna	KL64	O1/O2v1	ST147	Klebsiella pneumoniae	USA	CRKp	NA	USA	Ohio	Yes	aac(6')-Ib;aadA2^;rmtB;rmtF	-	-	-	-	ermB.v1*;mphA?	-	arr-2	sul1	-	-	dfrA12;dfrA14.v2*	TEM-1D.v1^	-	CTX-M-15	-	NDM-5;OXA-181	SHV-11.v1^	35Q	OmpK35-76%;OmpK36TD	-	GyrA-83I;ParC-80I	ybt 10; ICEKp4	-	-	-	-
GCF_001904255.4_ASM190425v4_genomic.fna	KL107	O1/O2v2	ST258	Klebsiella pneumoniae	USA	CRKp	2012	USA	Ohio	Yes	aac(3)-IV;aac(6')-Ib'.v1;aadA2;aadA^;aph(4)-Ia;aph3-Ia.v1^	-	-	-	-	mphA	cmlA1*	-	sul1;sul3	-	-	dfrA12	-	-	SHV-12	-	KPC-3	-	238S;240K;35Q	OmpK35-25%	-	GyrA-83I;GyrA-87N;ParC-80I	-	-	-	-	-
GCF_001904295.4_ASM190429v4_genomic.fna	KL107	O1/O2v2	ST258	Klebsiella pneumoniae	USA	CRKp	2015	USA	North Carolina	Yes	aac(6')-Ib'.v1;aadA*;strA.v1^;strB.v1	-	-	-	-	-	catA1^	-	sul2	-	-	dfrA14.v2*	OXA-9.v1;TEM-1D.v1^	-	-	-	KPC-3	SHV-11.v1	35Q	OmpK35-25%	MgrB-87%	GyrA-83I;ParC-80I	ybt 17; ICEKp10	clb 3	-	-	-
GCF_001904315.4_ASM190431v4_genomic.fna	KL107	O1/O2v2	ST258	Klebsiella pneumoniae	USA	CRKp	2015	USA	North Carolina	Yes	aac(6')-Ib'.v1;aadA*;strA.v1^;strB.v1	-	-	-	-	-	catA1^	-	sul2	-	-	dfrA14.v2*	OXA-9.v1;TEM-1D.v1^	-	-	-	KPC-3	SHV-11.v1	35Q	OmpK35-25%	MgrB-87%	GyrA-83I;ParC-80I	ybt 17; ICEKp10	clb 3	-	-	-
GCF_001904325.4_ASM190432v4_genomic.fna	KL106	O1/O2v2	ST258	Klebsiella pneumoniae	USA	CRKp	2013	USA	Ohio	Yes	aac(6')-Ib'.v1;aadA2^	-	-	-	-	mphA	catA1^	-	sul1	-	-	dfrA12	TEM-1D.v1^	-	SHV-12	-	KPC-2	-	238S;240K;35Q	OmpK35-25%;OmpK36GD	-	GyrA-83I;ParC-80I	-	-	-	-	-
GCF_001904335.4_ASM190433v4_genomic.fna	KL107	O1/O2v2	ST258	Klebsiella pneumoniae	USA	CRKp	2013	USA	Ohio	Yes	aac(3)-IV;aac(6')-Ib'.v1;aac(6')-Ib'.v1;aac(6')-Ib'.v1;aac(6')-Ib'.v1;aadA2;aph(4)-Ia	-	-	-	-	-	cmlA1*	-	sul3	-	-	-	OXA-9.v1	-	SHV-12	-	KPC-3	-	238S;240K;35Q	OmpK35-25%	-	GyrA-83I;GyrA-87N;ParC-80I	-	-	-	-	-
GCF_001904375.4_ASM190437v4_genomic.fna	KL106	O1/O2v2	ST258	Klebsiella pneumoniae	USA	CRKp	2013	USA	Ohio	Yes	aac(6')-Ib'.v1;aadA2^	-	-	-	-	mphA	catA1^	-	sul1	-	-	dfrA12	TEM-1D.v1^	-	SHV-12	-	KPC-2	-	238S;240K;35Q	OmpK35-25%;OmpK36GD	-	GyrA-83I;ParC-80I	-	-	-	-	-
GCF_001904385.4_ASM190438v4_genomic.fna	KL107	O1/O2v2	ST258	Klebsiella pneumoniae	USA	CRKp	2013	USA	Ohio	Yes	aac(3)-IV;aac(6')-Ib'.v1*;aac(6')-Ib'.v1*;aac(6')-Ib'.v1*;aac(6')-Ib'.v1*;aadA2;aph(4)-Ia	-	-	-	-	-	cmlA1*	-	sul3	-	-	-	OXA-9.v1;TEM-1D.v1^	-	-	-	KPC-3	SHV-11.v1^	35Q	OmpK35-25%	MgrB-87%	GyrA-83I;GyrA-87N;ParC-80I	-	-	-	-	-
GCF_001904405.4_ASM190440v4_genomic.fna	KL27	O1/O2v2	ST11	Klebsiella pneumoniae	USA	No	2013	USA	Ohio	Yes	ant(2'')-Ia	-	-	-	-	-	-	-	sul1	-	-	-	OXA-2	-	-	-	-	-	-	OmpK35-4%	-	GyrA-83I;ParC-80I	ybt 17; ICEKp10 (incomplete)	clb 3	-	-	-
GCF_001904425.4_ASM190442v4_genomic.fna	KL107	O1/O2v2	ST258	Klebsiella pneumoniae	USA	CRKp	2012	USA	Ohio	Yes	aac(3)-IV;aac(6')-Ib'.v1*;aadA2;ant(2'')-Ia;aph(4)-Ia	-	-	-	-	mphE.v2;msrE	catB11;catB3.v2;cmlA1*	-	sul3	-	-	dfrA19*	CARB-2.v1^;OXA-9.v1;TEM-1D.v1^	-	SHV-12	-	KPC-3	-	238S;240K;35Q	OmpK35-25%	-	GyrA-83I;GyrA-87N;ParC-80I	-	-	-	-	-
GCF_001904455.4_ASM190445v4_genomic.fna	KL107	O1/O2v2	ST258	Klebsiella pneumoniae	USA	CRKp	2012	USA	Ohio	Yes	aac(3)-IV;aac(6')-Ib'.v1;aadA*;aadA2;aph(4)-Ia	-	-	-	-	-	cmlA1*	-	sul3	-	-	dfrA12	OXA-9.v1	-	-	-	KPC-3	SHV-11.v1	35Q	OmpK35-25%	-	GyrA-83I;GyrA-87N;ParC-80I	-	-	-	-	-
GCF_001904475.4_ASM190447v4_genomic.fna	KL27	O1/O2v2	ST11	Klebsiella pneumoniae	USA	CRKp	2014	USA	Michigan	Yes	-	-	-	-	-	-	-	-	-	-	-	-	TEM-1D.v1^	-	CTX-M-15	-	KPC-2	SHV-11.v1	35Q	-	-	GyrA-83I;GyrA-87Y;ParC-80I	ybt 17; ICEKp10	clb 3	-	-	-
GCF_001904485.4_ASM190448v4_genomic.fna	KL107	O1/O2v2	ST258	Klebsiella pneumoniae	USA	CRKp	2014	USA	Michigan	Yes	aadA2^;aph3-Ia.v1^	-	-	-	-	mphA	-	-	sul1	-	-	dfrA12	-	-	SHV-12	-	KPC-3	-	238S;240K;35Q	OmpK35-25%	-	GyrA-83I;GyrA-87N;ParC-80I	-	-	-	-	-
GCF_001904495.4_ASM190449v4_genomic.fna	KL107	O1/O2v2	ST258	Klebsiella pneumoniae	USA	CRKp	2015	USA	North Carolina	Yes	aac(6')-Ib'.v1;aadA*;aadA2;strA.v1^;strB.v1	-	-	-	-	-	catA1^	-	sul1;sul2	-	-	dfrA14.v2*	OXA-9.v1;TEM-1D.v1^	-	SHV-12	-	KPC-3	-	238S;240K;35Q	OmpK35-25%	-	GyrA-83I;ParC-80I	ybt 17; ICEKp10	clb 3 (truncated)	-	-	-
GCF_001904535.4_ASM190453v4_genomic.fna	KL107	O1/O2v2	ST258	Klebsiella pneumoniae	USA	CRKp	2015	USA	North Carolina	Yes	aac(6')-Ib'.v1;aadA*;aadA2^;strA.v1^;strB.v1	-	-	-	-	-	catA1^	-	sul1;sul2	-	-	dfrA12;dfrA14.v2*	OXA-9.v1;TEM-1D.v1^	-	-	-	KPC-3	SHV-11.v1	35Q	OmpK35-25%	-	GyrA-83I;ParC-80I	ybt 17; ICEKp10	clb 3	-	-	-
GCF_001905185.1_ASM190518v1_genomic.fna	KL107	O1/O2v2	ST258	Klebsiella pneumoniae	USA	CRKp	2016	USA		Yes	aadA*;strA.v1^;strB.v1	-	-	-	-	-	-	-	sul2	-	-	dfrA14.v2*	OXA-9.v1;TEM-1D.v1^	-	-	-	KPC-3	SHV-11.v1	35Q	OmpK35-25%	-	GyrA-83I;GyrA-87Y;ParC-80I	ybt 17; ICEKp10	clb 3	-	-	-
GCF_001905195.1_ASM190519v1_genomic.fna	KL107	O1/O2v2	ST258	Klebsiella pneumoniae	USA	CRKp	2016	USA		Yes	aac(6')-Ib'.v1*;aadA*;strA.v1^;strB.v1	-	-	-	-	-	-	-	sul2	-	-	dfrA14.v2*	OXA-9.v1;TEM-1D.v1^	-	-	-	KPC-3*	SHV-11.v1	35Q	OmpK35-25%	-	GyrA-83I;GyrA-87Y;ParC-80I	ybt 17; ICEKp10	clb 3	-	-	-
GCF_001905225.1_ASM190522v1_genomic.fna	unknown (best match = KL107)	unknown (best match = O1/O2v2)	ST258	Klebsiella pneumoniae	USA	CRKp	2016	USA		Yes	aadA*;strA.v1^;strB.v1	-	-	-	-	-	-	-	sul2	-	-	dfrA14.v2*	OXA-9.v1;TEM-1D.v1^	-	-	-	KPC-3*	SHV-11.v1	35Q	OmpK35-25%	-	GyrA-83I;GyrA-87Y;ParC-80I	ybt 17; ICEKp10	clb 3	-	-	-
GCF_001905235.1_ASM190523v1_genomic.fna	KL107	O1/O2v2	ST258	Klebsiella pneumoniae	USA	CRKp	2016	USA		Yes	aac(6')-Ib'.v1;aadA*;strA.v1^;strB.v1	-	-	-	-	-	-	-	sul2	-	-	dfrA14.v2*	OXA-9.v1;TEM-1D.v1^	-	-	-	KPC-3*	SHV-11.v1	35Q	OmpK35-25%	-	GyrA-83I;GyrA-87Y;ParC-80I	ybt 17; ICEKp10	clb 3	-	-	-
GCF_001905315.1_ASM190531v1_genomic.fna	unknown (best match = KL107)	O1/O2v2	ST258	Klebsiella pneumoniae	USA	CRKp	2016	USA		Yes	aac(6')-Ib'.v1;aadA*;strA.v1^;strB.v1	-	-	-	-	-	-	-	sul2	-	-	dfrA14.v2*	OXA-9.v1;TEM-1D.v1^	-	-	-	KPC-3	SHV-11.v1	35Q	OmpK35-25%	-	GyrA-83I;GyrA-87Y;ParC-80I	ybt 17; ICEKp10	clb 3 (incomplete)	-	-	-
GCF_001906645.1_ASM190664v1_genomic.fna	KL107	O1/O2v2	ST258	Klebsiella pneumoniae	USA	CRKp	2016	USA		Yes	aadA*;strA.v1^;strB.v1	-	-	-	-	-	-	-	sul2	-	-	dfrA14.v2*	OXA-9.v1;TEM-1D.v1^	-	-	-	KPC-3*	SHV-11.v1	35Q	OmpK35-25%;OmpK36-75%	-	GyrA-83I;GyrA-87Y;ParC-80I	ybt 17; ICEKp10	clb 3	-	-	-
GCF_001906685.1_ASM190668v1_genomic.fna	KL107	O1/O2v2	ST258	Klebsiella pneumoniae	USA	CRKp	2016	USA		Yes	aadA*;strA.v1^;strB.v1	-	-	-	-	-	-	-	sul2	-	-	dfrA14.v2*	OXA-9.v1;TEM-1D.v1^	-	-	-	KPC-8	SHV-11.v1	35Q	OmpK35-25%	-	GyrA-83I;GyrA-87Y;ParC-80I	ybt 17; ICEKp10	clb 3	-	-	-
GCF_001906705.1_ASM190670v1_genomic.fna	KL107	O1/O2v2	ST258	Klebsiella pneumoniae	USA	CRKp	2016	USA		Yes	aadA*;strA.v1^;strB.v1	-	-	-	-	-	-	-	sul2	-	-	dfrA14.v2*	OXA-9.v1;TEM-1D.v1^	-	-	-	KPC-3*	SHV-11.v1	35Q	OmpK35-25%	-	GyrA-83I;GyrA-87Y;ParC-80I	ybt 17; ICEKp10	clb 3	-	-	-
GCF_001906715.1_ASM190671v1_genomic.fna	KL107	O1/O2v2	ST258	Klebsiella pneumoniae	USA	CRKp	2016	USA		Yes	aadA*;strA.v1^;strB.v1	-	-	-	-	-	-	-	sul2	-	-	dfrA14.v2*	OXA-9.v1;TEM-1D.v1^	-	-	-	KPC-3*	SHV-11.v1	35Q	OmpK35-25%;OmpK36-78%	-	GyrA-83I;GyrA-87Y;ParC-80I	ybt 17; ICEKp10	clb 3	-	-	-
GCF_001906725.1_ASM190672v1_genomic.fna	KL107	O1/O2v2	ST258	Klebsiella pneumoniae	USA	CRKp	2016	USA		Yes	aadA*;strA.v1^;strB.v1	-	-	-	-	-	-	-	sul2	-	-	dfrA14.v2*	OXA-9.v1;TEM-1	-	-	-	KPC-3	SHV-11.v1	35Q	OmpK35-25%	-	GyrA-83I;GyrA-87Y;ParC-80I	ybt 17; ICEKp10	clb 3	-	-	-
GCF_001907955.1_ASM190795v1_genomic.fna	KL30	O1/O2v1	ST198	Klebsiella pneumoniae	Brazil	No	2016	Brazil	Aruja	No	aac(3)-IIa.v1^;aac(6')-Ib-cr.v2	-	-	-	-	-	CatB4.v1;catA1^	-	-	tet(A).v1	-	dfrA14.v2*	OXA-1	-	-	-	-	SHV-77^	35Q	-	-	-	ybt 16; ICEKp12	-	-	-	-
GCF_001908515.1_ASM190851v1_genomic.fna	KL15	O4	ST244	Klebsiella pneumoniae	USA	CRKp	2008	USA	Virginia	Yes	aadA2^	-	-	-	-	mphA	-	-	sul1	-	-	dfrA12	TEM-1D.v1^	-	SHV-7^	-	KPC-2;KPC-2	SHV-11.v1^	238S;240K;35Q	-	-	-	-	-	-	-	-
GCF_001908595.1_ASM190859v1_genomic.fna	KL64	O1/O2v1	ST147	Klebsiella pneumoniae	Germany	CRKp	2014	Germany	Goettingen	Yes	aac(6')-Ib7*;strA.v1;strA.v1;strB.v1;strB.v1	-	-	qnrS1	-	-	floR.v2*	-	sul1;sul2	tet(A).v1;tet(A).v2	-	dfrA1.v1	TEM-1D.v1^	-	CTX-M-15	-	OXA-48	SHV-11.v1^	35Q	OmpK35-7%;OmpK36GD	-	GyrA-83I;ParC-80I	ybt 16; ICEKp12	-	-	-	-
GCF_001908625.1_ASM190862v1_genomic.fna	KL64	O1/O2v1	ST147	Klebsiella pneumoniae	Germany	CRKp	2014	Germany	Goettingen	Yes	aac(6')-Ib7*;strA.v1;strA.v1;strB.v1;strB.v1	-	-	qnrS1	-	-	floR.v2*	-	sul1;sul1;sul2	tet(A).v1;tet(A).v2	-	dfrA1.v1	TEM-1D.v1^	-	CTX-M-15	-	OXA-48	SHV-11.v1^	35Q	OmpK35-7%;OmpK36GD	-	GyrA-83I;ParC-80I	ybt 16; ICEKp12 (truncated)	-	-	-	-
GCF_001908655.1_ASM190865v1_genomic.fna	KL64	O1/O2v1	ST147	Klebsiella pneumoniae	Germany	No	2014	Germany	Goettingen	Yes	aac(6')-Ib7*;strA.v1;strA.v1;strB.v1;strB.v1	-	-	qnrS1	-	-	floR.v2*	-	sul1;sul1;sul2	tet(A).v1;tet(A).v2	-	dfrA1.v1	TEM-1D.v1^	-	CTX-M-15	-	-	SHV-11.v1^	35Q	OmpK35-7%;OmpK36GD	-	GyrA-83I;ParC-80I	ybt 16; ICEKp12	-	-	-	-
GCF_001908675.1_ASM190867v1_genomic.fna	KL64	O1/O2v1	ST147	Klebsiella pneumoniae	Germany	CRKp	2014	Germany	Goettingen	Yes	aac(6')-Ib7*;strA.v1;strA.v1;strB.v1;strB.v1	-	-	qnrS1	-	-	floR.v2*	-	sul1;sul1;sul2	tet(A).v1;tet(A).v2	-	dfrA1.v1	TEM-1D.v1^	-	CTX-M-15	-	OXA-48	SHV-11.v1^	35Q	OmpK35-7%;OmpK36GD	-	GyrA-83I;ParC-80I	ybt 16; ICEKp12	-	-	-	-
GCF_001908695.1_ASM190869v1_genomic.fna	KL64	O1/O2v1	ST147	Klebsiella pneumoniae	Germany	CRKp	2014	Germany	Goettingen	Yes	aac(6')-Ib7*;strA.v1;strA.v1;strB.v1;strB.v1	-	-	qnrS1	-	-	floR.v2*	-	sul1;sul1;sul2	tet(A).v1;tet(A).v2	-	dfrA1.v1	TEM-1D.v1^	-	CTX-M-15	-	OXA-48	SHV-11.v1^	35Q	OmpK35-7%;OmpK36GD	-	GyrA-83I;ParC-80I	ybt 16; ICEKp12	-	-	-	-
GCF_001908715.1_ASM190871v1_genomic.fna	KL55	O3b	ST340	Klebsiella pneumoniae	USA	CRKp	2010	USA	Virginia	Yes	aac(3)-IV;aac(3)-IV;aph(4)-Ia*	-	-	-	-	-	-	-	sul1	-	-	-	-	-	-	-	KPC-4;KPC-4	SHV-11.v1	35Q	-	-	GyrA-83I;GyrA-87Y;ParC-80I	-	-	-	-	-
GCF_001908875.1_ASM190887v1_genomic.fna	KL64	O1/O2v1	ST147	Klebsiella pneumoniae	Germany	CRKp	2014	Germany	Goettingen	Yes	aac(6')-Ib7*;strA.v1;strA.v1;strB.v1;strB.v1	-	-	qnrS1	-	-	floR.v2*	-	sul1;sul1;sul2	tet(A).v1;tet(A).v2	-	dfrA1.v1	TEM-1D.v1^	-	CTX-M-15	-	OXA-48	SHV-11.v1^	35Q	OmpK35-7%;OmpK36GD	-	GyrA-83I;ParC-80I	ybt 16; ICEKp12	-	-	-	-
GCF_001908895.1_ASM190889v1_genomic.fna	KL15	O4	ST11	Klebsiella pneumoniae	Germany	CRKp	2014	Germany	Goettingen	Yes	aac(3)-IIa.v1^;aac(6')-Ib-cr.v2;aph3-Ia.v1^	-	-	-	-	-	CatB4.v1	-	-	-	-	dfrA14.v2*	OXA-1	-	CTX-M-15	-	OXA-48	SHV-11.v1	35Q	-	-	GyrA-83I;ParC-80I	ybt 9; ICEKp3	-	-	-	-
GCF_001913175.1_ASM191317v1_genomic.fna	KL17	O1/O2v1	ST101	Klebsiella pneumoniae	Germany	CRKp	2013	Germany	Goettingen	Yes	aac(3)-IIa.v1^;aac(6')-Ib'.v1;aac(6')-Ib-cr.v2;aadA*	-	-	-	-	-	CatB4.v1	-	-	-	-	dfrA14.v2*	OXA-1;OXA-9.v1;TEM-1D.v1^	-	CTX-M-15	-	OXA-48	SHV-1^	-	OmpK35-17%	-	GyrA-83Y;GyrA-87N;ParC-80I	ybt 9; ICEKp3	-	-	-	-
GCF_001922465.1_ASM192246v1_genomic.fna	unknown (best match = KL74)	O3b	ST11	Klebsiella pneumoniae		CRKp	NA	missing		Yes	aac(3)-IIa.v1^;aac(6')-Ib'.v1;aac(6')-Ib-cr.v2;aac(6')-Ib3^;aadA2;rmtC;strA.v1^;strB.v1	-	-	qnrB9.2^	-	mphA	CatB4.v1	-	sul1;sul1;sul2	tet(A).v1	-	dfrA14.v2*	CMY-6;OXA-1;TEM-1D.v1^	-	CTX-M-15;CTX-M-15	-	NDM-1	SHV-11.v1;SHV-11.v1^	35Q;35Q	OmpK35-25%	-	GyrA-83I;ParC-80I	-	-	-	-	-
GCF_001929345.1_ASM192934v1_genomic.fna	KL7	O1/O2v1	ST6	Klebsiella pneumoniae	not collected	No	NA	not collected		Yes	-	-	-	-	-	-	-	-	-	-	-	-	-	-	-	-	-	SHV-1	-	-	-	-	ybt 16; ICEKp12	-	-	-	-
GCF_001931705.1_ASM193170v1_genomic.fna	KL128	O3b	ST37	Klebsiella pneumoniae	China	CRKp	2015	China	Wenzhou	Yes	-	-	-	-	-	-	-	-	-	-	-	-	-	-	-	-	OXA-48	SHV-11.v1^	35Q	-	-	-	-	-	-	-	-
GCF_001936035.1_ASM193603v1_genomic.fna	KL64	O1/O2v1	ST505	Klebsiella pneumoniae		No	NA	missing		Yes	-	-	-	-	-	-	-	-	-	-	-	-	-	-	-	-	-	SHV-108	35Q	-	-	-	-	-	-	-	-
GCF_001938035.1_ASM193803v1_genomic.fna	KL51	O3b	ST3721	Klebsiella pneumoniae	Lebanon	No	2016	Lebanon		Yes	aac(6')-Ib-cr.v2;aadA2^	-	-	-	-	mphA	CatB4.v1	-	sul1	tet(A).v1	-	dfrA12	OXA-1;TEM-1D.v1^	-	CTX-M-15	-	-	SHV-1	-	-	-	GyrA-83F;GyrA-87N;ParC-84K	ybt 10; ICEKp4 (truncated)	-	-	-	-
GCF_001939855.1_ASM193985v1_genomic.fna	KL1	O1/O2v2	ST23	Klebsiella pneumoniae	China	hvKp	2015	China	Fifth Affiliated Hospital of Wenzhou Medical University	Yes	-	-	-	-	-	-	-	-	-	-	-	-	-	-	-	-	-	SHV-11.v1^	35Q	-	-	-	ybt 1; ICEKp10	clb 2	iuc 1	iro 1	rmp 1; KpVP-1
GCF_001939885.2_ASM193988v2_genomic.fna	KL5	O3b	ST485	Klebsiella pneumoniae	China	hvKp	2015	China	Fifth Affiliated Hospital of Wenzhou Medical University	Yes	-	-	-	-	-	-	-	-	-	-	-	-	-	-	-	-	-	SHV-27^	156D	-	-	-	ybt 4; plasmid	-	iuc 1	iro 1	rmp 1; KpVP-1
GCF_001939895.1_ASM193989v1_genomic.fna	unknown (best match = KL186)	unknown (best match = OL102)	NA	Klebsiella aerogenes	China	hvKp	2016	China		No	-	-	-	-	-	-	-	-	-	-	-	-	-	-	-	-	-	-	-	-	-	-	-	-	-	iro unknown	-
GCF_001945475.1_ASM194547v1_genomic.fna	unknown (best match = KL63)	O1/O2v2	ST111	Klebsiella pneumoniae	USA	CRKp	1997	USA	NYC	Yes	aac(6')-Ib'.v1*;aadA*;strA.v1^;strB.v1	-	-	-	-	-	-	-	sul2	-	-	dfrA14.v2*	OXA-9.v1;TEM-1D.v1^	-	-	-	KPC-2	SHV-1^	-	-	-	-	ybt 10; ICEKp4	-	-	-	-
GCF_001950635.1_ASM195063v1_genomic.fna	KL62	O1/O2v1	ST35	Klebsiella pneumoniae	Japan	No	NA	Japan		Yes	aac(3)-IIa.v1^	-	-	qnrB4	-	-	-	-	-	-	-	dfrA17	DHA-1	-	-	-	-	SHV-33	-	OmpK36-5%	MgrB-0%;PmrB-7%	-	ybt 16; ICEKp12	-	-	-	-
GCF_001950655.1_ASM195065v1_genomic.fna	KL10	O3/O3a	ST485	Klebsiella pneumoniae	Japan	No	NA	Japan		Yes	aph3-Ia.v1^	-	-	qnrB4;qnrS1	-	mphA	-	-	-	tet(A).v1	-	dfrA1.v1	DHA-1;LAP-2	-	-	-	-	SHV-27^	156D	-	-	GyrA-83I;ParC-80R	-	-	-	-	-
GCF_001950675.1_ASM195067v1_genomic.fna	unknown (best match = KL112)	O1/O2v1	ST15	Klebsiella pneumoniae	Japan	No	NA	Japan		Yes	aac(3)-IIa.v1^;aac(6')-Ib-cr.v2	-	-	-	-	-	-	-	-	tet(A).v1	-	dfrA14.v2*	OXA-1	-	CTX-M-15	-	-	SHV-28.v1^	-	-	MgrB-17%	GyrA-83F;GyrA-87A;ParC-80I	-	-	-	-	-
GCF_001952835.1_ASM195283v1_genomic.fna	KL8	O1/O2v1	ST2549	Klebsiella pneumoniae	Taiwan	No	2004	Taiwan		Yes	aac(3)-IId^;aadA22^;aph3-Ia.v1^;aph3-Ia.v1^	-	-	-	-	-	-	-	-	-	-	-	CMY-2.v2;TEM-1D.v1^;TEM-1D.v1^	-	-	-	-	SHV-11.v1^	35Q	OmpK36GD	-	-	-	-	-	-	-
GCF_001952875.1_ASM195287v1_genomic.fna	KL27	O4	ST392	Klebsiella pneumoniae	USA	CRKp	NA	USA	New York	Yes	aac(3)-IIa.v1^;aac(6')-Ib'.v1;aac(6')-Ib-cr.v2	-	-	qnrB1.v2^	-	-	-	-	-	tet(A).v1	-	dfrA14.v2*	OXA-1	-	CTX-M-15;CTX-M-15;CTX-M-15	-	KPC-2	SHV-11.v1^	35Q	-	-	GyrA-83I;ParC-80I	-	-	-	-	-
GCF_001952895.1_ASM195289v1_genomic.fna	KL55	O3b	ST340	Klebsiella pneumoniae	USA	CRKp	NA	USA	New York	Yes	aac(3)-IV;aac(6')-Ib'.v1*;aac(6')-Ib-cr.v2;aadA*;aadA2;aadA2^;aadA^;aph(4)-Ia;aph3-Ia.v1^;strA.v1^;strB.v1	-	-	-	-	mphA	CatB4.v1;cmlA1*	-	sul1;sul2;sul3	tet(A).v1^	-	dfrA12;dfrA14.v2*	OXA-1;OXA-9.v1;TEM-1D.v1^;TEM-1D.v1^	-	CTX-M-15	-	KPC-3	SHV-11.v1*	35Q	-	-	GyrA-83I;ParC-80I	-	-	-	-	-
GCF_001952915.1_ASM195291v1_genomic.fna	KL107	O1/O2v2	ST258	Klebsiella pneumoniae	USA	CRKp	NA	USA	New York	Yes	aac(3)-IIa.v1;aac(6')-Ib'.v1;aac(6')-Ib'.v1	-	-	-	-	mphA	catA1^	-	sul1;sul1	-	-	-	OXA-2;TEM-1D.v1^;TEM-1D.v1^	-	CTX-M-2	-	KPC-2	-	-	OmpK35-25%	-	GyrA-83I;ParC-80I	ybt 17; ICEKp10	clb 3	-	-	-
GCF_001956965.1_ASM195696v1_genomic.fna	KL64	O1/O2v1	ST147	Klebsiella pneumoniae	Germany	CRKp	2014	Germany	Goettingen	Yes	aac(6')-Ib7*;strA.v1;strA.v1;strB.v1;strB.v1	-	-	qnrS1	-	-	floR.v2*	-	sul1;sul2	tet(A).v1;tet(A).v2	-	dfrA1.v1	TEM-1D.v1^	-	CTX-M-15	-	OXA-48	SHV-11.v1^	35Q	OmpK35-7%;OmpK36GD	-	GyrA-83I;ParC-80I	ybt 16; ICEKp12	-	-	-	-
GCF_001969305.1_ASM196930v1_genomic.fna	KL14	O3/O3a	ST1169	Klebsiella variicola subsp. variicola	Singapore	No	1999	Singapore		Yes	-	-	-	-	-	-	-	-	-	-	-	-	-	-	-	-	-	LEN-16^	-	-	-	-	-	-	-	-	-
GCF_001969905.2_ASM196990v2_genomic.fna	KL2	O1/O2v1	ST395	Klebsiella pneumoniae	Russia	CRKp	2016	Russia	Nizhny Novgorod	Yes	aac(6')-Ib-cr.v2;aph(3')-IIa^	-	-	qnrS1	-	-	CatB4.v1;catA1^	-	sul1	tet(A).v1	-	dfrA1.v1	OXA-1;TEM-1D.v1^	-	CTX-M-15	-	OXA-48	SHV-11.v1	35Q	OmpK35-72%	-	GyrA-83I;ParC-80I	ybt 16; ICEKp12	-	-	-	-
GCF_001970155.2_ASM197015v2_genomic.fna	KL57	O1/O2v2	ST23	Klebsiella pneumoniae	Russia	hvKp	2016	Russia	Nizhny Novgorod	Yes	aac(3)-IIa.v1*;aac(6')-Ib-cr.v2	-	-	qnrS1	-	-	CatB4.v1;catII.2*	-	sul2	tet(A).v1	-	-	LAP-2;OXA-1	-	CTX-M-55	-	-	SHV-1^	-	OmpK35-22%;OmpK36GD	-	GyrA-83I;ParC-80I	ybt 9; ICEKp3	-	iuc 1	-	-
GCF_001970165.2_ASM197016v2_genomic.fna	KL2	O1/O2v1	ST395	Klebsiella pneumoniae	Russia	CRhvKp	2016	Russia	Nizhny Novgorod	Yes	aac(6')-Ib-cr.v2;aadA*;aadA5;ant(2'')-Ia;armA	-	-	qnrS1	-	mphE.v2;msrE	CatB4.v1;catA1^	-	sul1	tet(A).v1	-	dfrA1.v1;dfrA17	OXA-1;TEM-1D.v1^	-	CTX-M-15	-	OXA-48	SHV-11.v1	35Q	OmpK35-72%;OmpK36-86%	-	GyrA-83I;ParC-80I	ybt 16; ICEKp12	-	iuc 1	-	-
GCF_001970175.2_ASM197017v2_genomic.fna	KL2	O1/O2v1	ST395	Klebsiella pneumoniae	Russia	CRKp	2016	Russia	Nizhny Novgorod	Yes	aac(6')-Ib-cr.v2	-	-	qnrS1	-	-	CatB4.v1;catA1^	-	sul1	tet(A).v1	-	dfrA1.v1	OXA-1;TEM-1D.v1^	-	CTX-M-15	-	OXA-48	SHV-11.v1	35Q	OmpK35-72%	-	GyrA-83I;ParC-80I	ybt 16; ICEKp12	-	-	-	-
GCF_001974865.1_ASM197486v1_genomic.fna	unknown (best match = KL186)	O3/O3a	NA	Klebsiella aerogenes	Argentina	No	2011	Argentina	Buenos Aires, La Plata	No	-	-	-	-	-	-	-	-	-	-	-	-	-	-	-	-	-	-	-	-	-	-	-	-	-	-	-
GCF_001984895.1_ASM198489v1_genomic.fna	KL51	O1/O2v2	ST231	Klebsiella pneumoniae	Brunei	CRKp	2015	Brunei		Yes	aac(6')-Ib;aph(3')-Ia;rmtF	-	-	qnrS1	-	erm(42)*	catA1^;floR.v2*	arr-2	sul2	-	-	-	TEM-1D.v1^	-	-	-	OXA-232	SHV-11.v1^	35Q	OmpK35-30%;OmpK36TD	-	GyrA-83I;ParC-80I	ybt 14; ICEKp5	-	-	-	-
GCF_001989495.1_ASM198949v1_genomic.fna	KL53	unknown (best match = O5)	ST363	Klebsiella variicola subsp. variicola	South Korea	CRKp	2014	South Korea		Yes	aadA2^;aph3-Ia.v1^	-	-	-	-	-	-	-	sul1	-	-	dfrA12	-	-	-	-	NDM-9	LEN-13	-	-	-	-	-	-	-	-	-
GCF_001989515.1_ASM198951v1_genomic.fna	KL53	unknown (best match = O5)	ST363	Klebsiella variicola subsp. variicola		CRKp	NA			Yes	aph3-Ia.v1^	-	-	-	-	mphA	-	-	-	-	-	-	TEM-215	-	-	-	NDM-9	LEN-13	-	-	-	-	-	-	-	-	-
GCF_001989535.1_ASM198953v1_genomic.fna	KL53	unknown (best match = O5)	ST363	Klebsiella variicola subsp. variicola		CRKp	NA			Yes	aadA2^;aph3-Ia.v1^;aph3-Ia.v1^	-	fosA3	-	-	mphA	-	-	sul1	-	-	dfrA12	TEM-215	-	CTX-M-65	-	NDM-9	LEN-13	-	-	-	-	-	-	-	-	-
GCF_002007665.1_ASM200766v1_genomic.fna	KL107	O1/O2v2	ST512	Klebsiella pneumoniae	Switzerland	CRKp	2015	Switzerland	Geneva	Yes	aac(6')-Ib'.v1;aadA2;aadA2^;aph3-Ia.v1^	-	-	-	-	mphA	catA1^	-	sul1;sul1	-	-	dfrA12	TEM-1D.v1^	-	-	-	KPC-3	SHV-11.v1	35Q	OmpK35-25%;OmpK36GD	-	GyrA-83I;ParC-80I	-	-	-	-	-
GCF_002055765.1_ASM205576v1_genomic.fna	KL30	O1/O2v2	ST234	Klebsiella pneumoniae		CRKp	NA	missing		Yes	aac(6')-Ib'.v1;aadA*;ant(2'')-Ia	-	-	-	-	-	catB3.v2	-	sul1	-	-	dfrA14.v2*;dfrA19*	OXA-9.v1;TEM-1D.v1^	-	SHV-5	-	KPC-3	SHV-27	156D;238S;240K	-	-	GyrA-83F	ybt 17; ICEKp10	clb 3	-	-	-
GCF_002055855.1_ASM205585v1_genomic.fna	KL2	O1/O2v1	ST14	Klebsiella pneumoniae		CRKp	NA	missing		Yes	aac(3)-IId^;aac(6')-Ib'.v1;aac(6')-Ib-cr.v2;aadA*;aadA2^;aph(3')-VI;armA;sat-2;strA.v1*;strB.v1*	-	-	-	-	mphE.v2^;msrE	CatB4.v1;catA1^	-	sul1;sul2	-	-	dfrA1.v1;dfrA12	OXA-1;OXA-9.v1;TEM-1D.v1^	-	CTX-M-15;CTX-M-15	-	NDM-1	SHV-11.v1^;SHV-28.v1^	35Q	OmpK36GD	-	GyrA-83Y;GyrA-87G;ParC-80I	-	-	-	-	-
GCF_002056385.1_ASM205638v1_genomic.fna	KL107	O1/O2v2	ST258	Klebsiella pneumoniae		CRKp	NA	missing		Yes	aac(3)-IV;aadA2;aadA2;aadA2^;aadA^;aph(4)-Ia;aph3-Ia.v1^	-	-	-	-	mphA	catA1^;cmlA1*	-	sul1;sul1;sul3	-	-	dfrA12	TEM-1D.v1^	-	SHV-12	-	KPC-3	SHV-11.v1	238S;240K;35Q;35Q	OmpK35-25%	-	GyrA-83I;ParC-80I	-	-	-	-	-
GCF_002056475.1_ASM205647v1_genomic.fna	KL106	O1/O2v2	ST258	Klebsiella pneumoniae		CRKp	NA	missing		Yes	aac(3)-IV;aac(6')-Ib'.v1;aac(6')-Ib'.v1;aadA2;aadA2;aadA2^;aadA^;aph(4)-Ia	-	-	-	-	mphA	catA1^;cmlA1*	-	sul1;sul1;sul3	-	-	dfrA12	TEM-1D.v1^	-	SHV-12	-	KPC-2	SHV-11.v1	238S;240K;35Q;35Q	OmpK35-25%	-	GyrA-83I;ParC-80I	-	-	-	-	-
GCF_002087215.1_ASM208721v1_genomic.fna	KL35	O5	ST147	Klebsiella pneumoniae	United Kingdom	CRhvKp	2016	United Kingdom	London	Yes	aac(6')-Ib'.v1;aadA*;aph(3')-VI;aph3-Ia.v1^;armA	-	-	qnrS1	-	mphA?;mphE.v2;msrE	-	-	sul1;sul2	-	-	dfrA5	OXA-9.v1	-	CTX-M-15	-	NDM-1	SHV-11.v1^	35Q	OmpK35-34%	-	GyrA-83I;ParC-80I	-	-	iuc 1	-	rmp 1; KpVP-1
GCF_002087495.1_ASM208749v1_genomic.fna	unknown (best match = KL49)	O3b	ST611	Klebsiella pneumoniae	USA	No	2014	USA	MO	Yes	strA.v1^;strB.v1	-	-	-	-	-	-	-	sul2	-	-	-	-	-	-	-	-	SHV-27	156D	-	-	-	-	-	-	-	-
GCF_002087645.1_ASM208764v1_genomic.fna	KL49	OL104	ST611	Klebsiella pneumoniae	USA	No	2014	USA	MO	Yes	-	-	-	-	-	-	-	-	-	-	-	-	-	-	-	-	-	SHV-27	156D	-	-	-	-	-	-	-	-
GCF_002087715.1_ASM208771v1_genomic.fna	unknown (best match = KL49)	unknown (best match = O3b)	ST611	Klebsiella pneumoniae	USA	No	2014	USA	MO	Yes	strA.v1^	-	-	-	-	-	-	-	sul2	-	-	-	-	-	-	-	-	SHV-27	156D	-	-	-	-	-	-	-	-
GCF_002102635.1_ASM210263v1_genomic.fna	KL24	O1/O2v1	ST15	Klebsiella pneumoniae	Portugal	No	1980	Portugal		Yes	-	-	-	-	-	-	-	-	-	tet(A).v1	-	-	TEM-1D.v1^	-	-	-	-	SHV-28.v1^	-	-	-	-	ybt 10; ICEKp4	-	-	-	-
GCF_002102655.1_ASM210265v1_genomic.fna	KL2	O1/O2v1	ST14	Klebsiella pneumoniae	Portugal	No	1980	Portugal		Yes	strA.v1;strB.v1	-	-	-	-	-	-	-	-	-	-	-	-	-	-	-	-	SHV-28.v1^	-	-	PmrB-34%	-	-	-	-	-	-
GCF_002102665.1_ASM210266v1_genomic.fna	unknown (best match = KL2)	unknown (best match = O1/O2v1)	ST14	Klebsiella pneumoniae	Portugal	CRKp	2010	Portugal		Yes	aac(6')-Ib'.v1*;aadA*;strA.v1^;strB.v1	-	-	-	-	-	-	-	sul2	tet(D)	-	dfrA14.v2*	OXA-9.v1;TEM-1D.v1^	-	-	-	KPC-3	-	-	-	PmrB-29%	-	ybt 10; ICEKp4	-	-	-	-
GCF_002103515.1_ASM210351v1_genomic.fna	unknown (best match = KL107)	unknown (best match = O1/O2v2)	ST258	Klebsiella pneumoniae	USA	CRKp	2013	USA	MN	Yes	aac(6')-Ib'.v1;aadA2^;aph3-Ia.v1^	-	-	qnrS1	-	mphA	catA1^	-	sul1	-	-	dfrA12	-	-	SHV-12	-	KPC-2	-	238S;240K;35Q	OmpK35-25%	-	GyrA-83I;ParC-80I	ybt 17; ICEKp10	clb 3 (truncated)	-	-	-
GCF_002103525.1_ASM210352v1_genomic.fna	unknown (best match = KL107)	O1/O2v2	ST258	Klebsiella pneumoniae	USA	CRKp	2013	USA	MN	Yes	aac(6')-Ib'.v1;aadA2^;aph3-Ia.v1^	-	-	qnrS1	-	mphA	catA1^	-	sul1	-	-	dfrA12	-	-	-	-	KPC-2	SHV-11.v1	35Q	OmpK35-25%	-	GyrA-83I;ParC-80I	ybt 17; ICEKp10	clb 3	-	-	-
GCF_002103555.1_ASM210355v1_genomic.fna	unknown (best match = KL107)	O1/O2v2	ST258	Klebsiella pneumoniae	USA	CRKp	2012	USA	MN	Yes	aac(6')-Ib'.v1;aadA2^;aph3-Ia.v1^	-	-	qnrS1	-	mphA	catA1^	-	sul1	-	-	dfrA12	-	-	-	-	KPC-2	-	-	OmpK35-25%	-	GyrA-83I;ParC-80I	ybt 17; ICEKp10	clb 3	-	-	-
GCF_002103565.1_ASM210356v1_genomic.fna	unknown (best match = KL107)	O1/O2v2	ST258	Klebsiella pneumoniae	USA	CRKp	2012	USA	MN	Yes	aac(6')-Ib'.v1;aadA2^	-	-	qnrS1	-	mphA	catA1^	-	sul1	-	-	dfrA12	-	-	-	-	KPC-2	-	-	OmpK35-25%	-	GyrA-83I;ParC-80I	ybt 17; ICEKp10	clb 3	-	-	-
GCF_002103595.1_ASM210359v1_genomic.fna	unknown (best match = KL107)	O1/O2v2	ST258-1LV	Klebsiella pneumoniae	USA	CRKp	2012	USA	MN	Yes	aac(6')-Ib'.v1;aadA2^;aph3-Ia.v1^	-	-	qnrS1	-	mphA	catA1^	-	sul1	-	-	dfrA12	-	-	-	-	KPC-2	SHV-11.v1	35Q	OmpK35-25%	-	GyrA-83I;ParC-80I	ybt 17; ICEKp10	clb 3	-	-	-
GCF_002103605.1_ASM210360v1_genomic.fna	unknown (best match = KL107)	O1/O2v2	ST258	Klebsiella pneumoniae	USA	CRKp	2012	USA	MN	Yes	aac(6')-Ib'.v1;aadA2^;aph3-Ia.v1^	-	-	qnrS1	-	mphA	catA1^	-	sul1	-	-	dfrA12	-	-	SHV-12	-	KPC-2	-	238S;240K;35Q	OmpK35-25%	-	GyrA-83I;ParC-80I	ybt 17; ICEKp10	clb 3	-	-	-
GCF_002103635.1_ASM210363v1_genomic.fna	unknown (best match = KL107)	unknown (best match = O1/O2v1)	ST258	Klebsiella pneumoniae	USA	CRKp	2012	USA	MN	Yes	aac(6')-Ib'.v1;aadA2^;aph3-Ia.v1^	-	-	-	-	mphA	catA1^	-	sul1	-	-	dfrA12	-	-	-	-	KPC-2	SHV-11.v1*?	35Q	OmpK35-25%	-	GyrA-83I;ParC-80I	ybt 17; ICEKp10	clb 3	-	-	-
GCF_002103645.1_ASM210364v1_genomic.fna	unknown (best match = KL107)	O1/O2v2	ST258	Klebsiella pneumoniae	USA	CRKp	2012	USA	MN	Yes	aac(6')-Ib'.v1;aadA2^	-	-	qnrS1	-	mphA	catA1^	-	sul1	-	-	dfrA12	-	-	SHV-12	-	KPC-2	-	238S;240K;35Q	OmpK35-25%	-	GyrA-83I;ParC-80I	ybt 17; ICEKp10	clb 3	-	-	-
GCF_002103655.1_ASM210365v1_genomic.fna	unknown (best match = KL107)	O1/O2v2	ST258	Klebsiella pneumoniae	USA	CRKp	2012	USA	MN	Yes	aac(6')-Ib'.v1;aadA2^	-	-	qnrS1	-	-	catA1^	-	sul1	-	-	dfrA12	-	-	-	-	KPC-2	-	-	OmpK35-25%	-	GyrA-83I;ParC-80I	ybt 17; ICEKp10	clb 3	-	-	-
GCF_002103675.1_ASM210367v1_genomic.fna	unknown (best match = KL107)	unknown (best match = O1/O2v2)	ST258	Klebsiella pneumoniae	USA	CRKp	2012	USA	MN	Yes	aac(6')-Ib'.v1;aadA2^;aph3-Ia.v1^	-	-	qnrS1	-	mphA	catA1^	-	sul1	-	-	dfrA12	-	-	SHV-12	-	KPC-2	-	238S;240K;35Q	OmpK35-25%	-	GyrA-83I;ParC-80I	ybt 17; ICEKp10	clb 3	-	-	-
GCF_002103715.1_ASM210371v1_genomic.fna	unknown (best match = KL107)	unknown (best match = O1/O2v2)	ST258	Klebsiella pneumoniae	USA	CRKp	2012	USA	MN	Yes	aac(6')-Ib'.v1	-	-	qnrS1	-	-	-	-	-	-	-	-	-	-	-	-	KPC-2	-	-	OmpK35-25%	-	GyrA-83I;ParC-80I	ybt 17; ICEKp10	clb 3	-	-	-
GCF_002103725.1_ASM210372v1_genomic.fna	unknown (best match = KL107)	O1/O2v2	ST258	Klebsiella pneumoniae	USA	CRKp	2012	USA	MN	Yes	aac(6')-Ib'.v1;aadA2^;aph3-Ia.v1^	-	-	qnrS1	-	mphA	catA1^	-	sul1	-	-	dfrA12	-	-	-	-	KPC-2	SHV-11.v1	35Q	OmpK35-25%	-	GyrA-83I;ParC-80I	ybt 17; ICEKp10	clb 3	-	-	-
GCF_002103735.1_ASM210373v1_genomic.fna	unknown (best match = KL107)	O1/O2v2	ST258	Klebsiella pneumoniae	USA	CRKp	2012	USA	MN	Yes	aac(6')-Ib'.v1;aadA2^;aph3-Ia.v1^	-	-	qnrS1	-	mphA	catA1^	-	sul1	-	-	dfrA12	-	-	SHV-155*? +238S	-	KPC-2	-	238S;35Q	OmpK35-25%	-	GyrA-83I	ybt 17; ICEKp10	clb 3	-	-	-
GCF_002103745.1_ASM210374v1_genomic.fna	unknown (best match = KL107)	O1/O2v2	ST258	Klebsiella pneumoniae	USA	CRKp	2012	USA	MN	Yes	aac(6')-Ib'.v1;aadA2^;aph3-Ia.v1^	-	-	qnrS1	-	mphA	catA1^	-	sul1	-	-	dfrA12	-	-	SHV-12*	-	KPC-2	-	238S;240K;35Q	OmpK35-25%	-	GyrA-83I;ParC-80I	ybt 17; ICEKp10 (truncated)	clb 3	-	-	-
GCF_002104175.1_ASM210417v1_genomic.fna	unknown (best match = KL15)	O4	ST340	Klebsiella pneumoniae	Brazil	CRKp	2013	Brazil	Hospital das Clinicas, Sao Paulo	Yes	aac(3)-IId^;aadA2^;aph(3')-VIa*;strB.v1*	-	-	qnrB19^	-	-	-	-	sul1;sul2	tet(B).v2*;tet(D)	-	dfrA12	TEM-1D.v1^	-	CTX-M-15	-	KPC-2	SHV-11.v1	35Q	OmpK36-20%	-	GyrA-83I;ParC-80I	-	-	-	-	-
GCF_002104185.1_ASM210418v1_genomic.fna	KL107	O1/O2v2	ST258	Klebsiella pneumoniae	Brazil	CRKp	2016	Brazil	Hospital das Clinicas, Sao Paulo	Yes	aac(3)-IId^;aadA2^;rmtB;sat-2;strA.v1^;strB.v1	-	-	-	-	erm(42)*;mphA	catA1^	-	sul1;sul2	tet(G).v1	-	dfrA12	-	-	CTX-M-14	-	KPC-2	SHV-11.v1	35Q	OmpK35-25%;OmpK36GD	MgrB-83%	GyrA-83I;ParC-80I	-	-	-	-	-
GCF_002104215.1_ASM210421v1_genomic.fna	unknown (best match = KL64)	O1/O2v1	ST11	Klebsiella pneumoniae	Brazil	CRKp	2014	Brazil	Hospital das Clinicas, Sao Paulo	Yes	aac(3)-IIa.v1;aadA2^	-	-	-	-	-	catA1^	-	sul1	-	-	dfrA12	OXA-2;TEM-1D.v1^	-	CTX-M-2	-	KPC-2	SHV-11.v1	35Q	OmpK35-40%;OmpK36GD	MgrB-60%	GyrA-83I;ParC-80I	ybt 0; ICEKp10	clb 3	-	-	-
GCF_002104255.1_ASM210425v1_genomic.fna	unknown (best match = KL15)	O4	ST340	Klebsiella pneumoniae	Brazil	CRKp	2014	Brazil	Hospital das Clinicas, Sao Paulo	Yes	aac(3)-IIa.v1^;aac(6')-Ib-cr.v2;aph3-Ia.v1^;strA.v1*;strB.v1*	-	-	qnrB1.v2^	-	-	CatB4.v1	-	sul2	tet(D)	-	dfrA14.v2*	OXA-1;TEM-1D.v1^	-	CTX-M-15	-	KPC-2	SHV-11.v1	35Q	OmpK36-72%	-	GyrA-83I;ParC-80I	-	-	-	-	-
GCF_002104265.1_ASM210426v1_genomic.fna	KL107	O1/O2v2	ST258	Klebsiella pneumoniae	Brazil	CRKp	2013	Brazil	Hospital das Clinicas, Sao Paulo	Yes	aac(3)-IId^;aadA2^;aph3-Ia.v1^;rmtB;sat-2;strA.v1^;strB.v1	-	-	-	-	erm(42)*;mphA	catA1^	-	sul2	tet(G).v1	-	dfrA12	-	-	CTX-M-14	-	KPC-2	SHV-11.v1	35Q	OmpK35-25%;OmpK36GD	MgrB-0%	GyrA-83I;ParC-80I	-	-	-	-	-
GCF_002104295.1_ASM210429v1_genomic.fna	KL107	O1/O2v2	ST258	Klebsiella pneumoniae	Brazil	CRKp	2015	Brazil	Hospital das Clinicas, Sao Paulo	Yes	aac(3)-IId^;aadA2^;rmtB;sat-2;strA.v1^;strB.v1	-	-	-	-	erm(42)*;mphA	catA1^	-	sul1;sul2	tet(G).v1	-	dfrA12	-	-	CTX-M-14	-	KPC-2	SHV-11.v1	35Q	OmpK35-25%;OmpK36GD	MgrB-0%	GyrA-83I;ParC-80I	-	-	-	-	-
GCF_002104315.1_ASM210431v1_genomic.fna	unknown (best match = KL64)	O1/O2v1	ST11	Klebsiella pneumoniae	Brazil	CRKp	2013	Brazil	Hospital das Clinicas, Sao Paulo	Yes	aac(3)-IIa.v1;aadA2^;aph3-Ia.v1^	-	-	-	-	mphA	catA1^	-	sul1	-	-	dfrA12	OXA-2;TEM-1D.v1^	-	CTX-M-2	-	KPC-2	SHV-11.v1	35Q	OmpK35-40%;OmpK36GD	-	GyrA-83I;ParC-80I	ybt 0; ICEKp10	clb 3	-	-	-
GCF_002104355.1_ASM210435v1_genomic.fna	unknown (best match = KL64)	O1/O2v1	ST11	Klebsiella pneumoniae	Brazil	CRKp	2013	Brazil	Hospital das Clinicas, Sao Paulo	Yes	aac(3)-IIa.v1	-	-	qnrE1	-	-	catA1^	-	sul1	-	-	-	OXA-2	-	CTX-M-2;CTX-M-8	-	KPC-2	SHV-11.v1	35Q	OmpK35-40%;OmpK36GD	-	GyrA-83I;ParC-80I	ybt 0; ICEKp10	clb 3	-	-	-
GCF_002104365.1_ASM210436v1_genomic.fna	unknown (best match = KL15)	O4	ST340	Klebsiella pneumoniae	Brazil	CRKp	2014	Brazil	Hospital das Clinicas, Sao Paulo	Yes	aph3-Ia.v1^	-	-	-	-	-	-	-	-	-	-	-	-	-	CTX-M-15	-	KPC-2	SHV-11.v1	35Q	-	-	GyrA-83I;ParC-80I	-	-	-	-	-
GCF_002104395.1_ASM210439v1_genomic.fna	KL102	O1/O2v2	ST307	Klebsiella pneumoniae	Brazil	No	2016	Brazil	Santos	Yes	aac(6')-Ib-cr.v2;strA.v1^;strB.v1	-	-	qnrB1.v2^	-	-	CatB4.v1?	-	-	tet(A).v1	-	-	OXA-1;TEM-1D.v1^	-	CTX-M-15	-	-	SHV-28.v1^	-	OmpK35-21%	-	GyrA-83I;ParC-80I	-	-	-	-	-
GCF_002104635.1_ASM210463v1_genomic.fna	KL102	O1/O2v2	ST2646	Klebsiella pneumoniae	Brazil	No	2016	Brazil	Santos	Yes	aac(6')-Ib-cr.v2;strA.v1^;strB.v1	-	-	qnrB1.v2^	-	-	CatB4.v1?	-	sul2	tet(A).v1	-	dfrA14.v2*	OXA-1;TEM-1D.v1^	-	CTX-M-15	-	-	SHV-28.v1^	-	OmpK35-21%	PmrB-69%	GyrA-83I;ParC-80I	-	-	-	-	-
GCF_002104705.1_ASM210470v1_genomic.fna	unknown (best match = KL27)	O1/O2v2	ST11	Klebsiella pneumoniae	Brazil	CRKp	2013	Brazil	Hospital das Clinicas, Sao Paulo	Yes	aac(6')-Ib10*;aadA^;aph3-Ia.v1^	-	-	-	-	mphA	catA1^	-	sul1	-	-	-	OXA-2*	-	CTX-M-2	-	KPC-2	-	-	-	MgrB-60%;PmrB-40%	GyrA-83I;GyrA-87Y;ParC-80I	ybt 17; ICEKp10 (incomplete) (truncated)	clb 3	-	-	-
GCF_002104715.1_ASM210471v1_genomic.fna	unknown (best match = KL64)	O1/O2v1	ST11-1LV	Klebsiella pneumoniae	Brazil	CRKp	2015	Brazil	Hospital das Clinicas, Sao Paulo	Yes	aac(3)-IIa.v1;aac(6')-Ib10*;aadA2^;aph3-Ia.v1^	-	-	-	-	mphA	catA1^	-	sul1	-	-	dfrA12	OXA-2;TEM-1D.v1^	-	CTX-M-2	-	KPC-2	-	-	OmpK35-29%;OmpK36GD	MgrB-60%;PmrB-36%	GyrA-83I;ParC-80I	ybt unknown	clb 3 (truncated)	-	-	-
GCF_002113865.1_ASM211386v1_genomic.fna	KL24	O1/O2v1	ST11	Klebsiella pneumoniae	Norway	CRKp	2010	Norway		Yes	aac(3)-IIa.v1^;aac(6')-Ib'.v1;aac(6')-Ib-cr.v2;aac(6')-Ib-cr.v2;aadA*;aadA2^;aph(3')-VI;aph3-Ia.v1^;armA	-	-	qnrS1	-	mphE.v2;msrE	CatB4.v1;CatB4.v1	-	sul1	tet(A).v1	-	dfrA12	OXA-1;OXA-1;OXA-9.v1;TEM-1D.v1^	-	CTX-M-15;CTX-M-15	-	NDM-1	SHV-11.v1	35Q	OmpK35-40%	-	GyrA-83F;GyrA-87A;ParC-80I	ybt 16; ICEKp12	-	-	-	-
GCF_002115605.1_ASM211560v1_genomic.fna	KL107	O1/O2v2	ST258	Klebsiella pneumoniae	USA	CRKp	2014	USA	Los Angeles	Yes	aac(6')-Ib'.v1;aph3-Ia.v1^	-	-	-	-	mphA	-	-	-	-	-	dfrA14.v2*	-	-	SHV-12	-	KPC-3	-	238S;240K;35Q	OmpK35-25%	MgrB-0%;PmrB-49%	GyrA-83I;GyrA-87Y;ParC-80I	-	-	-	-	-
GCF_002115625.1_ASM211562v1_genomic.fna	KL107	O1/O2v2	ST258	Klebsiella pneumoniae	USA	CRKp	2014	USA	Los Angeles	Yes	aac(6')-Ib'.v1;aph3-Ia.v1^	-	-	-	-	mphA	-	-	-	-	-	dfrA14.v2*	-	-	SHV-12	-	KPC-3	-	238S;240K;35Q	OmpK35-25%	PmrB-49%	GyrA-83I;GyrA-87Y;ParC-80I	-	-	-	-	-
GCF_002115645.1_ASM211564v1_genomic.fna	KL107	O1/O2v2	ST258	Klebsiella pneumoniae	USA	CRKp	2014	USA	Los Angeles	Yes	aac(6')-Ib'.v1;aph3-Ia.v1^	-	-	-	-	mphA	-	-	-	-	-	dfrA14.v2*	-	-	SHV-12	-	KPC-3	-	238S;240K;35Q	OmpK35-25%	PmrB-49%	GyrA-83I;GyrA-87Y;ParC-80I	-	-	-	-	-
GCF_002116885.1_ASM211688v1_genomic.fna	KL2	O1/O2v1	ST86	Klebsiella pneumoniae	USA	No	2015	USA		No	-	-	-	-	-	-	-	-	-	-	-	-	-	-	-	-	-	SHV-1^	-	-	-	-	-	-	-	-	-
GCF_002119075.1_ASM211907v1_genomic.fna	KL51	O1/O2v2	ST231	Klebsiella pneumoniae	Brazil	No	2015	Brazil	Paraiba	Yes	aac(3)-IIa.v1^;aac(6')-Ib-cr.v2;aadA2^;aadA^;ant(2'')-Ia;aph3-Ia.v1^;strA.v1^;strB.v1	-	-	qnrB1.v2^	-	mphA	CatB4.v1?	-	sul1;sul2	tet(A).v1	-	dfrA12;dfrA14.v2*;dfrA21	OXA-1;TEM-1D.v1^	-	CTX-M-15	-	-	SHV-1^	-	-	-	GyrA-83I;ParC-80I	-	-	-	-	-
GCF_002119085.1_ASM211908v1_genomic.fna	KL19	O1/O2v2	ST29	Klebsiella pneumoniae	Brazil	No	2015	Brazil	Sao Paulo	Yes	aac(3)-IIa.v1^;aac(6')-Ib-cr.v2;strA.v1^;strB.v1	-	-	qnrB1.v2^	-	-	CatB4.v1?	-	sul2	tet(A).v1	-	dfrA14.v2*	OXA-1;TEM-1D.v1^	-	CTX-M-15	-	-	SHV-187	-	-	-	GyrA-87G	ybt 14; ICEKp5? (incomplete)	-	-	-	-
GCF_002119865.1_ASM211986v1_genomic.fna	KL183	OL103	ST1708	Klebsiella variicola subsp. variicola	Colombia	CRKp	2012	Colombia	Medellin	Yes	aac(6')-Ib-cr.v2;aadA16*	-	-	qnrB6^	-	-	-	arr-3	sul1	-	-	dfrA27	-	-	-	-	KPC-2	LEN-2^	-	-	-	-	-	-	-	-	-
GCF_002119885.1_ASM211988v1_genomic.fna	KL107	O1/O2v2	ST512	Klebsiella pneumoniae	Colombia	CRKp	2013	Colombia	Medellin	Yes	aac(6')-Ib'.v1;aadA2;aph3-Ia.v1^	-	-	-	-	mphA	catA1^	-	sul1	-	-	dfrA12	-	-	-	-	KPC-3	SHV-11.v1	35Q	OmpK35-25%;OmpK36GD	-	GyrA-83I;ParC-80I	-	-	-	-	-
GCF_002119895.1_ASM211989v1_genomic.fna	KL107	O1/O2v2	ST512	Klebsiella pneumoniae	Colombia	CRKp	2013	Colombia	Medellin	Yes	aac(6')-Ib'.v1;aadA2	-	-	-	-	mphA	catA1^	-	sul1	-	-	dfrA12	-	-	-	-	KPC-3	SHV-11.v1	35Q	OmpK35-25%;OmpK36GD	-	GyrA-83I;ParC-80I	-	-	-	-	-
GCF_002119945.1_ASM211994v1_genomic.fna	unknown (best match = KL60)	O3/O3a	ST3872	Klebsiella quasipneumoniae subsp. quasipneumoniae	Colombia	CRKp	2013	Colombia	Medellin	Yes	aac(6')-Ib-cr.v2;aadA16*	-	-	-	-	-	-	arr-3	sul1	-	-	dfrA27	-	-	-	-	KPC-2	OKP-A-12^	-	OmpK35-65%;OmpK36-6%	-	-	-	-	-	-	-
GCF_002119955.1_ASM211995v1_genomic.fna	KL2	O1/O2v1	ST14	Klebsiella pneumoniae	Colombia	CRKp	2013	Colombia	Medellin	Yes	aac(3)-IIa.v1;aac(6')-Il;aadA1.v1;aadA2^;strA.v1;strB.v1	-	-	-	-	mphA	catA1*	-	-	tet(D)	-	dfrA12	TEM-1D.v1^	-	SHV-31.v1	-	KPC-2	-	240K;35Q	OmpK35-24%	-	GyrA-83Y	ybt 10; ICEKp4	-	-	-	-
GCF_002120065.1_ASM212006v1_genomic.fna	KL107	O1/O2v2	ST868	Klebsiella pneumoniae	Colombia	CRKp	2014	Colombia	Medellin	Yes	aac(6')-Ib'.v1;aadA2;aph3-Ia.v1^	-	-	-	-	mphA	catA1^	-	sul1	-	-	dfrA12	-	-	-	-	KPC-3	SHV-11.v1	35Q	OmpK35-25%;OmpK36GD	-	GyrA-83I;ParC-80I	-	-	-	-	-
GCF_002120105.1_ASM212010v1_genomic.fna	KL107	O1/O2v2	ST512	Klebsiella pneumoniae	Colombia	CRKp	2012	Colombia	Medellin	Yes	aac(6')-Ib'.v1;aadA2;aph3-Ia.v1^	-	-	-	-	mphA	catA1^	-	sul1	-	-	dfrA12	-	-	-	-	KPC-3	SHV-11.v1	35Q	OmpK35-25%;OmpK36GD	-	GyrA-83I;ParC-80I	-	-	-	-	-
GCF_002140135.1_ASM214013v1_genomic.fna	unknown (best match = KL64)	O1/O2v1	ST147	Klebsiella pneumoniae	Tunisia	CRKp	2015	Tunisia	Mahdia	Yes	aac(3)-IIa.v1^;aac(6')-Ib-cr.v2;strA.v1;strB.v1	-	-	-	-	-	-	-	sul1	tet(A).v1	-	dfrA1.v1	OXA-1;TEM-1D.v1^	-	-	-	NDM-1	-	-	OmpK35-7%	-	GyrA-83I;ParC-80I	ybt 16; ICEKp12 (incomplete) (truncated)	-	-	-	-
GCF_002150645.1_ASM215064v1_genomic.fna	unknown (best match = KL112)	O1/O2v1	ST15	Klebsiella pneumoniae	Tunisia	No	2012	Tunisia	Sousse	Yes	aac(3)-IIa.v1^;aac(6')-Ib-cr.v2;strA.v1^;strB.v1	-	-	-	-	-	-	-	sul2	tet(A).v1	-	dfrA14.v2*	OXA-1;TEM-1D.v1^	-	-	-	-	SHV-28.v1^	-	-	MgrB-87%	GyrA-83F;GyrA-87A;ParC-80I	ybt 10; ICEKp4 (truncated)	-	-	-	-
GCF_002152295.1_ASM215229v1_genomic.fna	unknown (best match = KL107)	O3/O3a	ST344	Klebsiella variicola subsp. variicola	USA	No	2015	USA	Massachusetts, Boston	Yes	-	-	-	-	-	-	-	-	-	-	-	-	-	-	-	-	-	LEN-16^	-	-	-	-	-	-	-	-	-
GCF_002152355.1_ASM215235v1_genomic.fna	KL51	O3b	ST16	Klebsiella pneumoniae	USA	CRKp	2015	USA	Massachusetts, Boston	Yes	aac(6')-Ib-cr.v2;aadA2^;aph3-Ia.v1^	-	-	-	-	-	-	-	sul1^	-	-	dfrA12	OXA-1?;TEM-1D.v1^	-	SHV-12	-	KPC-3	-	238S;240K;35Q	-	-	GyrA-83F;GyrA-87N;ParC-84K	-	-	-	-	-
GCF_002152365.1_ASM215236v1_genomic.fna	unknown (best match = KL13)	O3b	ST251	Klebsiella pneumoniae	USA	No	2015	USA	Massachusetts, Boston	Yes	-	-	-	-	-	-	-	-	-	-	-	-	-	-	-	-	-	SHV-1^	-	-	-	-	-	-	-	-	-
GCF_002152395.1_ASM215239v1_genomic.fna	KL19	O1/O2v2	ST29	Klebsiella pneumoniae	USA	No	2015	USA	North Carolina	Yes	aac(6')-Ib-cr.v2;strA.v1^;strB.v1	-	-	qnrB1.v2^	-	-	CatB4.v1?	-	sul2	-	-	dfrA14.v2*	OXA-1;TEM-1D.v1^	-	-	-	-	SHV-187	-	OmpK36-20%	-	-	ybt 14; ICEKp5	-	-	-	-
GCF_002152405.1_ASM215240v1_genomic.fna	unknown (best match = KL24)	O1/O2v1	ST2147	Klebsiella pneumoniae	USA	No	2015	USA	Massachusetts, Boston	Yes	aac(6')-IIc;aadA^	-	-	qnrB4	-	-	cmlA5;floR.v2*	arr-2	sul1;sul1^;sul2	tet(A).v1;tet(D)	-	dfrA15.v2	OXA-10	-	CTX-M-15;CTX-M-15	-	-	SHV-1^	-	OmpK35-70%;OmpK36-0%	-	GyrA-83F;GyrA-87A;ParC-80I	ybt 10; ICEKp4	-	-	-	-
GCF_002152435.1_ASM215243v1_genomic.fna	KL125	O5	ST478	Klebsiella pneumoniae	USA	No	2015	USA	Massachusetts, Boston	Yes	-	-	-	-	-	-	-	-	-	-	-	-	-	-	-	-	-	SHV-1	-	-	-	-	-	-	-	-	-
GCF_002152445.1_ASM215244v1_genomic.fna	unknown (best match = KL123)	O3b	ST628	Klebsiella pneumoniae	USA	No	2015	USA	Massachusetts, Boston	Yes	aac(3)-IId^	-	-	qnrS1	-	-	-	-	sul1	tet(A).v1	-	dfrA1.v1	LAP-2	-	CTX-M-14;CTX-M-15	-	-	SHV-1	-	OmpK36-11%	-	-	-	-	-	-	-
GCF_002152475.1_ASM215247v1_genomic.fna	unknown (best match = KL123)	O3b	ST628	Klebsiella pneumoniae	USA	No	2015	USA	Massachusetts, Boston	Yes	aac(3)-IId^	-	-	qnrS1	-	-	-	-	sul1	tet(A).v1	-	dfrA1.v1	LAP-2	-	CTX-M-14	-	-	SHV-1	-	-	-	-	-	-	-	-	-
GCF_002152485.1_ASM215248v1_genomic.fna	KL107	unknown (best match = O1/O2v2)	ST258	Klebsiella pneumoniae	USA	No	2015	USA	Massachusetts, Boston	No	-	-	-	-	-	-	-	-	-	-	-	-	-	-	SHV-12^	-	-	-	238S;240K;35Q	OmpK35-25%;OmpK36-45%	MgrB-51%	GyrA-83I;ParC-80I	-	-	-	-	-
GCF_002152515.1_ASM215251v1_genomic.fna	KL24	O1/O2v1	ST15	Klebsiella pneumoniae	USA	No	2015	USA	Massachusetts, Boston	Yes	aac(6')-IIc;aadA*	-	-	qnrB4	-	-	cmlA5;floR.v2*	-	sul1^;sul2	tet(A).v1;tet(D)	-	dfrA15.v2	OXA-10	-	CTX-M-15;SHV-55^	-	-	-	238S;240K	OmpK35-70%;OmpK36-46%	-	GyrA-83F;GyrA-87A;ParC-80I	ybt 10; ICEKp4	-	-	-	-
GCF_002152525.1_ASM215252v1_genomic.fna	KL64	O1/O2v1	ST14	Klebsiella pneumoniae	USA	CRKp	2015	USA	Massachusetts, Boston	Yes	aac(6')-Ib'.v1;aac(6')-Ib-cr.v2;aadA*;aadA2^;aph(3')-VI;armA;sat-2	-	-	qnrS1	-	mphE.v2^;msrE	CatB4.v1	-	sul1	-	-	dfrA1.v1;dfrA12	OXA-1;TEM-1D.v1^	-	CTX-M-15	-	NDM-1	SHV-28.v1^	-	OmpK35-59%;OmpK36GD	MgrB-60%	GyrA-83Y;GyrA-87G;ParC-80I	ybt 14; ICEKp5	-	-	-	-
GCF_002152555.1_ASM215255v1_genomic.fna	unknown (best match = KL105)	O3b	ST152	Klebsiella pneumoniae	USA	No	2015	USA	Massachusetts, Boston	Yes	strA.v1;strB.v1	-	-	-	-	-	-	-	-	-	-	-	-	-	-	-	-	SHV-1^	-	-	-	-	ybt 13; ICEKp2	-	-	-	-
GCF_002152565.1_ASM215256v1_genomic.fna	unknown (best match = KL107)	O3b	ST628	Klebsiella pneumoniae	USA	No	2015	USA	Massachusetts, Boston	Yes	aac(3)-IId^	-	-	qnrS1	-	-	-	-	sul1	tet(A).v1	-	dfrA1.v1	LAP-2	-	CTX-M-14;CTX-M-14	-	-	SHV-1	-	OmpK35-38%;OmpK36-66%	-	-	-	-	-	-	-
GCF_002152595.1_ASM215259v1_genomic.fna	unknown (best match = KL107)	O3b	ST16	Klebsiella pneumoniae	USA	CRKp	2015	USA	Massachusetts, Boston	Yes	aac(6')-Ib-cr.v2	-	-	-	-	-	CatB4.v1	-	-	-	-	-	OXA-1;TEM-1D.v1^	-	-	-	KPC-3;KPC-3;KPC-3	SHV-1	-	OmpK35-58%	-	GyrA-83F;GyrA-87N;ParC-84K	-	-	-	-	-
GCF_002152605.1_ASM215260v1_genomic.fna	unknown (best match = KL50)	OL104	ST3753	Klebsiella pneumoniae	USA	No	2015	USA	Massachusetts, Boston	Yes	-	-	-	-	-	-	-	-	-	-	-	-	-	-	-	-	-	SHV-11.v1^	35Q	-	-	-	-	-	-	-	-
GCF_002152635.1_ASM215263v1_genomic.fna	KL123	O3b	ST628	Klebsiella pneumoniae	USA	No	2015	USA	Massachusetts, Boston	Yes	aac(3)-IId^	-	-	qnrS1	-	-	-	-	sul1	tet(A).v1	-	dfrA1.v1	LAP-2	-	CTX-M-14;CTX-M-14	-	-	SHV-1	-	OmpK36-30%	-	-	-	-	-	-	-
GCF_002152655.1_ASM215265v1_genomic.fna	unknown (best match = KL24)	O1/O2v1	ST45	Klebsiella pneumoniae	USA	No	2015	USA	Massachusetts, Boston	Yes	aadA1.v1^	-	-	-	-	-	-	-	sul1	tet(D)	-	dfrA1.v2;dfrA1.v2	-	-	-	-	-	SHV-1^	-	-	-	-	ybt 10; ICEKp4	-	-	-	-
GCF_002152675.1_ASM215267v1_genomic.fna	KL151	O4	ST405	Klebsiella pneumoniae	USA	No	2015	USA	Massachusetts, Boston	Yes	aac(6')-Ib-cr.v2;strA.v1^;strB.v1	-	-	qnrB1.v2^	-	-	CatB4.v1	-	sul2	tet(A).v1	-	dfrA14.v2*	OXA-1;TEM-1D.v1^	-	CTX-M-15	-	-	SHV-76	35Q	OmpK36-39%	-	-	ybt 27; ICEKp22	-	-	-	-
GCF_002152685.1_ASM215268v1_genomic.fna	KL42	O4	ST309	Klebsiella pneumoniae	USA	No	2015	USA	Massachusetts, Boston	Yes	-	-	-	-	-	-	-	-	-	-	-	-	-	-	-	-	-	SHV-11.v1^	35Q	-	-	-	-	-	-	-	-
GCF_002152695.1_ASM215269v1_genomic.fna	unknown (best match = KL174)	unknown (best match = O1/O2v2)	ST1037	Klebsiella pneumoniae	USA	No	2015	USA	Massachusetts, Boston	Yes	-	-	-	-	-	-	-	-	-	-	-	-	-	-	-	-	-	SHV-11.v1^	35Q	-	-	-	-	-	-	-	-
GCF_002152735.1_ASM215273v1_genomic.fna	unknown (best match = KL107)	unknown (best match = O1/O2v2)	ST258	Klebsiella pneumoniae	USA	CRKp	2015	USA	Massachusetts, Boston	Yes	aadA*;aph3-Ia.v1^;strA.v1^;strB.v1	-	-	-	-	mphA	-	-	sul2	-	-	dfrA14.v2*	OXA-9.v1	-	SHV-12^	-	KPC-3	SHV-11.v1	238S;240K;35Q;35Q	OmpK35-25%	MgrB-51%	GyrA-83I;GyrA-87Y;ParC-80I	ybt 17; ICEKp10	clb 3 (truncated)	-	-	-
GCF_002152755.1_ASM215275v1_genomic.fna	unknown (best match = KL106)	O1/O2v2	ST258	Klebsiella pneumoniae	USA	CRKp	2015	USA	Massachusetts, Boston	Yes	aac(6')-Ib'.v1	-	-	-	-	-	-	-	-	-	-	-	TEM-1D.v1^	-	-	-	KPC-2	SHV-11.v1	35Q	OmpK35-25%;OmpK36GD	-	GyrA-83I;ParC-80I	-	-	-	-	-
GCF_002152765.1_ASM215276v1_genomic.fna	unknown (best match = KL107)	O1/O2v1	ST3831	Klebsiella pneumoniae	USA	No	2015	USA	Massachusetts, Boston	Yes	-	-	-	-	-	-	-	-	sul1	-	-	dfrA16.v2	-	-	TEM-15	-	-	SHV-36	35Q	-	-	-	-	-	-	-	-
GCF_002152775.1_ASM215277v1_genomic.fna	unknown (best match = KL107)	O3/O3a	ST1805	Klebsiella pneumoniae	USA	No	2015	USA	Massachusetts, Boston	Yes	-	-	-	-	-	-	-	-	-	-	-	-	-	-	-	-	-	SHV-27	156D	-	-	-	-	-	-	-	-
GCF_002152815.1_ASM215281v1_genomic.fna	unknown (best match = KL106)	unknown (best match = O1/O2v1)	ST258	Klebsiella pneumoniae	USA	CRKp	2015	USA	Massachusetts, Boston	Yes	aac(6')-Ib'.v1	-	-	-	-	-	-	-	-	-	-	-	TEM-1D.v1^	-	-	-	KPC-2	SHV-11.v1	35Q	OmpK35-25%;OmpK36GD	-	GyrA-83I;ParC-80I	-	-	-	-	-
GCF_002152825.1_ASM215282v1_genomic.fna	unknown (best match = KL24)	O1/O2v1	ST15	Klebsiella pneumoniae	USA	No	2015	USA	Massachusetts, Boston	Yes	aac(6')-Ib-cr.v2	-	-	-	-	-	CatB4.v1	-	-	-	-	-	OXA-1;TEM-1D.v1^	-	CTX-M-15	-	-	SHV-28.v1^	-	-	-	GyrA-83F;GyrA-87A;ParC-80I	ybt 10; ICEKp4	-	-	-	-
GCF_002152865.1_ASM215286v1_genomic.fna	unknown (best match = KL3)	O1/O2v2	ST659	Klebsiella pneumoniae	USA	No	2015	USA	Massachusetts, Boston	Yes	-	-	-	qnrS1	-	-	-	-	sul1	tet(A).v1	-	dfrA1.v1	LAP-2	-	CTX-M-14	-	-	SHV-11.v1^	35Q	-	-	-	-	-	-	-	-
GCF_002152895.1_ASM215289v1_genomic.fna	unknown (best match = KL68)	O3/O3a	NA	Klebsiella aerogenes	USA	hvKp	2015	USA	Massachusetts, Boston	Yes	-	-	-	-	-	-	-	-	-	-	-	-	-	-	-	-	-	-	-	-	-	-	ybt 17; ICEKp10	clb 3	-	iro unknown	-
GCF_002152915.1_ASM215291v1_genomic.fna	unknown (best match = KL68)	O5	NA	Klebsiella aerogenes	USA	hvKp	2015	USA	Massachusetts, Boston	Yes	-	-	-	-	-	-	-	-	-	-	-	-	-	-	-	-	-	-	-	-	-	-	ybt 20; ICEKp10 (incomplete)	clb 3 (incomplete)	-	iro unknown	-
GCF_002152925.1_ASM215292v1_genomic.fna	unknown (best match = KL160)	unknown (best match = O1/O2v1)	NA	Klebsiella aerogenes	USA	hvKp	2015	USA	Massachusetts, Boston	No	-	-	-	-	-	-	-	-	-	-	-	-	-	-	-	-	-	-	-	-	-	-	-	-	-	iro unknown	-
GCF_002153085.1_ASM215308v1_genomic.fna	KL125	O3b	ST11	Klebsiella pneumoniae	USA	CRKp	2015	USA	North Carolina	Yes	aadA*;strA.v1^;strB.v1	-	-	-	-	mphA	-	-	sul2	-	-	dfrA14.v2*	OXA-9.v1;TEM-1D.v1^	-	-	-	KPC-2	SHV-11.v1	35Q	OmpK35-70%	-	GyrA-83I;GyrA-87Y;ParC-80I	-	-	-	-	-
GCF_002153105.1_ASM215310v1_genomic.fna	KL107	O1/O2v2	ST258	Klebsiella pneumoniae	USA	No	2015	USA	Massachusetts, Boston	Yes	aadA*;aadA2^	-	-	-	-	-	cmlA5;floR.v2*	arr-2	sul1;sul2	-	-	dfrA12;dfrA14.v2*	OXA-10	-	-	-	-	-	-	OmpK35-25%	-	GyrA-83I;GyrA-87Y;ParC-80I	-	-	-	-	-
GCF_002153115.1_ASM215311v1_genomic.fna	unknown (best match = KL50)	O3b	ST628	Klebsiella pneumoniae	USA	No	2015	USA	Massachusetts, Boston	Yes	aac(3)-IId^	-	-	qnrS1	-	-	-	-	sul1	tet(A).v1	-	dfrA1.v1	LAP-2	-	-	-	-	SHV-1	-	OmpK36-25%	MgrB-0%	-	-	-	-	-	-
GCF_002153165.1_ASM215316v1_genomic.fna	KL17	O4	ST3321	Klebsiella pneumoniae	USA	No	2015	USA	Massachusetts, Boston	Yes	-	-	-	-	-	-	-	-	-	-	-	-	-	-	-	-	-	SHV-11.v1^	35Q	-	-	-	-	-	-	-	-
GCF_002153175.1_ASM215317v1_genomic.fna	unknown (best match = KL107)	O3b	ST628	Klebsiella pneumoniae	USA	No	2015	USA	Massachusetts, Boston	Yes	aac(3)-IId^	-	-	qnrS1	-	-	-	-	sul1	tet(A).v1	-	dfrA1.v1	LAP-2	-	-	-	-	-	-	OmpK36-66%	MgrB-0%	-	-	-	-	-	-
GCF_002153215.1_ASM215321v1_genomic.fna	KL107	O1/O2v2	ST258	Klebsiella pneumoniae	USA	CRKp	2015	USA	Massachusetts, Boston	Yes	aac(3)-IV;aac(6')-Ib'.v1;aadA*;aadA2;aadA2^;aph(4)-Ia;strA.v1^;strB.v1	-	-	-	-	-	catA1^	-	sul1;sul2;sul3	-	-	dfrA12	OXA-9.v1;TEM-1D.v1^	-	SHV-12	-	KPC-3	SHV-11.v1	238S;240K;35Q;35Q	OmpK35-25%	-	GyrA-83I;ParC-80I	-	-	-	-	-
GCF_002153225.1_ASM215322v1_genomic.fna	unknown (best match = KL106)	O1/O2v2	ST258	Klebsiella pneumoniae	USA	CRKp	2015	USA	Massachusetts, Boston	Yes	aac(3)-IV*;aac(3)-IV*;aac(6')-Ib'.v1;aac(6')-Ib'.v1;aac(6')-Ib'.v2*;aadA2;aadA^;aph(4)-Ia;aph(4)-Ia;aph3-Ia.v1^	-	-	-	-	-	cmlA1*	-	sul3	-	-	-	-	-	-	-	KPC-2	SHV-11.v1	35Q	OmpK35-25%	-	GyrA-83I;ParC-80I	-	-	-	-	-
GCF_002153255.1_ASM215325v1_genomic.fna	unknown (best match = KL1)	unknown (best match = O1/O2v2)	ST23	Klebsiella pneumoniae	USA	hvKp	2015	USA	Massachusetts, Boston	Yes	-	-	-	-	-	-	-	-	-	-	-	-	-	-	-	-	-	SHV-11.v1^	35Q	-	-	-	ybt 1; ICEKp10	clb 2	iuc 1 (truncated)	iro 1	-
GCF_002153275.1_ASM215327v1_genomic.fna	unknown (best match = KL5)	O1/O2v1	ST15	Klebsiella pneumoniae	USA	No	2015	USA	Massachusetts, Boston	Yes	aac(6')-Ib3^;rmtC	-	-	-	-	-	-	-	sul1	-	-	-	CMY-44*	-	CTX-M-15	-	-	SHV-28.v1^	-	-	-	GyrA-83F;GyrA-87A;ParC-80I	ybt 16; ICEKp12	-	-	-	-
GCF_002153285.1_ASM215328v1_genomic.fna	unknown (best match = KL107)	O1/O2v1	ST515	Klebsiella pneumoniae	USA	No	2015	USA	Massachusetts, Boston	Yes	-	-	-	qnrS1	-	-	-	-	sul1	tet(A).v1	-	dfrA1.v1	-	-	-	-	-	SHV-1^	-	OmpK35-0%;OmpK36-6%	-	GyrA-83Y	-	-	-	-	-
GCF_002153305.1_ASM215330v1_genomic.fna	unknown (best match = KL107)	O4	ST678	Klebsiella pneumoniae	USA	CRKp	2015	USA	Massachusetts, Boston	Yes	aph3-Ia.v1*?	-	-	-	-	-	-	-	-	-	-	-	-	-	-	-	KPC-2	SHV-41	-	-	-	-	-	-	-	-	-
GCF_002154825.1_ASM215482v1_genomic.fna	KL15	O4	ST340	Klebsiella pneumoniae	Brazil	CRKp	2011	Brazil	Sao Jose do Rio Preto	Yes	aac(3)-IId^;aadA*;aadA2^	-	-	qnrB2.v1^	-	-	-	-	sul1	-	-	dfrA12;dfrA25	OXA-2;OXA-9.v1	-	CTX-M-15;CTX-M-59;SHV-12^	-	KPC-2	-	238S;240K;35Q	OmpK36TD	MgrB-0%	GyrA-83I;ParC-80I	-	-	-	-	-
GCF_002156725.1_ASM215672v1_genomic.fna	KL107	O1/O2v2	ST258	Klebsiella pneumoniae	USA	No	2004	USA	New York, New York City	Yes	aac(6')-Ib'.v1;aadA2;aadA2^;aph3-Ia.v1^	-	-	-	-	mphA	catA1^	-	sul1;sul1	-	-	dfrA12	-	-	SHV-12	-	-	SHV-11.v1	238S;240K;35Q;35Q	OmpK35-25%	-	GyrA-83I;ParC-80I	ybt 17; ICEKp10	clb 3	-	-	-
GCF_002156745.1_ASM215674v1_genomic.fna	KL105	O1/O2v2	ST37	Klebsiella pneumoniae	USA	CRKp	2014	USA	Houston	Yes	aac(6')-IIa.v2;aac(6')-Ib;aac(6')-Ib-cr.v2;aadA2*;armA;rmtF;strA.v1^;strB.v1	-	-	qnrB1.v1	-	mphE.v2;msrE*	CatB4.v1;catB11*	arr-2	sul1;sul2^	tet(A).v2^	-	dfrA1.v1*	CMY-4.v1;OXA-1	-	CTX-M-15;CTX-M-15	-	OXA-48;OXA-48	SHV-11.v1^	35Q	OmpK35-16%	-	GyrA-83F;GyrA-87N;ParC-80I	-	-	-	-	-
GCF_002156765.1_ASM215676v1_genomic.fna	KL10	O5	ST906	Klebsiella variicola subsp. variicola	USA	CRKp	2014	USA	Houston	Yes	aac(6')-Ib'.v1;aac(6')-Ib'.v1;aac(6')-Ib-cr.v2;aadA*;strA.v1;strB.v1	-	-	qnrB1.v2^	-	-	CatB4.v1	-	-	-	-	-	OXA-1;OXA-9.v1;TEM-1D.v1^	-	CTX-M-15	-	NDM-1	LEN-16^	-	-	-	GyrA-83F	-	-	-	-	-
GCF_002156785.1_ASM215678v1_genomic.fna	KL2	O1/O2v1	ST14	Klebsiella pneumoniae	USA	CRKp	2012	USA	Houston	Yes	aac(3)-IId^;aac(6')-Ib-cr.v2;aac(6')-Ib-cr.v2;aadA*;aadA2^;aph(3')-VI;armA;sat-2;strA.v1*;strB.v1*	-	-	qnrB1.v2^	-	ereA2*;mphE.v2^;msrE	CatB4.v1;CatB4.v1;catA1^;cmlA5	arr-2	sul1;sul1*;sul2	-	-	dfrA1.v1;dfrA12;dfrA14.v2*	OXA-1;OXA-1	-	CTX-M-15	-	NDM-1	SHV-11.v1^;SHV-28.v1^	35Q	OmpK36GD	MgrB-87%	GyrA-83Y;GyrA-87G;ParC-80I	ybt 14; ICEKp5 (truncated)	-	-	-	-
GCF_002157345.1_ASM215734v1_genomic.fna	KL30	O1/O2v1	ST198	Klebsiella pneumoniae	Brazil	No	2013	Brazil	Amazon	Yes	aac(3)-IIa.v1^;aac(6')-Ib-cr.v2;strA.v1^;strB.v1	-	-	qnrB1.v2^	-	-	catA1^	-	sul2	tet(A).v1	-	dfrA14.v2*	OXA-1;TEM-1D.v1^	-	CTX-M-15	-	-	SHV-77^	35Q	-	-	-	ybt 16; ICEKp12	-	-	-	-
GCF_002162395.1_ASM216239v1_genomic.fna	KL107	unknown (best match = OL102)	ST258	Klebsiella pneumoniae	USA	CRKp	2013	USA		Yes	aadA*;aph3-Ia.v1^;strA.v1^;strB.v1	-	-	-	-	mphA	catA1^	-	sul2	-	-	dfrA14.v2*	OXA-9.v1;TEM-1D.v1^	-	SHV-12	-	KPC-3	-	238S;240K;35Q	OmpK35-25%	MgrB-60%	GyrA-83I;ParC-80I	ybt 17; ICEKp10	clb 3	-	-	-
GCF_002162405.1_ASM216240v1_genomic.fna	KL106	O1/O2v2	ST258	Klebsiella pneumoniae	USA	CRKp	2013	USA		Yes	aac(6')-Ib'.v1;aadA2^	-	-	-	-	mphA	-	-	sul1	-	-	dfrA12	-	-	-	-	KPC-2	SHV-11.v1	35Q	OmpK35-25%;OmpK36GD	-	GyrA-83I;ParC-80I	-	-	-	-	-
GCF_002162425.1_ASM216242v1_genomic.fna	KL107	O1/O2v2	ST258	Klebsiella pneumoniae	USA	CRKp	2013	USA		Yes	aac(6')-Ib'.v1;aadA*;aadA2^;strA.v1^;strB.v1	-	-	-	-	-	-	-	sul1;sul2	-	-	dfrA12;dfrA14.v2*	OXA-9.v1;TEM-1D.v1^	-	-	-	KPC-3	SHV-11.v1	35Q	OmpK35-25%;OmpK36GD	-	GyrA-83I;ParC-80I	ybt 17; ICEKp10	clb 3	-	-	-
GCF_002162475.1_ASM216247v1_genomic.fna	KL23	O1/O2v2	ST258	Klebsiella pneumoniae	USA	CRKp	2013	USA		Yes	aac(3)-IV;aac(6')-Ib'.v1;aadA2;aph(4)-Ia;aph3-Ia.v1^	-	-	-	-	mphA	-	-	sul1	-	-	dfrA12	TEM-1D.v1^	-	-	-	KPC-3	SHV-11.v1	35Q	OmpK35-25%	-	GyrA-83I;ParC-80I	-	-	-	-	-
GCF_002163895.1_ASM216389v1_genomic.fna	KL1	O1/O2v2	ST23	Klebsiella pneumoniae	China	hvKp	2015	China	Shanghai	Yes	-	-	-	qnrB4	-	-	-	-	sul1	-	-	-	DHA-1	-	SHV-12;SHV-12^	-	-	-	238S;238S;240K;240K;35Q;35Q	-	-	-	ybt 2; ICEKp1	-	iuc 1	iro 3 (truncated),iro unknown	rmp 3; ICEKp1,rmp unknown
GCF_002164605.1_ASM216460v1_genomic.fna	KL64	O1/O2v1	ST11	Klebsiella pneumoniae	China	CRKp	2017	China	Sichuan	Yes	aadA2^;aph3-Ia.v1^;rmtB	-	-	-	-	mphA	-	-	-	-	-	dfrA12	TEM-1D.v1^	-	CTX-M-65	-	KPC-2	SHV-11.v1	35Q	OmpK35-17%;OmpK36GD	-	GyrA-83I;GyrA-87G;ParC-80I	ybt 9; ICEKp3	-	-	-	-
GCF_002164675.1_ASM216467v1_genomic.fna	KL64	O1/O2v1	ST11	Klebsiella pneumoniae	China	CRKp	2017	China	Sichuan	Yes	aadA2;aph3-Ia.v1^;rmtB	-	-	-	-	mphA	-	-	-	-	-	dfrA12	TEM-1D.v1^	-	CTX-M-65	-	KPC-2	SHV-11.v1	35Q	OmpK35-17%;OmpK36GD	-	GyrA-83I;GyrA-87G;ParC-80I	ybt 9; ICEKp3	-	-	-	-
GCF_002164685.1_ASM216468v1_genomic.fna	KL62	O1/O2v1	ST45	Klebsiella pneumoniae	China	CRKp	2017	China	Sichuan	Yes	aadA*;strA.v1^;strB.v1	-	-	qnrB1.v2^;qnrS1	-	-	CatB4.v1?	-	sul2	tet(A).v1	-	dfrA14.v2*	LAP-2;OXA-1	-	CTX-M-15	-	KPC-2	SHV-1	-	-	-	-	ybt 10; ICEKp4	-	-	-	-
GCF_002164695.1_ASM216469v1_genomic.fna	KL62	O1/O2v1	ST45	Klebsiella pneumoniae	China	CRKp	2017	China	Sichuan	Yes	aac(3)-IId^;aac(6')-Ib'.v1;aadA*;aadA2^;strA.v1;strB.v1	-	-	qnrB1.v2^;qnrS1	-	-	floR.v2*	-	sul1;sul2	tet(A).v1	-	dfrA12;dfrA14.v2*	LAP-2	-	CTX-M-15	-	KPC-2	SHV-1	-	-	-	-	ybt 10; ICEKp4	-	-	-	-
GCF_002164725.1_ASM216472v1_genomic.fna	KL62	O1/O2v1	ST45	Klebsiella pneumoniae	China	CRKp	2017	China	Sichuan	Yes	aac(3)-IId^;aac(6')-Ib'.v1;aadA*	-	-	qnrB1.v2^;qnrS1	-	-	-	-	-	-	-	dfrA14.v2*	-	-	CTX-M-15	-	KPC-2	SHV-1	-	-	-	-	ybt 10; ICEKp4	-	-	-	-
GCF_002164755.1_ASM216475v1_genomic.fna	KL64	O1/O2v1	ST11	Klebsiella pneumoniae	China	CRKp	2017	China	Sichuan	Yes	aadA2^;aph3-Ia.v1^;rmtB	-	-	-	-	mphA	-	-	-	-	-	dfrA12	TEM-1D.v1^	-	CTX-M-65	-	KPC-2	SHV-11.v1	35Q	OmpK35-17%;OmpK36GD	-	GyrA-83I;GyrA-87G;ParC-80I	ybt 9; ICEKp3	-	-	-	-
GCF_002164795.1_ASM216479v1_genomic.fna	KL38	O3b	ST37	Klebsiella pneumoniae	China	CRKp	2017	China	Sichuan	Yes	-	-	-	qnrS1	-	-	-	-	-	-	-	dfrA14.v2*	-	-	CTX-M-55	-	NDM-1	SHV-1^	-	-	-	-	-	-	-	-	-
GCF_002164805.3_ASM216480v3_genomic.fna	KL105	O5	ST1142	Klebsiella variicola subsp. variicola	China	CRKp	2016	China	Meishan, Sichuan	Yes	aac(6')-Ib-cr.v2;aadA16*	-	-	qnrS1	-	mphA	-	arr-3	sul1	-	-	dfrA27	TEM-1D.v1^	-	CTX-M-15	-	KPC-2	LEN-17^	-	-	-	-	-	-	-	-	-
GCF_002164835.4_ASM216483v4_genomic.fna	KL64	O1/O2v1	ST11	Klebsiella pneumoniae	China	CRKp	2016	China	Yibin, Sichuan	Yes	aadA2;rmtB	-	fosA3	-	-	-	catII.2*	-	-	-	-	-	TEM-1D.v1^	-	CTX-M-65	-	KPC-2;KPC-2;KPC-2	SHV-11.v1	35Q	OmpK35-17%	-	GyrA-83I;GyrA-87G;ParC-80I	ybt 9; ICEKp3	-	-	-	-
GCF_002164855.2_ASM216485v2_genomic.fna	KL64	O1/O2v1	ST11	Klebsiella pneumoniae	China	CRKp	2016	China	Yibin, Sichuan	Yes	aadA2^;aadA2^;aph3-Ia.v1^;rmtB	-	-	-	-	mphA	-	-	sul1	-	-	dfrA12	TEM-1D.v1^	-	CTX-M-65	-	KPC-2	SHV-11.v1	35Q	OmpK35-17%;OmpK36GD	-	GyrA-83I;GyrA-87G;ParC-80I	ybt 9; ICEKp3	-	-	-	-
GCF_002166955.1_ASM216695v1_genomic.fna	unknown (best match = KL102)	O1/O2v2	ST307	Klebsiella pneumoniae	Italy	CRKp	2014	Italy	Palermo	Yes	aac(6')-Ib-cr.v2	-	-	qnrB1.v2^	-	-	CatB4.v1	-	-	-	-	dfrA14.v2*	OXA-1;TEM-1D.v1^	-	-	-	KPC-3	SHV-28.v1^	-	-	MgrB-6%	GyrA-83I;ParC-80I	ybt 9; ICEKp3	-	-	-	-
GCF_002166965.1_ASM216696v1_genomic.fna	KL102	O1/O2v2	ST307	Klebsiella pneumoniae	Colombia	No	2014	Colombia	Medellin	Yes	aac(3)-IIa.v1^;aac(6')-Ib-cr.v2;strA.v1^;strB.v1	-	-	qnrB1.v2^	-	-	CatB4.v1	-	sul2	tet(A).v1	-	dfrA14.v2*	OXA-1;TEM-1D.v1^	-	CTX-M-15	-	-	SHV-28.v1^	-	-	-	GyrA-83I;ParC-80I	-	-	-	-	-
GCF_002167025.1_ASM216702v1_genomic.fna	KL102	O1/O2v2	ST307	Klebsiella pneumoniae	United Kingdom	CRKp	2015	United Kingdom		Yes	aac(3)-IIa.v1^;aac(6')-Ib-cr.v2;strA.v1^;strB.v1	-	-	qnrB1.v2^	-	-	-	-	-	tet(A).v1	-	dfrA14.v2*	OXA-1;TEM-1D.v1^	-	CTX-M-15	-	KPC-2	SHV-28.v1^	-	OmpK35-21%;OmpK36-30%	PmrB-25%	GyrA-83I;ParC-80I	ybt 10; ICEKp4	-	-	-	-
GCF_002167035.1_ASM216703v1_genomic.fna	KL102	O1/O2v2	ST307	Klebsiella pneumoniae	United Kingdom	CRKp	2015	United Kingdom		Yes	aac(6')-Ib-cr.v2	-	-	qnrB1.v2^	-	-	CatB4.v1?	-	-	tet(A).v1	-	dfrA14.v2*	OXA-1;TEM-1D.v1^	-	-	-	KPC-2	SHV-28.v1^	-	-	-	GyrA-83I;ParC-80I	-	-	-	-	-
GCF_002167065.1_ASM216706v1_genomic.fna	KL102	O1/O2v2	ST307	Klebsiella pneumoniae	United Kingdom	CRKp	2015	United Kingdom		Yes	aac(3)-IIa.v1^;aac(6')-Ib-cr.v2;strA.v1^;strB.v1	-	-	qnrB1.v2^	-	-	-	-	sul2	tet(A).v1	-	dfrA14.v2*	OXA-1;TEM-1D.v1^	-	CTX-M-15	-	KPC-2	SHV-28.v1^	-	OmpK35-21%	-	GyrA-83I;ParC-80I	ybt 10; ICEKp4	-	-	-	-
GCF_002167075.1_ASM216707v1_genomic.fna	KL102	O1/O2v2	ST307	Klebsiella pneumoniae	United Kingdom	CRKp	2015	United Kingdom		Yes	aac(3)-IIa.v1^;aac(6')-Ib-cr.v2;strA.v1^;strB.v1	-	-	qnrB1.v2^	-	-	-	-	sul2	tet(A).v1	-	dfrA14.v2*	OXA-1;TEM-1D.v1^	-	CTX-M-15	-	KPC-2	SHV-28.v1^	-	OmpK35-21%	-	GyrA-83I;ParC-80I	ybt 10; ICEKp4	-	-	-	-
GCF_002167105.1_ASM216710v1_genomic.fna	KL102	O1/O2v2	ST2975	Klebsiella pneumoniae	United Kingdom	CRKp	2015	United Kingdom		Yes	aac(3)-IIa.v1^;aac(6')-Ib-cr.v2;strA.v1^;strB.v1	-	-	qnrB1.v2^	-	-	CatB4.v1?	-	sul2	tet(A).v1	-	dfrA14.v2*	OXA-1;TEM-1D.v1^	-	CTX-M-15	-	KPC-2	SHV-28.v1^	-	OmpK35-48%	-	GyrA-83I;ParC-80I	-	-	-	-	-
GCF_002167115.1_ASM216711v1_genomic.fna	KL102	O1/O2v2	ST307-1LV	Klebsiella pneumoniae	United Kingdom	CRKp	2015	United Kingdom		Yes	aac(3)-IIa.v1^;aac(6')-Ib-cr.v2;strB.v1	-	-	qnrB1.v2^	-	-	-	-	sul2	-	-	dfrA14.v2*	OXA-1;TEM-1D.v1^	-	CTX-M-15	-	KPC-2	SHV-28.v1^	-	OmpK35-21%	PmrB-38%	GyrA-83I;ParC-80I	ybt 10; ICEKp4 (truncated)	-	-	-	-
GCF_002167135.1_ASM216713v1_genomic.fna	unknown (best match = KL102)	O1/O2v2	ST307	Klebsiella pneumoniae	United Kingdom	CRKp	2015	United Kingdom		Yes	-	-	-	-	-	-	-	-	-	-	-	-	TEM-1D.v1^	-	-	-	KPC-2	SHV-28.v1^	-	OmpK35-21%	-	GyrA-83I;ParC-80I	ybt 10; ICEKp4	-	-	-	-
GCF_002167145.1_ASM216714v1_genomic.fna	KL102	O1/O2v2	ST307	Klebsiella pneumoniae	United Kingdom	CRKp	2015	United Kingdom		Yes	-	-	-	-	-	-	-	-	-	-	-	-	TEM-1D.v1^	-	-	-	KPC-3	SHV-28.v1^	-	-	-	GyrA-83I;ParC-80I	ybt 10; ICEKp4	-	-	-	-
GCF_002173825.1_ASM217382v1_genomic.fna	unknown (best match = KL2)	O1/O2v2	ST25	Klebsiella pneumoniae	China	hvKp	2012	China	Beijing	Yes	-	-	-	qnrS1	-	-	catII.2*	-	sul2	tet(A).v1	-	-	LAP-2	-	-	-	-	SHV-11.v1^	35Q	-	-	-	ybt 2; ICEKp1 (incomplete)	-	iuc 3 (truncated)	iro 3 (truncated)	rmp unknown
GCF_002173875.1_ASM217387v1_genomic.fna	KL1	O1/O2v2	ST23	Klebsiella pneumoniae	China	hvKp	2012	China	Beijing	Yes	-	-	-	-	-	-	-	-	-	-	-	-	-	-	-	-	-	SHV-11.v1^	35Q	-	-	-	-	-	iuc 1 (incomplete)	iro 1	rmp 1; KpVP-1
GCF_002173885.1_ASM217388v1_genomic.fna	KL1	O1/O2v2	ST23-1LV	Klebsiella pneumoniae	China	hvKp	2012	China	Beijing	Yes	-	-	-	-	-	-	-	-	-	-	-	-	-	-	-	-	-	SHV-11.v1^	35Q	-	-	-	ybt 1; ICEKp10 (truncated)	clb 2 (incomplete) (truncated)	iuc 1	iro 1	rmp 1; KpVP-1
GCF_002173905.1_ASM217390v1_genomic.fna	unknown (best match = KL74)	O3b	ST273	Klebsiella pneumoniae	China	No	2012	China	Beijing	Yes	aac(3)-IId^;aadA5;strA.v1	-	-	qnrS1	-	ermB.v1*	-	-	sul1;sul2	-	-	dfrA17	-	-	-	-	-	SHV-11.v1^	35Q	-	PmrB-58%	GyrA-83I;ParC-80I	ybt 9; ICEKp3 (incomplete) (truncated)	-	-	-	-
GCF_002173955.1_ASM217395v1_genomic.fna	KL117	O1/O2v1	ST1117	Klebsiella pneumoniae	China	No	2012	China	Beijing	Yes	-	-	-	-	-	-	-	-	-	-	-	-	-	-	-	-	-	SHV-33	-	-	PmrB-25%	-	ybt 9; ICEKp3	-	-	-	-
GCF_002173965.1_ASM217396v1_genomic.fna	unknown (best match = KL5)	O3/O3a	ST76-1LV	Klebsiella pneumoniae	China	hvKp	2012	China	Beijing	No	-	-	-	-	-	-	-	-	-	-	-	-	-	-	-	-	-	SHV-1^	-	-	-	-	ybt 2; ICEKp1	-	-	iro 3 (truncated)	-
GCF_002174005.1_ASM217400v1_genomic.fna	KL3	O1/O2v2	ST687-2LV	Klebsiella pneumoniae	China	No	2012	China	Beijing	Yes	aac(3)-IId^	-	-	qnrS1	-	-	-	-	sul1	tet(A).v1	-	dfrA1.v1	LAP-2	-	CTX-M-14	-	-	SHV-1	-	OmpK36-30%	-	-	-	-	-	-	-
GCF_002174015.1_ASM217401v1_genomic.fna	KL54	O1/O2v2	ST29	Klebsiella pneumoniae	China	hvKp	2012	China	Beijing	Yes	-	-	-	-	-	-	-	-	-	-	-	-	-	-	-	-	-	SHV-187	-	-	-	-	ybt 9; ICEKp3	-	iuc 1	iro 1	rmp 1; KpVP-1
GCF_002174025.1_ASM217402v1_genomic.fna	KL9	O1/O2v2	ST462	Klebsiella pneumoniae	China	No	2012	China	Beijing	Yes	aadA5;strB.v1	-	-	qnrS1	-	mphA	-	-	sul1;sul2	-	-	dfrA17	TEM-1D.v1^	-	-	-	-	-	-	-	-	-	-	-	-	-	-
GCF_002174075.1_ASM217407v1_genomic.fna	KL9	O1/O2v2	ST462	Klebsiella pneumoniae	China	No	2012	China	Beijing	Yes	aadA5;strA.v1;strB.v1	-	-	qnrS1	-	mphA	-	-	sul1	-	-	dfrA17	-	-	-	-	-	-	-	-	-	-	-	-	-	-	-
GCF_002174085.1_ASM217408v1_genomic.fna	unknown (best match = KL34)	O3/O3a	ST718	Klebsiella variicola subsp. variicola	China	No	2012	China	Beijing	Yes	aac(6')-Ib-cr.v2;aadA16*	-	-	qnrS1	-	-	catII.2*	arr-3	sul1	tet(A).v1*	-	dfrA27	-	-	-	-	-	LEN-11^	-	OmpK35-20%;OmpK36-22%	-	-	-	-	-	-	-
GCF_002174175.1_ASM217417v1_genomic.fna	unknown (best match = KL177)	unknown (best match = OL101)	ST656	Klebsiella pneumoniae	China	No	2012	China	Beijing	Yes	aac(3)-IIa.v1^;aadA5	-	-	qnrS1?	-	mphA	catA1^	-	sul1;sul2	tet(A).v1;tet(B).v2*	-	dfrA17	TEM-1D.v1^	-	CTX-M-14;CTX-M-15	-	-	SHV-1^	-	OmpK35-18%	-	GyrA-83I;ParC-80I	ybt 14; ICEKp5 (incomplete)	-	-	-	-
GCF_002180075.1_ASM218007v1_genomic.fna	KL107	O1/O2v2	ST258	Klebsiella pneumoniae		No	NA	missing		Yes	aac(6')-Ib'.v1;aadA2;aadA2^	-	-	-	-	mphA	catA1^	-	sul1;sul1	tet(D)	-	dfrA12	TEM-1D.v1^	-	SHV-12;SHV-5	-	-	SHV-11.v1	238S;238S;240K;240K;35Q;35Q	OmpK35-25%;OmpK36-75%	MgrB-0%	GyrA-83I;ParC-80I	-	-	-	-	-
GCF_002180155.1_ASM218015v1_genomic.fna	KL107	O1/O2v2	ST258	Klebsiella pneumoniae		CRKp	NA	missing		Yes	aac(3)-IV;aac(6')-Ib'.v1;aadA2;aadA2^;aadA^;aph(4)-Ia;aph3-Ia.v1^	-	-	-	-	mphA	catA1^;cmlA1*	-	sul1;sul3	-	-	dfrA12	TEM-1D.v1^	-	SHV-12	-	KPC-3;KPC-3	SHV-11.v1	238S;240K;35Q;35Q	OmpK35-25%	-	GyrA-83I;ParC-80I	-	-	-	-	-
GCF_002180175.1_ASM218017v1_genomic.fna	KL24	O1/O2v1	ST11	Klebsiella pneumoniae		CRKp	NA	missing		Yes	aac(6')-Ib'.v1;aac(6')-Ib-cr.v2;strA.v1^;strB.v1	-	-	qnrB9.2^	-	mphA	CatB4.v1;catII.2*	-	sul2	tet(A).v1	-	dfrA14.v2*	OXA-1	-	CTX-M-15	-	NDM-1	SHV-11.v1	35Q	-	-	GyrA-83F;GyrA-87A;ParC-80I	ybt 15; ICEKp11	-	-	-	-
GCF_002180255.1_ASM218025v1_genomic.fna	KL12	O1/O2v1	ST163	Klebsiella pneumoniae		CRKp	NA	missing		Yes	aac(3)-IId^;aac(6')-Ib-cr.v2;strA.v1^;strB.v1	-	-	qnrB1.v2^;qnrB1.v2^	-	-	CatB4.v1	-	sul2	tet(B).v2*	-	dfrA14.v2*;dfrA30*	OXA-1;TEM-1D.v1^	-	CTX-M-15;SHV-2A^	-	NDM-1	SHV-36	238S;35Q;35Q	-	-	-	-	-	-	-	-
GCF_002180295.1_ASM218029v1_genomic.fna	KL107	O1/O2v2	ST258	Klebsiella pneumoniae		CRKp	NA	missing		Yes	aac(6')-Ib'.v1;aadA2^;aph3-Ia.v1^	-	-	-	-	mphA	catA1^	-	sul1	-	-	dfrA12	-	-	SHV-12;TEM-168?	-	KPC-3	SHV-11.v1	238S;240K;35Q;35Q	OmpK35-25%	-	GyrA-83I;ParC-80I	-	-	-	-	-
GCF_002180315.1_ASM218031v1_genomic.fna	KL2	O1/O2v1	ST14	Klebsiella pneumoniae		CRKp	NA	missing		Yes	aac(3)-IId^;aac(6')-Ib'.v1;aadA*;aadA*;armA;sat-2;strA.v1*;strB.v1*	-	-	-	-	mphE.v2;msrE	catA1^;cmlA5	arr-2	sul1;sul1*;sul2	-	-	dfrA1.v1	CMY-4.v1;OXA-9.v1;TEM-1D.v1^;TEM-1D.v1^	-	CTX-M-15;CTX-M-15	-	NDM-1	SHV-11.v1^;SHV-28.v1^	35Q	OmpK36GD	-	GyrA-83Y;GyrA-87G;ParC-80I	ybt 14; ICEKp5	-	-	-	-
GCF_002180485.1_ASM218048v1_genomic.fna	KL107	O1/O2v2	ST258	Klebsiella pneumoniae	USA	CRKp	2013	USA		Yes	-	-	-	-	-	-	-	-	-	-	-	-	-	-	-	-	KPC-3	SHV-11.v1	35Q	OmpK35-25%	-	GyrA-83I;GyrA-87N;ParC-80I	-	-	-	-	-
GCF_002180495.1_ASM218049v1_genomic.fna	KL7	O1/O2v1	ST299	Klebsiella pneumoniae	USA	CRKp	2013	USA		Yes	aadA2^;aadA5*;ant(2'')-Ia*;aph3-Ia.v1^	-	-	-	-	mphA	catA1^;floR.v2*	-	sul1;sul2	-	-	dfrA12	OXA-2^;TEM-1D.v1^	-	-	-	KPC-2	SHV-1	-	-	-	GyrA-83F;GyrA-87G;ParC-80I	ybt 17; ICEKp10	clb 3	-	-	-
GCF_002180525.1_ASM218052v1_genomic.fna	KL23	O1/O2v2	ST258	Klebsiella pneumoniae	USA	CRKp	2013	USA		Yes	aac(3)-IV;aac(6')-Ib'.v1;aadA2;aadA^;aph(4)-Ia	-	-	-	-	mphA	catA1^;cmlA1*	-	sul1	-	-	dfrA12	TEM-1D.v1^	-	-	-	KPC-2	SHV-11.v1	35Q	OmpK35-25%	-	GyrA-83I;ParC-80I	-	-	-	-	-
GCF_002180535.1_ASM218053v1_genomic.fna	KL51	O3b	ST258	Klebsiella pneumoniae	USA	CRKp	2013	USA		Yes	aac(3)-IV;aac(6')-Ib'.v1;aadA2;aph(4)-Ia;aph3-Ia.v1^	-	-	-	-	mphA	catA1^	-	sul1	-	-	dfrA12	TEM-1D.v1^	-	-	-	KPC-2	SHV-11.v1	35Q	OmpK35-25%	-	GyrA-83I;ParC-80I	ybt 17; ICEKp10 (truncated)	clb 3	-	-	-
GCF_002180565.1_ASM218056v1_genomic.fna	KL106	O1/O2v2	ST258	Klebsiella pneumoniae	USA	CRKp	2013	USA		Yes	aac(6')-Ib'.v1;aadA2^	-	-	-	-	mphA	catA1^	-	sul1	-	-	dfrA12	TEM-1D.v1^	-	-	-	KPC-2	SHV-11.v1	35Q	OmpK35-25%;OmpK36GD	-	GyrA-83I;ParC-80I	-	-	-	-	-
GCF_002180595.1_ASM218059v1_genomic.fna	KL107	O1/O2v2	ST258	Klebsiella pneumoniae	USA	CRKp	2013	USA		Yes	aac(6')-Ib'.v1;aadA2^;aph3-Ia.v1^	-	-	-	-	mphA	catA1^	-	sul1	-	-	dfrA12	-	-	-	-	KPC-3	SHV-11.v1	35Q	OmpK35-25%;OmpK36GD	-	GyrA-83I;ParC-80I	-	-	-	-	-
GCF_002180605.1_ASM218060v1_genomic.fna	KL107	O1/O2v2	ST258	Klebsiella pneumoniae	USA	CRKp	2013	USA		Yes	aac(6')-Ib'.v1;aadA2;aph3-Ia.v1^	-	-	-	-	mphA	catA1^	-	sul1	-	-	dfrA12	-	-	-	-	KPC-3	SHV-11.v1	35Q	OmpK35-25%;OmpK36GD	-	GyrA-83I;ParC-80I	-	-	-	-	-
GCF_002180645.1_ASM218064v1_genomic.fna	KL25	O5	ST17	Klebsiella pneumoniae	USA	CRKp	2013	USA		Yes	aadA1.v1^	-	-	-	-	-	-	-	sul1	tet(D)	-	dfrA1.v2	-	-	-	-	KPC-3	SHV-1^	-	-	-	-	ybt 10; ICEKp4	-	-	-	-
GCF_002180655.1_ASM218065v1_genomic.fna	KL51	O3b	ST16	Klebsiella pneumoniae	USA	CRKp	2013	USA		Yes	aadA2^;rmtF	-	-	qnrS1	-	mphA	CatB4.v1?	arr-2	sul1	tet(A).v1	-	dfrA12	OXA-1	-	-	-	KPC-2	SHV-1	-	-	-	GyrA-83F;GyrA-87N;ParC-84K	-	-	-	-	-
GCF_002180685.1_ASM218068v1_genomic.fna	KL63	O1/O2v2	ST3584	Klebsiella pneumoniae	USA	CRKp	2013	USA		Yes	-	-	-	-	-	-	-	-	-	-	-	dfrA14.v2*	-	-	-	-	KPC-3	SHV-1^	-	-	-	-	-	-	-	-	-
GCF_002180695.1_ASM218069v1_genomic.fna	KL106	O1/O2v2	ST258	Klebsiella pneumoniae	USA	CRKp	2013	USA		Yes	aac(3)-IV;aac(6')-Ib'.v1;aadA2;aadA^;aph(4)-Ia	-	-	-	-	-	cmlA1*	-	sul1;sul3	-	-	-	TEM-1D.v1^	-	-	-	KPC-2	SHV-11.v1	35Q	OmpK35-25%	-	GyrA-83I;ParC-80I	-	-	-	-	-
GCF_002180725.1_ASM218072v1_genomic.fna	KL27	O4	ST392	Klebsiella pneumoniae	USA	CRKp	2013	USA		Yes	aac(3)-IIa.v1^;aac(6')-Ib'.v1*;aadA*;strB.v1	-	-	qnrB1.v2^	-	-	-	-	sul2	-	-	dfrA14.v2*	OXA-9.v1;TEM-1D.v1^	-	CTX-M-15	-	KPC-3*	SHV-11.v1^	35Q	-	-	GyrA-83I;ParC-80I	-	-	-	-	-
GCF_002180735.1_ASM218073v1_genomic.fna	KL107	O1/O2v2	ST258	Klebsiella pneumoniae	USA	CRKp	2013	USA		Yes	aac(6')-Ib'.v1*;aadA*;aadA2^;aph3-Ia.v1^;strA.v1^;strB.v1	-	-	-	-	mphA	-	-	sul1;sul2	-	-	dfrA12*;dfrA14.v2*	OXA-9.v1;TEM-1D.v1^	-	-	-	KPC-3	SHV-11.v1	35Q	OmpK35-25%	-	GyrA-83I;ParC-80I	-	-	-	-	-
GCF_002180765.1_ASM218076v1_genomic.fna	KL107	O1/O2v2	ST258	Klebsiella pneumoniae	USA	CRKp	2013	USA		Yes	aadA*;strA.v1^;strB.v1	-	-	-	-	-	-	-	sul2	-	-	dfrA14.v2*	OXA-9.v1;TEM-1	-	-	-	KPC-3	SHV-11.v1	35Q	OmpK35-25%	-	GyrA-83I;GyrA-87Y;ParC-80I	ybt 17; ICEKp10 (incomplete)	clb 3	-	-	-
GCF_002180805.1_ASM218080v1_genomic.fna	KL107	O1/O2v2	ST258	Klebsiella pneumoniae	USA	CRKp	2013	USA		Yes	aac(6')-Ib'.v1;aadA*;aph3-Ia.v1^;strA.v1^;strB.v1	-	-	qnrS1	-	mphA	catA1^	-	sul2	-	-	dfrA14.v2*	OXA-9.v1;TEM-1D.v1^	-	-	-	KPC-3	SHV-11.v1	35Q	OmpK35-25%	-	GyrA-83I;ParC-80I	ybt 17; ICEKp10	clb 3	-	-	-
GCF_002180845.1_ASM218084v1_genomic.fna	KL107	O1/O2v2	ST258	Klebsiella pneumoniae	USA	CRKp	2013	USA		Yes	aac(6')-Ib'.v1;aadA2^;aph3-Ia.v1^	-	-	-	-	mphA	catA1^	-	sul1	-	-	dfrA12	TEM-1D.v1^	-	-	-	KPC-2	SHV-11.v1	35Q	OmpK35-25%;OmpK36-75%	-	GyrA-83I;ParC-80I	-	-	-	-	-
GCF_002180855.1_ASM218085v1_genomic.fna	KL106	O1/O2v2	ST258	Klebsiella pneumoniae	USA	CRKp	2013	USA		Yes	aac(6')-Ib'.v1;aadA2^;aph3-Ia.v1^	-	-	-	-	mphA	catA1^	-	sul1	-	-	dfrA12	TEM-1D.v1^	-	-	-	KPC-2	SHV-11.v1	35Q	OmpK35-25%	MgrB-62%	GyrA-83I;ParC-80I	-	-	-	-	-
GCF_002180885.1_ASM218088v1_genomic.fna	KL106	O1/O2v2	ST258	Klebsiella pneumoniae	USA	CRKp	2013	USA		Yes	aac(6')-Ib'.v1;aadA2^	-	-	-	-	mphA	catA1^	-	sul1	-	-	dfrA12	TEM-1D.v1^	-	-	-	KPC-2	SHV-11.v1	35Q	OmpK35-25%;OmpK36GD	-	GyrA-83I;ParC-80I	-	-	-	-	-
GCF_002180895.1_ASM218089v1_genomic.fna	KL106	O1/O2v2	ST258	Klebsiella pneumoniae	USA	CRKp	2013	USA		Yes	aac(6')-Ib'.v1;aac(6')-Ib'.v1;aadA2^	-	-	-	-	mphA	catA1^	-	sul1	-	-	dfrA12	-	-	-	-	KPC-2	SHV-11.v1	35Q	OmpK35-25%	-	GyrA-83I;ParC-80I	ybt 15; ICEKp11	-	-	-	-
GCF_002180925.1_ASM218092v1_genomic.fna	KL107	O1/O2v2	ST258	Klebsiella pneumoniae	USA	CRKp	2013	USA		Yes	aac(6')-Ib'.v1*;aadA*;aadA2;aph3-Ia.v1^;strA.v1^;strB.v1	-	-	-	-	mphA	catA1^	-	sul1;sul2	-	-	dfrA12;dfrA14.v2*	OXA-9.v1;TEM-1D.v1^	-	-	-	KPC-3	SHV-11.v1	35Q	OmpK35-25%;OmpK36GD	-	GyrA-83I;ParC-80I	ybt 17; ICEKp10	clb 3	-	-	-
GCF_002180935.1_ASM218093v1_genomic.fna	KL107	O1/O2v2	ST258	Klebsiella pneumoniae	USA	CRKp	2013	USA		Yes	aac(6')-Ib'.v1;aadA*;aadA2;strA.v1^;strB.v1	-	-	-	-	-	-	-	sul1;sul2	-	-	dfrA14.v2*	OXA-9.v1;TEM-1D.v1^	-	-	-	KPC-3	SHV-11.v1	35Q	OmpK35-25%;OmpK36GD	-	GyrA-83I;ParC-80I	ybt 17; ICEKp10 (truncated)	clb 3	-	-	-
GCF_002180965.1_ASM218096v1_genomic.fna	KL107	O1/O2v2	ST258	Klebsiella pneumoniae	USA	CRKp	2013	USA		Yes	aac(6')-Ib'.v1;aadA2;aph3-Ia.v1^	-	-	-	-	mphA	catA1^	-	sul1	-	-	dfrA12	-	-	-	-	KPC-3	SHV-11.v1	35Q	OmpK35-25%;OmpK36GD	-	GyrA-83I;ParC-80I	-	-	-	-	-
GCF_002180975.1_ASM218097v1_genomic.fna	KL63	O1/O2v2	ST258	Klebsiella pneumoniae	USA	CRKp	2013	USA		Yes	aac(3)-IV;aac(6')-Ib'.v1;aadA2;aadA^;aph(4)-Ia	-	-	-	-	-	cmlA1*	-	sul1	-	-	-	TEM-1D.v1^	-	-	-	KPC-2	SHV-11.v1	35Q	OmpK35-25%	-	GyrA-83I;ParC-80I	-	-	-	-	-
GCF_002181005.1_ASM218100v1_genomic.fna	KL51	O3b	ST258	Klebsiella pneumoniae	USA	CRKp	2013	USA		Yes	aac(3)-IV;aac(6')-Ib'.v1;aadA2^;aph(4)-Ia;aph3-Ia.v1^	-	-	-	-	mphA	catA1^	-	sul1	-	-	dfrA12	TEM-1D.v1^	-	-	-	KPC-2	SHV-11.v1	35Q	OmpK35-25%	-	GyrA-83I;ParC-80I	-	-	-	-	-
GCF_002181015.1_ASM218101v1_genomic.fna	KL107	O1/O2v2	ST258	Klebsiella pneumoniae	USA	CRKp	2013	USA		Yes	aac(6')-Ib'.v1;aadA*;aadA2^;aph3-Ia.v1^;strA.v1^;strB.v1	-	-	-	-	mphA	catA1^	-	sul1;sul2	-	-	dfrA12;dfrA14.v2*	OXA-9.v1;TEM-1D.v1^	-	-	-	KPC-3	SHV-11.v1	35Q	OmpK35-25%;OmpK36GD	-	GyrA-83I;ParC-80I	ybt 17; ICEKp10	clb 3	-	-	-
GCF_002181045.1_ASM218104v1_genomic.fna	KL51	O3b	ST258	Klebsiella pneumoniae	USA	CRKp	2013	USA		Yes	aac(3)-IV;aac(6')-Ib'.v1;aadA2^;aph(4)-Ia	-	-	-	-	mphA	catA1^	-	sul1	-	-	dfrA12	TEM-1D.v1^	-	-	-	KPC-2	SHV-11.v1	35Q	OmpK35-25%	-	GyrA-83I;ParC-80I	ybt 17; ICEKp10 (truncated)	clb 3	-	-	-
GCF_002181055.1_ASM218105v1_genomic.fna	unknown (best match = KL106)	O1/O2v2	ST258	Klebsiella pneumoniae	USA	CRKp	2013	USA		Yes	aac(6')-Ib'.v1;aadA2^;aph3-Ia.v1^	-	-	-	-	mphA	catA1^	-	sul1	-	-	dfrA12	TEM-1D.v1^	-	-	-	KPC-2	SHV-11.v1	35Q	OmpK35-25%	-	GyrA-83I;ParC-80I	-	-	-	-	-
GCF_002181085.1_ASM218108v1_genomic.fna	KL51	O3b	ST258	Klebsiella pneumoniae	USA	CRKp	2013	USA		Yes	aac(3)-IV;aac(6')-Ib'.v1;aadA2^;aph(4)-Ia	-	-	-	-	mphA	catA1^	-	sul1	-	-	dfrA12	TEM-1D.v1^	-	-	-	KPC-2	SHV-11.v1	35Q	OmpK35-25%	-	GyrA-83I;ParC-80I	ybt 17; ICEKp10 (truncated)	clb 3	-	-	-
GCF_002181095.1_ASM218109v1_genomic.fna	KL106	O1/O2v2	ST258	Klebsiella pneumoniae	USA	No	2013	USA		Yes	aac(3)-IV;aac(6')-Ib'.v1;aadA2;aadA^;aph(4)-Ia;aph3-Ia.v1^	-	-	-	-	-	cmlA1*	-	sul3	-	-	-	TEM-1D.v1^	-	-	-	-	SHV-11.v1	35Q	OmpK35-25%	-	GyrA-83I;ParC-80I	-	-	-	-	-
GCF_002181105.1_ASM218110v1_genomic.fna	KL107	O1/O2v2	ST258	Klebsiella pneumoniae	USA	CRKp	2013	USA		Yes	aac(6')-Ib'.v1;aadA2^;aph3-Ia.v1^	-	-	-	-	mphA	catA1^	-	sul1	-	-	dfrA12	TEM-1D.v1^	-	-	-	KPC-3	SHV-11.v1	35Q	OmpK35-25%;OmpK36GD	-	GyrA-83I;ParC-80I	-	-	-	-	-
GCF_002181145.1_ASM218114v1_genomic.fna	KL107	O1/O2v2	ST258	Klebsiella pneumoniae	USA	CRKp	2013	USA		Yes	aac(6')-Ib'.v1;aadA2^;aph3-Ia.v1^	-	-	-	-	mphA	catA1^	-	sul1	-	-	dfrA12	-	-	-	-	KPC-3	SHV-11.v1	35Q	OmpK35-25%	-	GyrA-83I;ParC-80I	-	-	-	-	-
GCF_002181165.1_ASM218116v1_genomic.fna	KL107	O1/O2v2	ST258	Klebsiella pneumoniae	USA	CRKp	2013	USA		Yes	aadA*;strA.v1^;strB.v1	-	-	-	-	-	-	-	sul2	-	-	dfrA14.v2*	OXA-9.v1;TEM-1D.v1^	-	-	-	KPC-3	SHV-11.v1	35Q	OmpK35-25%	-	GyrA-83I;ParC-80I	ybt 17; ICEKp10	clb 3	-	-	-
GCF_002181175.1_ASM218117v1_genomic.fna	KL51	O3b	ST258	Klebsiella pneumoniae	USA	CRKp	2013	USA		Yes	aac(3)-IV;aac(6')-Ib'.v1;aadA2^;aph(4)-Ia;aph3-Ia.v1^	-	-	-	-	mphA	catA1^	-	sul1	-	-	dfrA12	TEM-1D.v1^	-	SHV-12	-	KPC-2	-	238S;240K;35Q	OmpK35-25%	-	GyrA-83I;ParC-80I	-	-	-	-	-
GCF_002181185.1_ASM218118v1_genomic.fna	KL107	O1/O2v2	ST258	Klebsiella pneumoniae	USA	CRKp	2013	USA		Yes	aac(6')-Ib'.v1;aadA*;aadA2^;aph3-Ia.v1^;strA.v1^;strB.v1	-	-	-	-	mphA	catA1^	-	sul1;sul2	-	-	dfrA12;dfrA14.v2*	OXA-9.v1;TEM-1D.v1^	-	-	-	KPC-3	SHV-11.v1	35Q	OmpK35-25%;OmpK36GD	-	GyrA-83I;ParC-80I	ybt 17; ICEKp10	clb 3	-	-	-
GCF_002181225.1_ASM218122v1_genomic.fna	KL125	O5	ST1502	Klebsiella pneumoniae	USA	CRKp	2013	USA		Yes	-	-	-	-	-	-	-	-	-	-	-	-	-	-	-	-	KPC-3	SHV-11.v1^	35Q	-	-	-	-	-	-	-	-
GCF_002181245.1_ASM218124v1_genomic.fna	KL107	O1/O2v2	ST258	Klebsiella pneumoniae	USA	CRKp	2013	USA		Yes	aac(6')-Ib'.v1;aadA*;aadA2^;aph3-Ia.v1^;strA.v1^;strB.v1	-	-	-	-	mphA	catA1^	-	sul1;sul2	-	-	dfrA12;dfrA14.v2*	OXA-9.v1;TEM-1D.v1^	-	-	-	KPC-3	SHV-11.v1	35Q	OmpK35-25%;OmpK36GD	-	GyrA-83I;ParC-80I	ybt 17; ICEKp10	clb 3	-	-	-
GCF_002181275.1_ASM218127v1_genomic.fna	KL107	O1/O2v2	ST258	Klebsiella pneumoniae	USA	CRKp	2013	USA		Yes	aac(6')-Ib'.v1;aadA*;aadA2;aph3-Ia.v1^;strA.v1^;strB.v1	-	-	-	-	mphA	catA1^	-	sul1;sul2	-	-	dfrA12;dfrA14.v2*	OXA-9.v1;TEM-1D.v1^	-	-	-	KPC-3	SHV-11.v1	35Q	OmpK35-25%;OmpK36GD	-	GyrA-83I;ParC-80I	ybt 17; ICEKp10	clb 3	-	-	-
GCF_002181305.1_ASM218130v1_genomic.fna	KL107	O1/O2v2	ST258	Klebsiella pneumoniae	USA	CRKp	2013	USA		Yes	aac(6')-Ib'.v1;aadA2^;aph3-Ia.v1^	-	-	-	-	mphA	catA1^	-	sul1	-	-	dfrA12	-	-	-	-	KPC-3	SHV-11.v1	35Q	OmpK35-25%;OmpK36GD	-	GyrA-83I;ParC-80I	-	-	-	-	-
GCF_002181325.1_ASM218132v1_genomic.fna	KL107	O1/O2v2	ST258	Klebsiella pneumoniae	USA	CRKp	2013	USA		Yes	aac(6')-Ib'.v1;aadA*;aadA2^;aph3-Ia.v1^;strA.v1^;strB.v1	-	-	-	-	mphA	catA1^	-	sul1;sul2	-	-	dfrA12;dfrA14.v2*	OXA-9.v1;TEM-1D.v1^	-	-	-	KPC-3	SHV-11.v1	35Q	OmpK35-25%;OmpK36GD	-	GyrA-83I;ParC-80I	ybt 17; ICEKp10	clb 3	-	-	-
GCF_002181345.1_ASM218134v1_genomic.fna	KL107	O1/O2v2	ST258	Klebsiella pneumoniae	USA	CRKp	2013	USA		Yes	aac(6')-33;aac(6')-Ib'.v1;aadA2^;ant(2'')-Ia	-	-	-	-	-	-	-	sul1;sul2	-	-	dfrA12	TEM-1D.v1	-	-	-	KPC-2	SHV-11.v1	35Q	OmpK35-25%	-	GyrA-83I;ParC-80I	ybt 17; ICEKp10 (truncated)	clb 3	-	-	-
GCF_002181385.1_ASM218138v1_genomic.fna	KL22	O1/O2v1	ST35	Klebsiella pneumoniae	USA	CRKp	2013	USA		Yes	aac(6')-Ib'.v1	-	-	-	-	-	-	-	-	-	-	-	TEM-1D.v1^	-	-	-	KPC-2	SHV-33	-	-	-	-	-	-	-	-	-
GCF_002181405.1_ASM218140v1_genomic.fna	KL51	O3b	ST258	Klebsiella pneumoniae	USA	CRKp	2013	USA		Yes	aac(3)-IV;aac(6')-Ib'.v1;aph(4)-Ia	-	-	-	-	-	-	-	-	-	-	-	TEM-1D.v1^	-	-	-	KPC-2	SHV-11.v1	35Q	OmpK35-25%	-	GyrA-83I;ParC-80I	-	-	-	-	-
GCF_002181415.1_ASM218141v1_genomic.fna	KL107	O1/O2v2	ST258	Klebsiella pneumoniae	USA	CRKp	2013	USA		Yes	aac(6')-Ib'.v1;aadA*;aadA2;strA.v1^;strB.v1	-	-	-	-	-	-	-	sul1;sul2	-	-	dfrA14.v2*	OXA-9.v1;TEM-1D.v1^	-	-	-	KPC-3	SHV-11.v1	35Q	OmpK35-25%;OmpK36GD	-	GyrA-83I;ParC-80I	ybt 17; ICEKp10 (truncated)	clb 3	-	-	-
GCF_002181445.1_ASM218144v1_genomic.fna	KL27	O4	ST392	Klebsiella pneumoniae	USA	CRKp	2013	USA		Yes	aac(3)-IIa.v1^	-	-	qnrB1.v2^	-	-	-	-	-	tet(A).v1	-	dfrA14.v2*	OXA-1	-	CTX-M-15	-	KPC-2	SHV-11.v1^	35Q	-	MgrB-40%	GyrA-83I;ParC-80I	-	-	-	-	-
GCF_002181455.1_ASM218145v1_genomic.fna	KL23	O1/O2v2	ST258	Klebsiella pneumoniae	USA	CRKp	2013	USA		Yes	aac(3)-IV;aac(6')-Ib'.v1;aadA2;aadA^;aph(4)-Ia	-	-	-	-	mphA	catA1^;cmlA1*	-	sul1	-	-	dfrA12	-	-	-	-	KPC-2	SHV-11.v1	35Q	OmpK35-25%	-	GyrA-83I;ParC-80I	-	-	-	-	-
GCF_002181485.1_ASM218148v1_genomic.fna	KL106	O1/O2v2	ST258	Klebsiella pneumoniae	USA	CRKp	2013	USA		Yes	-	-	-	-	-	-	-	-	-	-	-	-	-	TEM-122*	-	-	KPC-3	SHV-11.v1	35Q	OmpK35-25%;OmpK36GD	-	GyrA-83I;ParC-80I	-	-	-	-	-
GCF_002181505.1_ASM218150v1_genomic.fna	KL107	O1/O2v2	ST258	Klebsiella pneumoniae	USA	CRKp	2013	USA		Yes	aac(6')-Ib'.v1;aadA2;aph3-Ia.v1^	-	-	-	-	mphA	catA1^	-	sul1	-	-	dfrA12	-	-	-	-	KPC-3	SHV-11.v1	35Q	OmpK35-25%;OmpK36GD	-	GyrA-83I;ParC-80I	-	-	-	-	-
GCF_002181525.1_ASM218152v1_genomic.fna	KL107	O1/O2v2	ST258	Klebsiella pneumoniae	USA	CRKp	2013	USA		Yes	aac(6')-Ib'.v1;aadA2;aph3-Ia.v1^	-	-	-	-	mphA	catA1^	-	sul1	-	-	dfrA12	TEM-1D.v1^	-	-	-	KPC-3	SHV-11.v1	35Q	OmpK35-25%;OmpK36GD	-	GyrA-83I;ParC-80I	-	-	-	-	-
GCF_002181545.1_ASM218154v1_genomic.fna	KL107	O1/O2v2	ST258	Klebsiella pneumoniae	USA	CRKp	2013	USA		Yes	strA.v1^;strB.v1	-	-	qnrS1	-	-	-	-	sul2	-	-	dfrA14.v2*	-	-	-	-	KPC-3	SHV-11.v1	35Q	OmpK35-25%	-	GyrA-83I;ParC-80I	ybt 17; ICEKp10	clb 3	-	-	-
GCF_002181555.1_ASM218155v1_genomic.fna	KL23	O1/O2v2	ST258	Klebsiella pneumoniae	USA	CRKp	2013	USA		Yes	aac(6')-Ib'.v1;aadA2;aadA^	-	-	-	-	-	cmlA1*	-	sul1	-	-	-	-	-	SHV-12	-	KPC-2	-	238S;240K;35Q	OmpK35-25%	-	GyrA-83I;ParC-80I	-	-	-	-	-
GCF_002181585.1_ASM218158v1_genomic.fna	KL107	unknown (best match = O1/O2v1)	ST258	Klebsiella pneumoniae	USA	CRKp	2013	USA		Yes	aadA*;strA.v1^;strB.v1	-	-	-	-	mphA	-	-	sul2*	tet(A).v1	-	dfrA14.v2*	OXA-9.v1;TEM-1D.v1^	-	-	-	KPC-3	SHV-11.v1^	35Q	OmpK35-25%	MgrB-4%	GyrA-83I;ParC-80I	ybt 17; ICEKp10	clb 3	-	-	-
GCF_002181595.1_ASM218159v1_genomic.fna	KL107	unknown (best match = O1/O2v1)	ST258	Klebsiella pneumoniae	USA	CRKp	2013	USA		Yes	aadA*;strA.v1^;strB.v1	-	-	-	-	-	-	-	sul2*	-	-	dfrA14.v2*	OXA-9.v1;TEM-1	-	SHV-12	-	KPC-3	-	238S;240K;35Q	OmpK35-25%;OmpK36-79%	MgrB-4%	GyrA-83I;ParC-80I	ybt 17; ICEKp10	clb 3	-	-	-
GCF_002181635.1_ASM218163v1_genomic.fna	KL111	O3b	ST3585	Klebsiella pneumoniae	USA	CRKp	2013	USA		Yes	-	-	-	-	-	-	-	-	-	-	-	-	TEM-1D.v1^	-	-	-	KPC-2	SHV-108*	35Q	-	-	-	-	-	-	-	-
GCF_002181665.1_ASM218166v1_genomic.fna	KL107	O1/O2v2	ST258	Klebsiella pneumoniae	USA	CRKp	2013	USA		Yes	aac(6')-Ib'.v1;aadA*;aadA2^;aph3-Ia.v1^;strA.v1^;strB.v1	-	-	-	-	mphA	-	-	sul1;sul2	-	-	dfrA12*;dfrA14.v2*	OXA-9.v1;TEM-1D.v1^	-	-	-	KPC-3	SHV-11.v1	35Q	OmpK35-25%	-	GyrA-83I;ParC-80I	-	-	-	-	-
GCF_002181675.1_ASM218167v1_genomic.fna	KL107	O1/O2v2	ST258	Klebsiella pneumoniae	USA	CRKp	2013	USA		Yes	aac(6')-Ib'.v1;aadA*;aadA2;aph3-Ia.v1^;strA.v1^;strB.v1	-	-	-	-	mphA	catA1^	-	sul1;sul2	-	-	dfrA12;dfrA14.v2*	OXA-9.v1;TEM-1D.v1^	-	-	-	KPC-3	SHV-11.v1	35Q	OmpK35-25%;OmpK36GD	-	GyrA-83I;ParC-80I	ybt 17; ICEKp10	clb 3	-	-	-
GCF_002181705.1_ASM218170v1_genomic.fna	KL106	O1/O2v2	ST258	Klebsiella pneumoniae	USA	CRKp	2013	USA		Yes	aac(6')-Ib'.v1;aadA2^	-	-	-	-	mphA	catA1^	-	sul1	-	-	dfrA12	TEM-1D.v1^	-	-	-	KPC-2	SHV-11.v1	35Q	OmpK35-25%	-	GyrA-83I;ParC-80I	-	-	-	-	-
GCF_002181715.1_ASM218171v1_genomic.fna	KL106	O1/O2v2	ST258	Klebsiella pneumoniae	USA	CRKp	2013	USA		Yes	aac(6')-Ib'.v1;aadA2^	-	-	-	-	mphA	catA1^	-	sul1	-	-	dfrA12	TEM-1D.v1^	-	-	-	KPC-2	SHV-11.v1	35Q	OmpK35-25%	-	GyrA-83I;ParC-80I	-	-	-	-	-
GCF_002181745.1_ASM218174v1_genomic.fna	KL106	O1/O2v2	ST258	Klebsiella pneumoniae	USA	CRKp	2013	USA		Yes	aac(6')-Ib'.v1	-	-	-	-	-	-	-	-	-	-	-	TEM-1D.v1^	-	-	-	KPC-2	SHV-11.v1	35Q	OmpK35-25%;OmpK36GD	-	GyrA-83I;ParC-80I	-	-	-	-	-
GCF_002181755.1_ASM218175v1_genomic.fna	KL23	O1/O2v2	ST258	Klebsiella pneumoniae	USA	CRKp	2013	USA		Yes	aac(6')-Ib'.v1;aadA2;aadA^;ant(2'')-Ia;aph3-Ia.v1^	-	-	-	-	mphA;mphE.v2;msrE	catA1^;catB11;cmlA6*	-	-	-	-	dfrA12;dfrA19*	CARB-2.v1^;FOX-5	-	-	-	KPC-2	SHV-11.v1	35Q	OmpK35-25%	MgrB-0%	GyrA-83I;ParC-80I	-	-	-	-	-
GCF_002181785.1_ASM218178v1_genomic.fna	KL106	O1/O2v2	ST258	Klebsiella pneumoniae	USA	CRKp	2013	USA		Yes	aac(6')-Ib'.v1;aadA2^	-	-	-	-	mphA	catA1^	-	sul1	-	-	dfrA12	-	-	-	-	KPC-2	SHV-11.v1	35Q	OmpK35-25%;OmpK36GD	-	GyrA-83I;ParC-80I	-	-	-	-	-
GCF_002181795.1_ASM218179v1_genomic.fna	KL106	O1/O2v2	ST258	Klebsiella pneumoniae	USA	CRKp	2013	USA		Yes	aac(6')-Ib'.v1;aadA2^	-	-	-	-	mphA	catA1^	-	sul1	-	-	dfrA12	TEM-1D.v1^	-	-	-	KPC-2	SHV-11.v1	35Q	OmpK35-25%;OmpK36GD	-	GyrA-83I;ParC-80I	-	-	-	-	-
GCF_002181825.1_ASM218182v1_genomic.fna	KL107	O1/O2v2	ST258	Klebsiella pneumoniae	USA	CRKp	2013	USA		Yes	aac(6')-Ib'.v1;aadA*;strA.v1^;strB.v1	-	-	-	-	-	catA1^	-	sul2	-	-	dfrA14.v2*	OXA-9.v1;TEM-1D.v1^	-	-	-	KPC-3	SHV-11.v1*	35Q	OmpK35-25%;OmpK36-9%	-	GyrA-83I;ParC-80I	ybt 17; ICEKp10	clb 3	-	-	-
GCF_002181865.1_ASM218186v1_genomic.fna	KL106	O1/O2v2	ST258	Klebsiella pneumoniae	USA	CRKp	2013	USA		Yes	aac(6')-Ib'.v1;aadA2^	-	-	-	-	mphA;mphA	catA1^	-	sul1;sul1	-	-	dfrA12	TEM-1D.v1^	-	-	-	KPC-2	SHV-11.v1	35Q	OmpK35-25%;OmpK36GD	-	GyrA-83I;ParC-80I	-	-	-	-	-
GCF_002181875.1_ASM218187v1_genomic.fna	KL7	O1/O2v1	ST299	Klebsiella pneumoniae	USA	CRKp	2013	USA		Yes	aac(6')-Ib'.v1*;aadA*;strA.v1^;strB.v1	-	-	-	-	-	-	-	sul2	-	-	dfrA14.v2*	OXA-9.v1;TEM-96*?	-	-	-	KPC-3	SHV-1	-	-	-	-	ybt 17; ICEKp10	clb 3	-	-	-
GCF_002181895.1_ASM218189v1_genomic.fna	KL25	O5	ST17	Klebsiella pneumoniae	USA	CRKp	2013	USA		Yes	aac(3)-IId^;aph3-Ia.v1^	-	-	-	-	-	-	-	-	-	-	-	TEM-1D.v1^	-	-	-	KPC-2	SHV-11.v1^	35Q	-	-	-	ybt 15; ICEKp11	-	-	-	-
GCF_002181915.1_ASM218191v1_genomic.fna	KL25	O5	ST17	Klebsiella pneumoniae	USA	CRKp	2013	USA		Yes	aac(3)-IIa.v1^;aac(6')-Ib-cr.v2	-	-	qnrB1.v2^	-	-	CatB4.v1?	-	-	tet(A).v1	-	-	OXA-1	-	-	-	KPC-2	SHV-11.v1^	35Q	-	MgrB-17%	-	ybt 15; ICEKp11	-	-	-	-
GCF_002181945.1_ASM218194v1_genomic.fna	KL25	O5	ST17	Klebsiella pneumoniae	USA	CRKp	2013	USA		Yes	aac(3)-IIa.v1^;aac(6')-Ib-cr.v2	-	-	qnrB1.v2^	-	-	CatB4.v1?	-	-	tet(A).v1	-	-	OXA-1	-	-	-	KPC-2	SHV-11.v1^	35Q	-	-	-	ybt 15; ICEKp11	-	-	-	-
GCF_002181955.1_ASM218195v1_genomic.fna	KL25	O5	ST17	Klebsiella pneumoniae	USA	CRKp	2013	USA		Yes	aac(3)-IIa.v1^;aac(6')-Ib-cr.v2	-	-	qnrB1.v2^	-	-	CatB4.v1?	-	-	tet(A).v1	-	-	OXA-1	-	-	-	KPC-2	SHV-11.v1^	35Q	-	MgrB-17%	-	ybt 15; ICEKp11 (truncated)	-	-	-	-
GCF_002181965.1_ASM218196v1_genomic.fna	KL107	O1/O2v2	ST258	Klebsiella pneumoniae	USA	CRKp	2013	USA		Yes	aac(6')-Ib'.v1;aadA*;aadA2*;strA.v1^;strB.v1	-	-	-	-	-	-	-	sul1;sul2	-	-	dfrA14.v2*	OXA-9.v1;TEM-1D.v1^	-	-	-	KPC-3	SHV-11.v1	35Q	OmpK35-25%;OmpK36GD	-	GyrA-83I;ParC-80I	ybt 17; ICEKp10 (truncated)	clb 3	-	-	-
GCF_002182005.1_ASM218200v1_genomic.fna	KL107	O1/O2v2	ST258	Klebsiella pneumoniae	USA	CRKp	2013	USA		Yes	aac(6')-Ib'.v1;aadA*;strA.v1^;strB.v1	-	-	-	-	-	-	-	sul2	-	-	dfrA14.v2*	OXA-9.v1;TEM-1D.v1^	-	-	-	KPC-3	SHV-11.v1	35Q	OmpK35-25%	-	GyrA-83I;ParC-80I	-	-	-	-	-
GCF_002182045.1_ASM218204v1_genomic.fna	KL51	O3b	ST16	Klebsiella pneumoniae	USA	CRKp	2013	USA		Yes	rmtF	-	-	-	-	ermB.v1*;mphA?	catB3.v2	-	sul1	tet(A).v1	-	dfrA1.v1	OXA-1	-	CTX-M-15	-	OXA-232	SHV-1	-	OmpK35-69%;OmpK36TD	-	GyrA-83F;GyrA-87N;ParC-84K	ybt 9; ICEKp3	-	-	-	-
GCF_002182055.1_ASM218205v1_genomic.fna	KL107	O1/O2v2	ST258	Klebsiella pneumoniae	USA	CRKp	2013	USA		Yes	aac(6')-Ib'.v1;aadA2^;strA.v1^;strB.v1*	-	-	-	-	-	-	-	sul1;sul2	tet(A).v1	-	-	TEM-1D.v1^	-	-	-	KPC-3	SHV-11.v1	35Q	OmpK35-25%;OmpK36GD	-	GyrA-83I;ParC-80I	-	-	-	-	-
GCF_002182065.1_ASM218206v1_genomic.fna	KL107	O1/O2v2	ST258	Klebsiella pneumoniae	USA	CRKp	2013	USA		Yes	aac(6')-Ib'.v1;aadA*;aadA2^;strA.v1^;strB.v1	-	-	-	-	mphA	-	-	sul1;sul2	-	-	dfrA12*;dfrA14.v2*	OXA-9.v1;TEM-1D.v1^	-	-	-	KPC-3	SHV-11.v1	35Q	OmpK35-25%	-	GyrA-83I;ParC-80I	-	-	-	-	-
GCF_002182075.1_ASM218207v1_genomic.fna	KL117	unknown (best match = O1/O2v1)	NA	Klebsiella aerogenes	USA	CRhvKp	2013	USA		Yes	-	-	-	-	-	-	-	-	-	-	-	-	TEM-1D.v1^	-	-	-	KPC-3	-	-	-	-	-	-	-	-	iro unknown	-
GCF_002182125.1_ASM218212v1_genomic.fna	KL107	unknown (best match = OL102)	ST258	Klebsiella pneumoniae	USA	CRKp	2013	USA		Yes	aac(6')-Ib'.v1*;aadA*;strA.v1^;strB.v1	-	-	-	-	mphA	-	-	sul2*	-	-	dfrA14.v2*	OXA-9.v1;TEM-1D.v1^	-	-	-	KPC-3	SHV-11.v1	35Q	OmpK35-25%	MgrB-4%	GyrA-83I;ParC-80I	ybt 17; ICEKp10	clb 3	-	-	-
GCF_002182135.1_ASM218213v1_genomic.fna	KL107	O1/O2v2	ST258	Klebsiella pneumoniae	USA	CRKp	2013	USA		Yes	aac(6')-Ib'.v1;aadA2^;strA.v1^;strB.v1*	-	-	-	-	-	-	-	sul1;sul2	tet(A).v1	-	-	TEM-1D.v1^	-	-	-	KPC-3	SHV-11.v1	35Q	OmpK35-25%;OmpK36GD	-	GyrA-83I;ParC-80I	-	-	-	-	-
GCF_002182145.1_ASM218214v1_genomic.fna	KL7	O1/O2v1	ST299	Klebsiella pneumoniae	USA	CRKp	2013	USA		Yes	aac(6')-Ib'.v1*;aadA*;aadA5*;ant(2'')-Ia*;strA.v1^;strB.v1	-	-	-	-	-	floR.v2*	-	sul1;sul2	-	-	dfrA14.v2*	OXA-2^;OXA-9.v1;TEM-1D.v1^	-	-	-	KPC-3	SHV-1	-	-	MgrB-6%	GyrA-83F;GyrA-87G;ParC-80I	-	-	-	-	-
GCF_002182155.1_ASM218215v1_genomic.fna	KL106	O1/O2v2	ST258	Klebsiella pneumoniae	USA	CRKp	2013	USA		Yes	aac(6')-Ib'.v1	-	-	-	-	-	-	-	-	-	-	-	-	-	-	-	KPC-2	SHV-11.v1	35Q	OmpK35-25%;OmpK36GD	-	GyrA-83I;ParC-80I	-	-	-	-	-
GCF_002182205.1_ASM218220v1_genomic.fna	KL114	O1/O2v1	ST219	Klebsiella pneumoniae	USA	No	2013	USA		Yes	aadA2^;aph3-Ia.v1^;strA.v1*;strB.v1*	-	-	qnrS1	-	mphA	catII.2*	-	sul1;sul2	-	-	dfrA12	-	-	CTX-M-15	-	-	SHV-1^	-	-	-	-	-	-	-	-	-
GCF_002182215.1_ASM218221v1_genomic.fna	KL107	O1/O2v2	ST258	Klebsiella pneumoniae	USA	CRKp	2013	USA		Yes	aac(6')-Ib'.v1;aadA2^;aph3-Ia.v1^	-	-	-	-	mphA	catA1^	-	sul1	-	-	dfrA12	-	-	-	-	KPC-3	SHV-11.v1	35Q	OmpK35-25%	-	GyrA-83I;ParC-80I	-	-	-	-	-
GCF_002182235.1_ASM218223v1_genomic.fna	KL39	O1/O2v1	ST327	Klebsiella pneumoniae	USA	No	2013	USA		Yes	aac(3)-IId^;aadA*	-	-	-	-	mphE.v2;msrE	CatB4.v1?;catA1^;floR.v2*	-	sul2	-	-	dfrA14.v2*	OXA-1;TEM-1D.v1^	-	CTX-M-15	-	-	SHV-1^	-	OmpK35-25%;OmpK36-12%	-	GyrA-83F;GyrA-87G;ParC-80I	ybt 10; ICEKp4	-	-	-	-
GCF_002182245.1_ASM218224v1_genomic.fna	KL106	O1/O2v2	ST3587	Klebsiella pneumoniae	USA	CRKp	2013	USA		Yes	aac(6')-Ib'.v1;aadA2	-	-	-	-	mphA	catA1^	-	sul1	-	-	dfrA12	-	-	-	-	KPC-2	SHV-11.v1	35Q	OmpK35-25%	-	GyrA-83I;ParC-80I	-	-	-	-	-
GCF_002182285.1_ASM218228v1_genomic.fna	KL106	O1/O2v2	ST258	Klebsiella pneumoniae	USA	CRKp	2013	USA		Yes	aac(6')-Ib'.v1;aadA2^	-	-	-	-	mphA	catA1^	-	sul1	-	-	dfrA12	TEM-1D.v1^	-	-	-	KPC-2	SHV-11.v1	35Q	OmpK35-25%;OmpK36GD	-	GyrA-83I;ParC-80I	-	-	-	-	-
GCF_002182305.1_ASM218230v1_genomic.fna	KL106	O1/O2v2	ST258	Klebsiella pneumoniae	USA	CRKp	2013	USA		Yes	aac(3)-IV;aac(6')-Ib'.v1;aadA2;aph(4)-Ia;aph3-Ia.v1^	-	-	-	-	mphA	catA1^	-	sul1	-	-	dfrA12	TEM-1D.v1^	-	-	-	KPC-2	SHV-11.v1	35Q	OmpK35-25%	-	GyrA-83I;ParC-80I	ybt 13; ICEKp2	-	-	-	-
GCF_002182325.1_ASM218232v1_genomic.fna	KL106	O1/O2v2	ST258	Klebsiella pneumoniae	USA	CRKp	2013	USA		Yes	aac(6')-Ib'.v1;aadA2;aadA^	-	-	-	-	-	cmlA1*	-	sul3	-	-	-	-	-	-	-	KPC-2	SHV-11.v1	35Q	OmpK35-25%	-	GyrA-83I;ParC-80I	-	-	-	-	-
GCF_002182525.1_ASM218252v1_genomic.fna	KL107	O1/O2v2	ST258	Klebsiella pneumoniae	USA	CRKp	2013	USA		Yes	aadA*;aadA2^;aph3-Ia.v1^;strA.v1^;strB.v1	-	-	-	-	mphA	catA1^	-	sul1;sul2	-	-	dfrA12*;dfrA14.v2*	OXA-9.v1	-	SHV-12^	-	KPC-3	-	238S;240K;35Q	OmpK35-25%	-	GyrA-83I;ParC-80I	ybt 17; ICEKp10	clb 3	-	-	-
GCF_002182535.1_ASM218253v1_genomic.fna	KL107	O1/O2v2	ST258	Klebsiella pneumoniae	USA	CRKp	2013	USA		Yes	aac(6')-33;aac(6')-Ib'.v1;aadA2^;ant(2'')-Ia;aph3-Ia.v1^	-	-	-	-	mphA	-	-	sul1;sul2	-	-	dfrA12	TEM-1D.v1	-	-	-	KPC-2	SHV-11.v1	35Q	OmpK35-25%	-	GyrA-83I;ParC-80I	ybt 17; ICEKp10 (truncated)	clb 3	-	-	-
GCF_002182575.1_ASM218257v1_genomic.fna	KL102	O1/O2v1	ST3586	Klebsiella pneumoniae	USA	No	2013	USA		Yes	-	-	-	-	-	-	-	-	sul1	-	-	-	DHA-1	-	CTX-M-14	-	-	SHV-11.v1^	35Q	OmpK35-0%	-	-	-	-	-	-	-
GCF_002184115.1_ASM218411v1_genomic.fna	KL107	unknown (best match = OL102)	ST258	Klebsiella pneumoniae	USA	CRKp	2013	USA		Yes	aadA*;strA.v1^;strB.v1	-	-	-	-	-	-	-	sul2	-	-	dfrA14.v2*	OXA-9.v1;TEM-1D.v1^	-	SHV-12	-	KPC-3	-	238S;240K;35Q	OmpK35-25%	MgrB-60%	GyrA-83I;ParC-80I	ybt 17; ICEKp10	clb 3	-	-	-
GCF_002184225.1_ASM218422v1_genomic.fna	KL107	O1/O2v2	ST258	Klebsiella pneumoniae	USA	CRKp	2013	USA		Yes	aac(6')-Ib'.v1;aadA*;strA.v1^;strB.v1	-	-	-	-	-	-	-	sul2	-	-	dfrA14.v2*	OXA-9.v1;TEM-1D.v1^	-	-	-	KPC-3	SHV-11.v1	35Q	OmpK35-25%	-	GyrA-83I;ParC-80I	ybt 17; ICEKp10	clb 3	-	-	-
GCF_002184395.2_ASM218439v2_genomic.fna	unknown (best match = KL106)	O1/O2v2	ST258	Klebsiella pneumoniae	USA	CRKp	2015	USA	North Carolina	Yes	aac(6')-Ib'.v1*;aadA2^	-	-	-	-	mphA	catA1^	-	sul1	-	-	dfrA12	-	-	SHV-12^	-	KPC-2	-	238S;240K;35Q	OmpK35-25%	-	GyrA-83I;ParC-80I	-	-	-	-	-
GCF_002184415.2_ASM218441v2_genomic.fna	KL107	O1/O2v2	ST258	Klebsiella pneumoniae	USA	CRKp	2015	USA	Unknown	Yes	aac(6')-Ib'.v1*;aadA*;aadA2*	-	-	-	-	mphA	-	-	sul1	-	-	dfrA12	OXA-9.v1;TEM-1D.v1^	-	-	-	KPC-3	SHV-11.v1	35Q	OmpK35-25%	-	GyrA-83I;GyrA-87N;ParC-80I	-	-	-	-	-
GCF_002184485.2_ASM218448v2_genomic.fna	KL51	O3b	ST16	Klebsiella pneumoniae	USA	No	2014	USA	Ohio	Yes	aac(6')-Ib*;aac(6')-Ib-cr.v2;rmtF	-	-	-	-	-	CatB4.v1?	arr-2	-	tet(A).v1	-	-	OXA-1	-	-	-	-	SHV-1	-	-	MgrB-62%	GyrA-83F;GyrA-87N;ParC-84K	-	-	-	-	-
GCF_002184505.2_ASM218450v2_genomic.fna	KL107	O1/O2v2	ST258	Klebsiella pneumoniae	USA	CRKp	2014	USA	Unknown	Yes	aadA2^;aph3-Ia.v1^	-	-	-	-	mphA	-	-	sul1	-	-	dfrA12	-	-	SHV-12	-	KPC-3	-	238S;240K;35Q	OmpK35-25%	-	GyrA-83I;GyrA-87N;ParC-80I	-	-	-	-	-
GCF_002184515.2_ASM218451v2_genomic.fna	KL107	O1/O2v2	ST258	Klebsiella pneumoniae	USA	CRKp	2016	USA	Unknown	Yes	aadA*;aadA2^;ant(2'')-Ia	-	-	-	-	mphA	-	-	sul1	-	-	dfrA12	OXA-9.v1	-	SHV-12	-	KPC-3	-	238S;240K;35Q	OmpK35-25%	-	GyrA-83I;GyrA-87N;ParC-80I	-	-	-	-	-
GCF_002184525.2_ASM218452v2_genomic.fna	KL107	unknown (best match = OL102)	ST258	Klebsiella pneumoniae	USA	No	2015	USA	Unknown	Yes	aac(3)-IV;aac(6')-Ib'.v1;aadA2;aadA^;aph(4)-Ia;strA.v1;strB.v1	-	-	qnrS1	-	-	cmlA1*	-	sul3	tet(A).v1*	-	dfrA12	-	-	SHV-12	-	-	-	238S;240K;35Q	OmpK35-25%	-	GyrA-83I;GyrA-87N;ParC-80I	-	-	-	-	-
GCF_002184575.2_ASM218457v2_genomic.fna	unknown (best match = KL68)	O3/O3a	NA	Klebsiella aerogenes	USA	hvKp	2014	USA	Unknown	No	-	-	-	-	-	-	-	-	-	-	-	-	-	-	-	-	-	-	-	-	-	-	-	-	-	iro unknown	-
GCF_002184625.2_ASM218462v2_genomic.fna	unknown (best match = KL167)	unknown (best match = O1/O2v1)	NA	Klebsiella aerogenes	USA	hvKp	2015	USA	Unknown	Yes	-	-	-	-	-	-	-	-	-	-	-	-	-	-	-	-	-	-	-	-	-	-	-	-	-	iro unknown	-
GCF_002184705.2_ASM218470v2_genomic.fna	KL107	O1/O2v2	ST258	Klebsiella pneumoniae	USA	CRKp	2015	USA	Unknown	Yes	aac(3)-IV;aadA2;aadA^;ant(2'')-Ia;aph(4)-Ia	-	-	-	-	mphE.v2;msrE	catB11;cmlA1*	-	sul3	tet(A).v1	-	dfrA19*	CARB-2.v1^;OXA-1	-	CTX-M-15	-	KPC-3	SHV-11.v1	35Q	OmpK35-25%	-	GyrA-83I;GyrA-87N;ParC-80I	-	-	-	-	-
GCF_002184715.2_ASM218471v2_genomic.fna	KL106	O1/O2v2	ST258	Klebsiella pneumoniae	USA	CRKp	2015	USA	Unknown	Yes	aac(6')-Ib'.v1	-	-	-	-	-	-	-	-	-	-	-	TEM-1D.v1^	-	-	-	KPC-2	SHV-11.v1	35Q	OmpK35-25%;OmpK36GD	-	GyrA-83I;ParC-80I	-	-	-	-	-
GCF_002184745.2_ASM218474v2_genomic.fna	KL142	O1/O2v1	ST1746	Klebsiella pneumoniae	USA	No	2015	USA	Unknown	Yes	-	-	-	-	-	-	-	-	-	-	-	-	-	-	-	-	-	SHV-28.v1^	-	OmpK36-11%	MgrB-49%	-	-	-	-	-	-
GCF_002184755.2_ASM218475v2_genomic.fna	KL106	O1/O2v2	ST258	Klebsiella pneumoniae	USA	CRKp	2014	USA	Ohio	Yes	aac(6')-Ib'.v1;aadA2^	-	-	-	-	mphA	-	-	sul1	-	-	dfrA12	-	-	SHV-12	-	KPC-2	-	238S;240K;35Q	OmpK35-25%;OmpK36GD	-	GyrA-83I;ParC-80I	-	-	-	-	-
GCF_002184785.2_ASM218478v2_genomic.fna	KL106	O1/O2v2	ST258	Klebsiella pneumoniae	USA	CRKp	2015	USA	North Carolina	Yes	aac(6')-Ib'.v1;aadA2^	-	-	-	-	mphA	-	-	sul1	-	-	dfrA12	-	-	SHV-12	-	KPC-2	-	238S;240K;35Q	OmpK35-25%	-	GyrA-83I;ParC-80I	-	-	-	-	-
GCF_002184795.2_ASM218479v2_genomic.fna	KL107	O1/O2v2	ST258	Klebsiella pneumoniae	USA	CRKp	2015	USA	North Carolina	Yes	-	-	-	-	-	-	-	-	-	-	-	-	-	-	SHV-12	-	KPC-2	-	238S;240K;35Q	OmpK35-25%	-	GyrA-83I;GyrA-87N;ParC-80I	-	-	-	-	-
GCF_002184825.2_ASM218482v2_genomic.fna	KL106	O1/O2v2	ST258	Klebsiella pneumoniae	USA	CRKp	2014	USA	North Carolina	Yes	aac(6')-Ib'.v1;aadA2^;aph3-Ia.v1*?	-	-	-	-	mphA	catA1^	-	sul1	-	-	dfrA12	TEM-1D.v1^	-	SHV-12	-	KPC-2	-	238S;240K;35Q	OmpK35-25%;OmpK36GD	-	GyrA-83I;ParC-80I	-	-	-	-	-
GCF_002184835.2_ASM218483v2_genomic.fna	KL107	unknown (best match = O1/O2v1)	ST258	Klebsiella pneumoniae	USA	CRKp	2014	USA	North Carolina	Yes	aac(6')-Ib'.v1	-	-	-	-	-	-	-	-	-	-	-	-	-	-	-	KPC-3	SHV-11.v1^	35Q	OmpK35-25%	-	GyrA-83I;GyrA-87N;ParC-80I	-	-	-	-	-
GCF_002184865.2_ASM218486v2_genomic.fna	KL107	O1/O2v1	ST258	Klebsiella pneumoniae	USA	CRKp	2014	USA	North Carolina	Yes	aac(3)-IV;aac(6')-Ib'.v1;aadA2;aadA^;aph(4)-Ia;aph3-Ia.v1^	-	-	-	-	mphA	cmlA1*	-	sul1;sul3	-	-	dfrA12	-	-	SHV-12	-	KPC-3	-	238S;240K;35Q	OmpK35-25%	-	GyrA-83I;GyrA-87N;ParC-80I	-	-	-	-	-
GCF_002184875.2_ASM218487v2_genomic.fna	KL106	O1/O2v2	ST258	Klebsiella pneumoniae	USA	CRKp	2014	USA	Ohio	Yes	aac(3)-IV;aac(6')-Ib'.v1;aadA2;aadA^;aph(4)-Ia;aph3-Ia.v1^	-	-	-	-	mphA	catA1^;cmlA1*	-	sul1;sul3	-	-	dfrA12	TEM-1D.v1^	-	-	-	KPC-2	SHV-11.v1	35Q	OmpK35-25%	-	GyrA-83I;ParC-80I	-	-	-	-	-
GCF_002184905.2_ASM218490v2_genomic.fna	KL158	O5	ST3520	Klebsiella quasipneumoniae subsp. quasipneumoniae	USA	No	2014	USA	Ohio	Yes	strA.v1;strB.v1	-	-	-	-	-	-	-	sul1	tet(D)	-	dfrA22*	-	-	-	-	-	OKP-A-5*;SHV-1^	-	OmpK35-17%;OmpK36-82%	-	-	-	-	-	-	-
GCF_002184915.2_ASM218491v2_genomic.fna	KL102	O1/O2v2	ST307	Klebsiella pneumoniae	USA	CRKp	2014	USA	Michigan	Yes	ant(2'')-Ia	-	-	-	-	-	-	-	-	-	-	-	TEM-1D.v1^	-	-	-	KPC-2	SHV-28.v1^	-	-	-	GyrA-83I;ParC-80I	-	-	-	-	-
GCF_002184945.2_ASM218494v2_genomic.fna	KL106	O1/O2v2	ST258	Klebsiella pneumoniae	USA	CRKp	2014	USA	Ohio	Yes	-	-	-	-	-	-	-	-	-	-	-	-	TEM-1D.v1^	-	-	-	KPC-2	SHV-11.v1	35Q	OmpK35-25%;OmpK36GD	-	GyrA-83I;ParC-80I	-	-	-	-	-
GCF_002184955.2_ASM218495v2_genomic.fna	unknown (best match = KL31)	O3b	ST188	Klebsiella pneumoniae	USA	CRKp	2014	USA	Ohio	Yes	-	-	-	-	-	-	-	-	-	-	-	-	TEM-1D.v1^	-	-	-	KPC-2	SHV-37	35Q	-	-	-	-	-	-	-	-
GCF_002184985.2_ASM218498v2_genomic.fna	KL52	OL103	ST2623	Klebsiella pneumoniae	USA	No	2014	USA	Ohio	Yes	-	-	-	-	-	-	-	-	sul2	-	-	dfrA18*	-	-	-	-	-	SHV-1^	-	OmpK36-83%	-	GyrA-87Y	-	-	-	-	-
GCF_002184995.2_ASM218499v2_genomic.fna	KL106	O1/O2v2	ST418	Klebsiella pneumoniae	USA	CRKp	2013	USA	Ohio	Yes	aac(6')-Ib'.v1;aadA2^	-	-	-	-	mphA	catA1^	-	sul1	-	-	dfrA12	TEM-1D.v1^	-	SHV-12	-	KPC-2	-	238S;240K;35Q	OmpK35-25%;OmpK36GD	-	GyrA-83I;ParC-80I	-	-	-	-	-
GCF_002185025.2_ASM218502v2_genomic.fna	KL107	O1/O2v2	ST258	Klebsiella pneumoniae	USA	CRKp	2013	USA	Ohio	Yes	-	-	-	-	-	-	-	-	-	-	-	-	-	-	-	-	KPC-3	SHV-11.v1	35Q	OmpK35-25%	-	GyrA-83I;GyrA-87N;ParC-80I	-	-	-	-	-
GCF_002185045.2_ASM218504v2_genomic.fna	KL107	O1/O2v2	ST258	Klebsiella pneumoniae	USA	CRKp	2013	USA	Ohio	Yes	aac(6')-Ib'.v1*;aadA*;aadA2^;strA.v1^;strB.v1	-	-	-	-	-	catA1^	-	sul1;sul2	-	-	dfrA12;dfrA14.v2*	OXA-9.v1;TEM-1D.v1^	-	SHV-12	-	KPC-3	-	238S;240K;35Q	OmpK35-25%	-	GyrA-83I;ParC-80I	ybt 17; ICEKp10 (truncated)	clb 3	-	-	-
GCF_002185055.2_ASM218505v2_genomic.fna	KL107	O1/O2v2	ST258	Klebsiella pneumoniae	USA	CRKp	2014	USA	Ohio	Yes	aac(6')-Ib'.v1*;aadA*;aadA2	-	-	-	-	-	cmlA1*	-	sul3	-	-	-	OXA-9.v1	-	-	-	KPC-3	SHV-11.v1	35Q	OmpK35-25%	-	GyrA-83I;GyrA-87N;ParC-80I	-	-	-	-	-
GCF_002185075.2_ASM218507v2_genomic.fna	KL107	O1/O2v2	ST258	Klebsiella pneumoniae	USA	CRKp	2013	USA	Ohio	Yes	aadA2^;aph3-Ia.v1^	-	-	-	-	mphA	-	-	sul1	-	-	dfrA12	-	-	-	-	KPC-3	SHV-11.v1	35Q	OmpK35-25%	-	GyrA-83I;GyrA-87N;ParC-80I	-	-	-	-	-
GCF_002185105.2_ASM218510v2_genomic.fna	KL107	O1/O2v2	ST258	Klebsiella pneumoniae	USA	CRKp	2013	USA	Ohio	Yes	aac(3)-IV;aac(6')-Ib'.v1*;aadA2;aph(4)-Ia	-	-	-	-	-	cmlA1*	-	sul3	-	-	-	OXA-9.v1;TEM-1D.v1^	-	SHV-12	-	KPC-3	-	238S;240K;35Q	OmpK35-25%	-	GyrA-83I;GyrA-87N;ParC-80I	-	-	-	-	-
GCF_002185125.2_ASM218512v2_genomic.fna	KL106	O1/O2v2	ST258	Klebsiella pneumoniae	USA	CRKp	2013	USA	Ohio	Yes	aac(6')-Ib'.v1;aadA2^	-	-	-	-	mphA	catA1^	-	sul1	-	-	dfrA12	TEM-1D.v1^	-	SHV-12	-	KPC-2	-	238S;240K;35Q	OmpK35-25%;OmpK36GD	-	GyrA-83I;ParC-80I	-	-	-	-	-
GCF_002185135.2_ASM218513v2_genomic.fna	KL106	O1/O2v2	ST258	Klebsiella pneumoniae	USA	CRKp	2013	USA	Michigan	Yes	aac(6')-Ib'.v1	-	-	-	-	-	-	-	-	-	-	-	TEM-1D.v1^	-	SHV-12	-	KPC-2	-	238S;240K;35Q	OmpK35-25%;OmpK36GD	-	GyrA-83I;ParC-80I	-	-	-	-	-
GCF_002185155.2_ASM218515v2_genomic.fna	KL107	O1/O2v2	ST258	Klebsiella pneumoniae	USA	CRKp	2013	USA	Ohio	Yes	aac(3)-IV;aadA2;aph(4)-Ia;aph3-Ia.v1^	-	-	-	-	mphA	-	-	sul1	-	-	-	OXA-9.v1;TEM-1D.v1^	-	SHV-12	-	KPC-3	-	238S;240K;35Q	OmpK35-25%	-	GyrA-83I;GyrA-87N;ParC-80I	-	-	-	-	-
GCF_002185205.2_ASM218520v2_genomic.fna	KL106	O1/O2v2	ST258	Klebsiella pneumoniae	USA	CRKp	2012	USA	Ohio	Yes	aac(6')-Ib'.v1;aadA2^	-	-	-	-	mphA	catA1^	-	sul1	-	-	dfrA12	TEM-1D.v1^	-	SHV-12	-	KPC-2	-	238S;240K;35Q	OmpK35-25%;OmpK36GD	-	GyrA-83I;ParC-80I	-	-	-	-	-
GCF_002185215.2_ASM218521v2_genomic.fna	KL107	O1/O2v2	ST258	Klebsiella pneumoniae	USA	CRKp	2012	USA	Ohio	Yes	aadA2^;aph3-Ia.v1^	-	-	-	-	mphA	CatB4.v1?	-	sul1	-	-	dfrA12	OXA-1	-	CTX-M-15	-	KPC-3	SHV-11.v1	35Q	OmpK35-25%	-	GyrA-83I;ParC-80I	-	-	-	-	-
GCF_002185285.2_ASM218528v2_genomic.fna	KL14	O3b	ST37	Klebsiella pneumoniae	USA	CRKp	2015	USA	Unknown	Yes	aac(6')-Ib'.v1;aadA*;aadA2^	-	-	-	-	-	-	-	sul1	-	-	-	TEM-1D.v1^	-	SHV-12	-	KPC-2	-	238S;240K;35Q	OmpK35-87%	-	GyrA-83F;GyrA-87V;ParC-80I	ybt 3; ICEKp8 (truncated)	-	-	-	-
GCF_002185345.2_ASM218534v2_genomic.fna	unknown (best match = KL147)	unknown (best match = O1/O2v1)	NA	Klebsiella Ka3	USA	No	2013	USA	Unknown	Yes	-	-	-	-	-	-	-	-	-	-	-	-	-	-	-	-	-	-	-	-	-	-	-	-	-	-	-
GCF_002185355.2_ASM218535v2_genomic.fna	KL27	O1/O2v2	ST11	Klebsiella pneumoniae	USA	CRKp	2015	USA	Ohio	Yes	aadA2^;aph3-Ia.v1^	-	-	-	-	mphA	-	-	sul1;sul3	-	-	dfrA12	TEM-1D.v1^	-	CTX-M-15	-	KPC-2	SHV-11.v1	35Q	-	-	GyrA-83I;GyrA-87Y;ParC-80I	ybt 17; ICEKp10	clb 3	-	-	-
GCF_002185385.2_ASM218538v2_genomic.fna	KL106	O1/O2v2	ST258	Klebsiella pneumoniae	USA	CRKp	2015	USA	North Carolina	Yes	aac(6')-Ib'.v1;aadA2^;aph3-Ia.v1*?	-	-	-	-	mphA	catA1^	-	sul1	-	-	dfrA12	TEM-1D.v1^	-	SHV-12^	-	KPC-2	-	238S;240K;35Q	OmpK35-25%;OmpK36GD	-	GyrA-83I;ParC-80I	-	-	-	-	-
GCF_002185405.2_ASM218540v2_genomic.fna	KL27	O1/O2v2	ST11	Klebsiella pneumoniae	USA	CRKp	2015	USA	North Carolina	Yes	aac(6')-Ib'.v1*;aadA2^;aph3-Ia.v1^	-	-	-	-	mphA	-	-	sul1;sul3	-	-	dfrA12	TEM-1D.v1^	-	CTX-M-15	-	KPC-2	SHV-11.v1	35Q	-	-	GyrA-83I;GyrA-87Y;ParC-80I	ybt 17; ICEKp10 (truncated)	clb 3	-	-	-
GCF_002185415.2_ASM218541v2_genomic.fna	KL106	O1/O2v2	ST258	Klebsiella pneumoniae	USA	CRKp	2015	USA	North Carolina	Yes	aac(6')-Ib'.v1*;aadA2^	-	-	-	-	mphA	catA1^	-	sul1	-	-	dfrA12	TEM-1D.v1^	-	SHV-12	-	KPC-2	-	238S;240K;35Q	OmpK35-25%;OmpK36GD	-	GyrA-83I;ParC-80I	-	-	-	-	-
GCF_002185425.2_ASM218542v2_genomic.fna	KL107	O1/O2v2	ST258	Klebsiella pneumoniae	USA	CRKp	2015	USA	North Carolina	Yes	aac(6')-Ib'.v1*;aadA2;ant(2'')-Ia	-	-	-	-	-	catB11;catB3.v2;cmlA6*	-	sul1	-	-	dfrA19*	CARB-2.v1^	-	SHV-12	-	KPC-3	-	238S;240K;35Q	OmpK35-25%	-	GyrA-83I;GyrA-87N;ParC-80I	-	-	-	-	-
GCF_002185465.2_ASM218546v2_genomic.fna	KL107	O1/O2v2	ST258	Klebsiella pneumoniae	USA	CRKp	2014	USA	Michigan	Yes	aac(6')-Ib'.v1;aadA*;strA.v1^;strB.v1	-	-	-	-	-	-	-	sul2	-	-	dfrA14.v2*	OXA-9.v1;TEM-1D.v1^	-	-	-	KPC-3	-	-	OmpK35-25%	-	GyrA-83I;ParC-80I	ybt 17; ICEKp10	clb 3 (truncated)	-	-	-
GCF_002185485.2_ASM218548v2_genomic.fna	KL106	O1/O2v2	ST258	Klebsiella pneumoniae	USA	CRKp	2014	USA	Ohio	Yes	aac(6')-Ib'.v1;aadA2^	-	-	-	-	mphA	catA1^	-	sul1	-	-	dfrA12	-	-	SHV-12	-	KPC-2	-	238S;240K;35Q	OmpK35-25%;OmpK36GD	-	GyrA-83I;ParC-80I	-	-	-	-	-
GCF_002185495.2_ASM218549v2_genomic.fna	KL106	O1/O2v2	ST258	Klebsiella pneumoniae	USA	CRKp	2014	USA	Ohio	Yes	aac(6')-Ib'.v1;aadA2^	-	-	-	-	mphA	catA1^	-	sul1	-	-	dfrA12	TEM-1D.v1^	-	SHV-12	-	KPC-2	-	238S;240K;35Q	OmpK35-25%;OmpK36GD	-	GyrA-83I;ParC-80I	-	-	-	-	-
GCF_002185515.2_ASM218551v2_genomic.fna	KL107	O1/O2v2	ST3631	Klebsiella pneumoniae	USA	CRKp	2014	USA	Ohio	Yes	aadA2^	-	-	-	-	mphA	-	-	sul1;sul3	-	-	dfrA12	-	-	-	-	KPC-3	SHV-11.v1	35Q	OmpK35-25%	-	GyrA-83I;GyrA-87N;ParC-80I	-	-	-	-	-
GCF_002185545.2_ASM218554v2_genomic.fna	KL106	O1/O2v2	ST258	Klebsiella pneumoniae	USA	CRKp	2013	USA	Ohio	Yes	aac(3)-IV;aac(6')-Ib'.v1;aadA2;aadA^;aph(4)-Ia;aph3-Ia.v1^	-	-	-	-	mphA	catA1^;cmlA1*	-	sul1;sul3	-	-	dfrA12	TEM-1D.v1^	-	SHV-12	-	KPC-2	-	238S;240K;35Q	OmpK35-25%	-	GyrA-83I;ParC-80I	-	-	-	-	-
GCF_002185555.2_ASM218555v2_genomic.fna	KL107	O1/O2v2	ST258	Klebsiella pneumoniae	USA	CRKp	2014	USA	Ohio	Yes	aac(3)-IV;aac(6')-Ib'.v1;aac(6')-Ib'.v1;aadA2;aph(4)-Ia	-	-	-	-	-	cmlA1*	-	sul3	-	-	-	OXA-9.v1;TEM-1D.v1^	-	SHV-12	-	KPC-3	-	238S;240K;35Q	OmpK35-25%	-	GyrA-83I;GyrA-87N;ParC-80I	-	-	-	-	-
GCF_002185565.2_ASM218556v2_genomic.fna	KL106	O1/O2v2	ST258	Klebsiella pneumoniae	USA	CRKp	2013	USA	Ohio	Yes	aac(6')-Ib'.v1*	-	-	-	-	-	-	-	-	-	-	-	TEM-1D.v1^	-	SHV-12	-	KPC-2	-	238S;240K;35Q	OmpK35-25%;OmpK36GD	-	GyrA-83I;ParC-80I	-	-	-	-	-
GCF_002185575.2_ASM218557v2_genomic.fna	KL102	O1/O2v2	ST307	Klebsiella pneumoniae	USA	No	2013	USA	Ohio	Yes	aac(3)-IIa.v1^;aac(6')-Ib-cr.v2;strA.v1^;strB.v1	-	-	qnrB1.v2^	-	-	CatB4.v1?	-	sul2	tet(A).v1	-	dfrA14.v2*	OXA-1;TEM-1D.v1^	-	CTX-M-15	-	-	SHV-28.v1^	-	OmpK35-59%	-	GyrA-83I;ParC-80I	-	-	-	-	-
GCF_002185625.2_ASM218562v2_genomic.fna	KL107	O1/O2v2	ST258	Klebsiella pneumoniae	USA	CRKp	2013	USA	Ohio	Yes	aac(6')-Ib'.v1	-	-	-	-	-	-	-	-	-	-	-	-	-	SHV-12	-	KPC-3	-	238S;240K;35Q	OmpK35-25%	-	GyrA-83I;GyrA-87N;ParC-80I	-	-	-	-	-
GCF_002185645.2_ASM218564v2_genomic.fna	KL106	O1/O2v2	ST258	Klebsiella pneumoniae	USA	CRKp	2013	USA	Ohio	Yes	aac(6')-Ib'.v1;aph3-Ia.v1*?	-	-	-	-	-	-	-	-	-	-	-	TEM-1D.v1^	-	SHV-12	-	KPC-2	-	238S;240K;35Q	OmpK35-25%;OmpK36GD	-	GyrA-83I;ParC-80I	-	-	-	-	-
GCF_002185655.2_ASM218565v2_genomic.fna	KL106	O1/O2v2	ST258	Klebsiella pneumoniae	USA	CRKp	2013	USA	Ohio	Yes	aac(3)-IId^;aac(6')-Ib'.v1;aadA2^;aadA5;strA.v1^;strB.v1*	-	-	-	-	mphA	-	-	sul1;sul2	tet(A).v1	-	dfrA12;dfrA17	TEM-1D.v1^	-	SHV-12	-	KPC-2	-	238S;240K;35Q	OmpK35-25%;OmpK36GD	-	GyrA-83I;ParC-80I	-	-	-	-	-
GCF_002185665.2_ASM218566v2_genomic.fna	KL107	O1/O2v2	ST258	Klebsiella pneumoniae	USA	CRKp	2013	USA	Ohio	Yes	aac(3)-IV;aac(6')-Ib'.v1;aac(6')-Ib'.v1;aadA2;aph(4)-Ia*	-	-	-	-	-	cmlA1*	-	sul3	-	-	-	OXA-9.v1;TEM-1D.v1^	-	-	-	KPC-3	SHV-11.v1^	35Q	OmpK35-25%	-	GyrA-83I;GyrA-87N;ParC-80I	-	-	-	-	-
GCF_002185705.2_ASM218570v2_genomic.fna	KL107	O1/O2v2	ST258	Klebsiella pneumoniae	USA	CRKp	2013	USA	Ohio	Yes	aac(6')-Ib'.v1;aadA*;strA.v1^;strB.v1	-	-	-	-	-	-	-	sul2	-	-	dfrA14.v2*	OXA-9.v1;TEM-1D.v1^	-	-	-	KPC-3	SHV-11.v1	35Q	OmpK35-25%	-	GyrA-83I;GyrA-87G;ParC-80I	ybt 17; ICEKp10	clb 3	-	-	-
GCF_002185725.2_ASM218572v2_genomic.fna	KL106	O1/O2v2	ST258	Klebsiella pneumoniae	USA	CRKp	2012	USA	Ohio	Yes	aac(6')-Ib'.v1;aadA2^	-	-	-	-	mphA	catA1^	-	sul1	-	-	dfrA12	TEM-1D.v1^	-	SHV-12	-	KPC-2	-	238S;240K;35Q	OmpK35-25%;OmpK36GD	-	GyrA-83I;ParC-80I	-	-	-	-	-
GCF_002185735.2_ASM218573v2_genomic.fna	KL107	O1/O2v2	ST258	Klebsiella pneumoniae	USA	CRKp	2012	USA	Ohio	Yes	aac(6')-Ib'.v1*;aadA*	-	-	-	-	-	-	-	-	-	-	-	OXA-9.v1;TEM-1D.v1^	-	SHV-12	-	KPC-3	-	238S;240K;35Q	OmpK35-25%	-	GyrA-83I;GyrA-87N;ParC-80I	-	-	-	-	-
GCF_002185745.2_ASM218574v2_genomic.fna	KL107	O1/O2v2	ST258	Klebsiella pneumoniae	USA	CRKp	2012	USA	Ohio	Yes	aac(3)-IV;aac(6')-Ib'.v1;aac(6')-Ib'.v1*;aadA2;aph(4)-Ia	-	-	-	-	-	cmlA1*	-	sul3	-	-	-	OXA-9.v1;TEM-1D.v1^	-	-	-	KPC-3	SHV-11.v1	35Q	OmpK35-25%	-	GyrA-83I;GyrA-87N;ParC-80I	-	-	-	-	-
GCF_002185755.2_ASM218575v2_genomic.fna	KL107	O1/O2v2	ST258	Klebsiella pneumoniae	USA	CRKp	2012	USA	Ohio	Yes	aac(3)-IV;aadA2;aadA^;aph(4)-Ia	-	-	-	-	-	cmlA1*	-	sul3	-	-	-	-	-	SHV-12	-	KPC-3	-	238S;240K;35Q	OmpK35-25%	-	GyrA-83I;GyrA-87N;ParC-80I	-	-	-	-	-
GCF_002185805.2_ASM218580v2_genomic.fna	KL107	O1/O2v2	ST258	Klebsiella pneumoniae	USA	CRKp	2012	USA	Ohio	Yes	aac(3)-IV;aac(6')-Ib'.v1;aadA2;aadA^;aph(4)-Ia	-	-	-	-	-	cmlA1*	-	sul3	-	-	-	-	-	SHV-12	-	KPC-3	-	238S;240K;35Q	OmpK35-25%	-	GyrA-83I;GyrA-87N;ParC-80I	-	-	-	-	-
GCF_002185815.2_ASM218581v2_genomic.fna	KL107	O1/O2v2	ST258	Klebsiella pneumoniae	USA	CRKp	2016	USA	Unknown	Yes	aac(3)-IV;aac(6')-Ib'.v1;aadA2;aadA^;aph(4)-Ia	-	-	-	-	mphE.v2;msrE	catB11;catB3.v2;cmlA1*	-	sul3	tet(A).v1	-	dfrA19*	CARB-2.v1^;OXA-1	-	CTX-M-15	-	KPC-3	SHV-11.v1	35Q	OmpK35-25%	-	GyrA-83I;GyrA-87N;ParC-80I	-	-	-	-	-
GCF_002185835.2_ASM218583v2_genomic.fna	KL107	O1/O2v2	ST258	Klebsiella pneumoniae	USA	CRKp	2012	USA	Ohio	Yes	aac(3)-IV;aac(6')-Ib'.v1;aac(6')-Ib'.v1*;aadA2;aph(4)-Ia;aph3-Ia.v1^	-	-	-	-	mphA	cmlA1*	-	sul1;sul3	-	-	dfrA12	OXA-9.v1;TEM-1D.v1^	-	SHV-12	-	KPC-3	-	238S;240K;35Q	OmpK35-25%	-	GyrA-83I;GyrA-87N;ParC-80I	-	-	-	-	-
GCF_002185885.2_ASM218588v2_genomic.fna	KL9	O1/O2v2	ST22	Klebsiella pneumoniae	USA	CRKp	2013	USA	Ohio	Yes	aac(3)-IIa.v1^;aac(6')-Ib-cr.v2	-	-	qnrB1.v2^	-	-	CatB4.v1?	-	-	-	-	-	OXA-1	-	CTX-M-15	-	OXA-48	SHV-1^	-	-	-	-	-	-	-	-	-
GCF_002185905.2_ASM218590v2_genomic.fna	KL106	O1/O2v2	ST258	Klebsiella pneumoniae	USA	CRKp	2015	USA	North Carolina	Yes	aac(6')-Ib'.v1;aadA2^	-	-	-	-	mphA	catA1^	-	sul1	-	-	dfrA12	TEM-1D.v1^	-	SHV-12	-	KPC-2	-	238S;240K;35Q	OmpK35-25%;OmpK36GD	-	GyrA-83I;ParC-80I	-	-	-	-	-
GCF_002185915.2_ASM218591v2_genomic.fna	KL106	O1/O2v2	ST258	Klebsiella pneumoniae	USA	CRKp	2015	USA	North Carolina	Yes	aac(6')-Ib'.v1	-	-	-	-	-	-	-	-	-	-	-	-	-	SHV-12	-	KPC-2	-	238S;240K;35Q	OmpK35-25%;OmpK36GD	-	GyrA-83I;ParC-80I	-	-	-	-	-
GCF_002185925.2_ASM218592v2_genomic.fna	KL107	unknown (best match = OL102)	ST258	Klebsiella pneumoniae	USA	No	2015	USA	North Carolina	Yes	aac(3)-IV;aac(6')-Ib'.v1;aadA2;aadA^;aph(4)-Ia;strA.v1;strB.v1	-	-	qnrS1	-	-	cmlA1*	-	sul3	tet(A).v1*	-	dfrA12	-	-	SHV-12	-	-	-	238S;240K;35Q	OmpK35-25%	-	GyrA-83I;GyrA-87N;ParC-80I	-	-	-	-	-
GCF_002185965.2_ASM218596v2_genomic.fna	KL125	O3b	ST11	Klebsiella pneumoniae	USA	No	2014	USA	Unknown	Yes	aac(3)-IIa.v1^;aac(6')-Ib-cr.v2	-	-	-	-	mphA	CatB4.v1?;catII.2*	-	-	tet(A).v1	-	dfrA14.v2*	OXA-1	-	CTX-M-15	-	-	SHV-11.v1	35Q	OmpK35-70%;OmpK36-0%	-	GyrA-83I;GyrA-87Y;ParC-80I	-	-	-	-	-
GCF_002185975.2_ASM218597v2_genomic.fna	KL10	O3b	ST247	Klebsiella pneumoniae	USA	CRKp	2015	USA	Ohio	Yes	-	-	-	-	-	-	-	-	-	-	-	-	TEM-1D.v1^	-	-	-	KPC-3	SHV-1^	-	-	-	-	-	-	-	-	-
GCF_002186005.2_ASM218600v2_genomic.fna	KL102	O1/O2v2	ST307	Klebsiella pneumoniae	USA	CRKp	2014	USA	North Carolina	Yes	aac(3)-IIa.v1^;aac(6')-Ib-cr.v2;strA.v1^;strB.v1	-	-	qnrB1.v2^	-	-	CatB4.v1?	-	sul2	tet(A).v1	-	dfrA14.v2*	OXA-1;TEM-1D.v1^	-	CTX-M-15	-	KPC-2	SHV-28.v1^	-	-	MgrB-87%	GyrA-83I;ParC-80I	-	-	-	-	-
GCF_002186015.2_ASM218601v2_genomic.fna	KL107	O1/O2v2	ST258	Klebsiella pneumoniae	USA	CRKp	2014	USA	North Carolina	Yes	aac(6')-Ib'.v1;aadA2^;aph3-Ia.v1^	-	-	-	-	mphA	catA1^	-	sul1	-	-	dfrA12	TEM-1D.v1^	-	-	-	KPC-2	SHV-11.v1	35Q	OmpK35-25%	-	GyrA-83I;ParC-80I	-	-	-	-	-
GCF_002186045.2_ASM218604v2_genomic.fna	KL107	O1/O2v2	ST258	Klebsiella pneumoniae	USA	CRKp	2014	USA	Ohio	Yes	aac(3)-IV;aac(6')-Ib'.v1;aadA2;aadA^;aph(4)-Ia;aph3-Ia.v1^	-	-	-	-	mphA	cmlA1*	-	sul1;sul3	-	-	dfrA12	-	-	SHV-12	-	KPC-3	-	238S;240K;35Q	OmpK35-25%	-	GyrA-83I;GyrA-87N;ParC-80I	-	-	-	-	-
GCF_002186055.2_ASM218605v2_genomic.fna	KL107	O1/O2v2	ST258	Klebsiella pneumoniae	USA	CRKp	2014	USA	Ohio	Yes	aac(3)-IV;aac(6')-Ib'.v1;aac(6')-Ib'.v1*;aadA2;aph(4)-Ia	-	-	-	-	-	cmlA1*	-	sul3	-	-	-	OXA-9.v1;TEM-1D.v1^	-	SHV-12	-	KPC-3	-	238S;240K;35Q	OmpK35-25%	-	GyrA-83I;GyrA-87N;ParC-80I	-	-	-	-	-
GCF_002186085.2_ASM218608v2_genomic.fna	KL107	O1/O2v2	ST258	Klebsiella pneumoniae	USA	CRKp	2013	USA	Ohio	Yes	aac(3)-IV;aac(6')-Ib'.v1*;aadA*;aadA2;aph(4)-Ia	-	-	-	-	-	cmlA1*	-	sul3	-	-	-	OXA-9.v1;TEM-1D.v1^	-	-	-	KPC-3	SHV-11.v1	35Q	OmpK35-25%	-	GyrA-83I;GyrA-87N;ParC-80I	-	-	-	-	-
GCF_002186095.2_ASM218609v2_genomic.fna	KL107	O1/O2v2	ST258	Klebsiella pneumoniae	USA	CRKp	2013	USA	Ohio	Yes	aac(3)-IV;aac(6')-Ib'.v1;aadA2;aadA^;aph(4)-Ia	-	-	-	-	-	cmlA1*	-	sul3	-	-	-	-	-	-	-	KPC-3	SHV-11.v1	35Q	OmpK35-25%	-	GyrA-83I;GyrA-87N;ParC-80I	-	-	-	-	-
GCF_002186125.2_ASM218612v2_genomic.fna	KL107	O1/O2v2	ST258	Klebsiella pneumoniae	USA	CRKp	2013	USA	Ohio	Yes	-	-	-	-	-	-	-	-	-	-	-	-	-	-	-	-	KPC-3	SHV-11.v1	35Q	OmpK35-25%	-	GyrA-83I;GyrA-87N;ParC-80I	-	-	-	-	-
GCF_002186135.2_ASM218613v2_genomic.fna	KL106	O1/O2v2	ST258	Klebsiella pneumoniae	USA	CRKp	2014	USA	Ohio	Yes	aac(6')-Ib'.v1;aadA2^	-	-	-	-	mphA	catA1^	-	sul1	-	-	dfrA12	TEM-1D.v1^	-	SHV-12	-	KPC-2	-	238S;240K;35Q	OmpK35-25%;OmpK36GD	-	GyrA-83I;ParC-80I	-	-	-	-	-
GCF_002186165.2_ASM218616v2_genomic.fna	KL107	O1/O2v2	ST258	Klebsiella pneumoniae	USA	CRKp	2013	USA	Ohio	Yes	aac(3)-IV;aac(6')-Ib'.v1;aac(6')-Ib'.v1;aadA2;aph(4)-Ia	-	-	-	-	-	cmlA1*	-	sul3	-	-	-	OXA-9.v1;TEM-1D.v1^	-	SHV-12^	-	KPC-3	-	238S;240K;35Q	OmpK35-25%	-	GyrA-83I;GyrA-87N;ParC-80I	-	-	-	-	-
GCF_002186185.2_ASM218618v2_genomic.fna	KL107	O1/O2v2	ST258	Klebsiella pneumoniae	USA	CRKp	2014	USA	Ohio	Yes	aac(3)-IV;aac(6')-Ib'.v1;aac(6')-Ib'.v1;aadA2;aph(4)-Ia	-	-	-	-	-	cmlA1*	-	sul3	-	-	-	OXA-9.v1;TEM-1D.v1^	-	-	-	KPC-3	SHV-11.v1	35Q	OmpK35-25%	-	GyrA-83I;GyrA-87N;ParC-80I	-	-	-	-	-
GCF_002186205.2_ASM218620v2_genomic.fna	KL27	O1/O2v2	ST11	Klebsiella pneumoniae	USA	CRKp	2014	USA	Ohio	Yes	-	-	-	-	-	-	-	-	sul3	-	-	-	TEM-1D.v1^	-	CTX-M-15	-	KPC-2	SHV-11.v1	35Q	-	-	GyrA-83I;GyrA-87Y;ParC-80I	ybt 17; ICEKp10	clb 3	-	-	-
GCF_002186215.2_ASM218621v2_genomic.fna	KL106	O1/O2v2	ST258	Klebsiella pneumoniae	USA	CRKp	2013	USA	Ohio	Yes	aac(6')-Ib'.v1;aadA2^	-	-	-	-	mphA	catA1^	-	sul1	-	-	dfrA12	TEM-1D.v1^	-	-	-	KPC-2	SHV-11.v1	35Q	OmpK35-25%;OmpK36GD	-	GyrA-83I;ParC-80I	-	-	-	-	-
GCF_002186245.2_ASM218624v2_genomic.fna	KL107	O1/O2v2	ST258	Klebsiella pneumoniae	USA	CRKp	2013	USA	Ohio	Yes	aac(6')-Ib'.v1*;aadA*;strA.v1^;strB.v1	-	-	-	-	-	-	-	sul2	-	-	dfrA14.v2*	OXA-9.v1;TEM-1D.v1^	-	-	-	KPC-3	SHV-11.v1	35Q	OmpK35-25%	MgrB-4%	GyrA-83I;ParC-80I	ybt 17; ICEKp10	clb 3	-	-	-
GCF_002186255.2_ASM218625v2_genomic.fna	KL102	O1/O2v2	ST307	Klebsiella pneumoniae	USA	CRKp	2013	USA	Ohio	Yes	aac(3)-IIa.v1^;aac(6')-Ib-cr.v2;strA.v1^;strB.v1	-	-	qnrB1.v2^	-	-	CatB4.v1?	-	sul2	tet(A).v1	-	dfrA14.v2*	OXA-1;TEM-1D.v1^	-	CTX-M-15	-	KPC-2	SHV-28.v1^	-	-	-	GyrA-83I;ParC-80I	-	-	-	-	-
GCF_002186265.2_ASM218626v2_genomic.fna	KL23	O1/O2v2	ST258	Klebsiella pneumoniae	USA	CRKp	2013	USA	Ohio	Yes	aac(3)-IV;aac(6')-Ib'.v1;aadA2;aadA^;aph(4)-Ia	-	-	-	-	-	cmlA1*	-	sul1	-	-	-	TEM-1D.v1^	-	-	-	KPC-2	SHV-11.v1	35Q	OmpK35-25%	-	GyrA-83I;ParC-80I	-	-	-	-	-
GCF_002186275.2_ASM218627v2_genomic.fna	KL107	O1/O2v2	ST258	Klebsiella pneumoniae	USA	CRKp	2013	USA	Ohio	Yes	aac(6')-Ib'.v1*;aadA*;aadA2^;aph3-Ia.v1^	-	-	-	-	mphA	cmlA1*	-	sul1;sul3	-	-	dfrA12	OXA-9.v1;TEM-1D.v1^	-	-	-	KPC-3	SHV-11.v1	35Q	OmpK35-25%	-	GyrA-83I;GyrA-87N;ParC-80I	-	-	-	-	-
GCF_002186325.2_ASM218632v2_genomic.fna	KL107	O1/O2v2	ST258	Klebsiella pneumoniae	USA	CRKp	2013	USA	Ohio	Yes	aac(3)-IV;aac(6')-Ib'.v1;aac(6')-Ib'.v1*;aadA2;aph(4)-Ia	-	-	-	-	-	cmlA1*	-	sul3	-	-	-	OXA-9.v1;TEM-1D.v1^	-	SHV-12	-	KPC-3	-	238S;240K;35Q	OmpK35-25%	-	GyrA-83I;GyrA-87N;ParC-80I	-	-	-	-	-
GCF_002186335.2_ASM218633v2_genomic.fna	KL106	O1/O2v2	ST258	Klebsiella pneumoniae	USA	CRKp	2012	USA	Michigan	Yes	aac(6')-Ib'.v1;aadA2^	-	-	-	-	mphA	-	-	sul1	-	-	dfrA12	-	-	SHV-12	-	KPC-2	-	238S;240K;35Q	OmpK35-25%;OmpK36GD	-	GyrA-83I;ParC-80I	-	-	-	-	-
GCF_002186365.2_ASM218636v2_genomic.fna	KL107	O1/O2v2	ST258	Klebsiella pneumoniae	USA	CRKp	2012	USA	Ohio	Yes	aac(6')-Ib'.v1*;aadA*	-	-	-	-	-	-	-	-	-	-	-	OXA-9.v1;TEM-1D.v1^	-	SHV-12	-	KPC-3	-	238S;240K;35Q	OmpK35-25%	-	GyrA-83I;GyrA-87N;ParC-80I	-	-	-	-	-
GCF_002186375.2_ASM218637v2_genomic.fna	KL106	O1/O2v2	ST258	Klebsiella pneumoniae	USA	CRKp	2012	USA	Ohio	Yes	aac(6')-Ib'.v1;aadA2^	-	-	-	-	mphA	catA1^	-	sul1	-	-	dfrA12	TEM-1D.v1^	-	SHV-12	-	KPC-2	-	238S;240K;35Q	OmpK35-25%;OmpK36GD	-	GyrA-83I;ParC-80I	-	-	-	-	-
GCF_002186405.2_ASM218640v2_genomic.fna	KL107	O1/O2v2	ST258	Klebsiella pneumoniae	USA	CRKp	2012	USA	Ohio	Yes	aac(3)-IV;aac(6')-Ib'.v1;aadA2;aadA^;aph(4)-Ia;aph3-Ia.v1^;strA.v1^;strB.v1*	-	-	-	-	mphA	cmlA1*	-	sul1;sul2;sul3	tet(A).v1	-	dfrA12;dfrA5	TEM-1D.v1^;TEM-1D.v1^	-	SHV-12	-	KPC-3	-	238S;240K;35Q	OmpK35-25%	-	GyrA-83I;GyrA-87N;ParC-80I	-	-	-	-	-
GCF_002186415.2_ASM218641v2_genomic.fna	KL106	O1/O2v2	ST258	Klebsiella pneumoniae	USA	CRKp	2012	USA	Ohio	Yes	aac(6')-Ib'.v1;aadA2^	-	-	-	-	mphA	catA1^	-	sul1	-	-	dfrA12	TEM-1D.v1^	-	-	-	KPC-2	SHV-11.v1	35Q	OmpK35-25%;OmpK36GD	-	GyrA-83I;ParC-80I	-	-	-	-	-
GCF_002186435.1_ASM218643v1_genomic.fna	KL62	O1/O2v2	ST530	Klebsiella pneumoniae	Nigeria	No	2013	Nigeria		Yes	aac(3)-IIa.v1;strA.v1*;strB.v1*	-	-	-	-	-	catII.2*	-	sul2	tet(D)	-	dfrA14.v2*	TEM-1D.v1^	-	CTX-M-15	-	-	SHV-1^	-	-	-	-	-	-	-	-	-
GCF_002186465.1_ASM218646v1_genomic.fna	KL62	O1/O2v1	ST48	Klebsiella pneumoniae	Nigeria	No	2013	Nigeria		Yes	aac(3)-IIa.v1;aac(6')-Ib-cr.v2;strA.v1^;strB.v1	-	-	-	-	-	CatB4.v1;catII.2*	-	sul2^	tet(D)	-	dfrA14.v2*	OXA-1;TEM-1D.v1^	-	CTX-M-15	-	-	SHV-11.v1^	35Q	-	-	-	ybt 14; ICEKp5	-	-	-	-
GCF_002186485.1_ASM218648v1_genomic.fna	unknown (best match = KL107)	unknown (best match = OL101)	ST1584	Klebsiella quasipneumoniae subsp. similipneumoniae	Nigeria	No	2013	Nigeria		Yes	-	-	-	-	-	-	-	-	-	-	-	-	-	-	-	-	-	OKP-B-10*	-	-	-	-	-	-	-	-	-
GCF_002186505.1_ASM218650v1_genomic.fna	KL10	O3/O3a	ST1263	Klebsiella pneumoniae	Nigeria	No	2009	Nigeria		Yes	aadA2;ant(2'')-Ia	-	-	-	-	-	catII.2*	-	sul1;sul2	tet(D)	-	dfrA16.v2	TEM-1D.v1^	-	SHV-12	-	-	-	238S;240K;35Q	-	-	-	-	-	-	-	-
GCF_002186545.1_ASM218654v1_genomic.fna	KL28	O1/O2v2	ST20	Klebsiella pneumoniae	Nigeria	No	2009	Nigeria		Yes	ant(2'')-Ia	-	-	-	-	-	-	-	-	-	-	-	-	-	-	-	-	-	-	-	-	-	-	-	-	-	-
GCF_002186565.1_ASM218656v1_genomic.fna	KL10	O5	ST1031	Klebsiella quasipneumoniae subsp. similipneumoniae	Nigeria	No	2009	Nigeria		Yes	aac(3)-IId^;strA.v1^;strB.v1	-	-	qnrS1	-	-	catII.2*	-	sul1;sul2	tet(A).v1;tet(D)	-	dfrA1.v1	LAP-2;TEM-1D.v1^	-	CTX-M-14	-	-	OKP-B-1^	-	-	-	-	-	-	-	-	-
GCF_002186585.1_ASM218658v1_genomic.fna	KL10	O3/O3a	ST1263	Klebsiella pneumoniae	Nigeria	No	2009	Nigeria		Yes	aadA2;ant(2'')-Ia	-	-	-	-	-	catII.2*	-	sul1;sul2	tet(D)	-	dfrA16.v2	TEM-1D.v1^	-	SHV-12	-	-	-	238S;240K;35Q	-	-	-	-	-	-	-	-
GCF_002186595.1_ASM218659v1_genomic.fna	KL174	O1/O2v2	ST14	Klebsiella pneumoniae	Nigeria	No	2013	Nigeria		Yes	aac(3)-IIa.v1;aadA1.v1^	-	-	-	-	-	-	-	sul1^;sul2	tet(A).v1	-	dfrA1.v2	TEM-1D.v1^	-	CTX-M-15	-	-	SHV-28.v1^	-	-	-	-	ybt 10; ICEKp4	-	-	-	-
GCF_002186625.1_ASM218662v1_genomic.fna	KL25	O5	ST17	Klebsiella pneumoniae	Nigeria	No	2009	Nigeria		Yes	aac(3)-IIa.v1;strA.v1*;strB.v1*	-	-	-	-	-	catII.2*	-	sul2	tet(D)	-	dfrA14.v2*	TEM-1D.v1^	-	CTX-M-15	-	-	SHV-11.v1^	35Q	-	-	-	ybt 16; ICEKp12	-	-	-	-
GCF_002186635.1_ASM218663v1_genomic.fna	KL62	O1/O2v1	ST48	Klebsiella pneumoniae	Nigeria	No	2009	Nigeria		Yes	aac(3)-IIa.v1;aadA2^;ant(2'')-Ia;strA.v1*;strB.v1*	-	-	-	-	mphA	catII.2*	-	sul1;sul2	-	-	dfrA12	TEM-1D.v1^	-	CTX-M-15;SHV-12	-	-	-	238S;240K;35Q	-	-	-	ybt 9; ICEKp3	-	-	-	-
GCF_002186665.1_ASM218666v1_genomic.fna	KL25	O5	ST17	Klebsiella pneumoniae	Nigeria	No	2015	Nigeria		Yes	aac(3)-IIa.v1;strA.v1*;strB.v1*	-	-	qnrB1.v1	-	-	-	-	sul2	-	-	dfrA14.v2*	TEM-1D.v1^	-	CTX-M-15;SHV-12^	-	-	-	238S;240K;35Q	-	-	-	ybt 13; ICEKp2	-	-	-	-
GCF_002186695.1_ASM218669v1_genomic.fna	KL112	O1/O2v1	ST15	Klebsiella pneumoniae	Nigeria	No	2012	Nigeria		Yes	aac(3)-IIa.v1^;aac(6')-Ib-cr.v2;strA.v1^;strB.v1	-	-	-	-	-	CatB4.v1?	-	sul2	-	-	dfrA14.v2*	OXA-1;TEM-1D.v1^	-	CTX-M-15	-	-	SHV-28.v1^	-	-	-	GyrA-83F;GyrA-87A;ParC-80I	ybt 9; ICEKp3	-	-	-	-
GCF_002186705.1_ASM218670v1_genomic.fna	KL2	O1/O2v2	ST25	Klebsiella pneumoniae	Nigeria	No	2010	Nigeria		Yes	aac(3)-IIa.v1;strA.v1*;strB.v1*	-	-	-	-	-	catII.2*	-	sul2	-	-	dfrA14.v2*	TEM-1D.v1^	-	CTX-M-15	-	-	SHV-11.v1^	35Q	-	-	-	-	-	-	-	-
GCF_002186725.1_ASM218672v1_genomic.fna	unknown (best match = KL161)	O1/O2v3	ST3613	Klebsiella pneumoniae	Nigeria	No	2009	Nigeria		Yes	-	-	-	-	-	-	-	-	-	-	-	-	-	-	-	-	-	SHV-1^	-	-	-	-	-	-	-	-	-
GCF_002186775.1_ASM218677v1_genomic.fna	KL62	O1/O2v1	ST48	Klebsiella pneumoniae	Nigeria	No	2011	Nigeria		Yes	aac(3)-IIa.v1;ant(2'')-Ia;strA.v1*;strB.v1*	-	-	-	-	mphA	catII.2*	-	sul2	-	-	-	TEM-1D.v1^	-	CTX-M-15;SHV-12	-	-	-	238S;240K;35Q	-	-	-	-	-	-	-	-
GCF_002186785.1_ASM218678v1_genomic.fna	KL51	O1/O2v2	ST39	Klebsiella pneumoniae	Nigeria	No	2011	Nigeria		Yes	aac(3)-IIa.v1;aadA^	-	-	-	-	-	catA1*	-	sul1^	tet(A).v1	-	dfrA15.v2	SCO-1;TEM-1D.v1^	-	-	-	-	SHV-11.v1^	35Q	-	-	-	-	-	-	-	-
GCF_002186805.1_ASM218680v1_genomic.fna	KL128	O3b	ST16	Klebsiella pneumoniae	Nigeria	No	2010	Nigeria		Yes	strA.v1;strB.v1	-	-	-	-	-	catA1*	-	sul2	tet(D)	-	dfrA5	-	-	-	-	-	SHV-11.v2*?	35Q	-	-	-	-	-	-	-	-
GCF_002186835.1_ASM218683v1_genomic.fna	KL13	O3b	ST1418	Klebsiella pneumoniae	Nigeria	No	2011	Nigeria		Yes	aac(3)-IIa.v1;strA.v1*;strB.v1*	-	-	-	-	-	catII.2*	-	sul2	tet(D)	-	dfrA14.v2*	TEM-1D.v1^	-	CTX-M-15	-	-	SHV-1*	-	-	-	-	ybt 10; ICEKp4	-	-	-	-
GCF_002186855.1_ASM218685v1_genomic.fna	KL62	O1/O2v1	ST45	Klebsiella pneumoniae	Nigeria	No	2010	Nigeria		Yes	aac(3)-IIa.v1;strA.v1*;strB.v1*	-	-	-	-	-	catII.2*	-	sul2	tet(D)	-	dfrA14.v2*	TEM-1D.v1^	-	CTX-M-15	-	-	SHV-1	-	-	-	-	ybt 10; ICEKp4	-	-	-	-
GCF_002186865.1_ASM218686v1_genomic.fna	KL62	O1/O2v1	ST48	Klebsiella pneumoniae	Nigeria	No	2010	Nigeria		Yes	aac(3)-IIa.v1;ant(2'')-Ia;strA.v1*;strB.v1*	-	-	-	-	mphA	catII.2*	-	sul2	-	-	-	TEM-1D.v1^	-	CTX-M-15;SHV-12	-	-	-	238S;240K;35Q	-	-	-	ybt 9; ICEKp3	-	-	-	-
GCF_002186895.1_ASM218689v1_genomic.fna	KL57	O1/O2v2	ST1035	Klebsiella pneumoniae	Nigeria	No	2010	Nigeria		Yes	aadA2	-	-	-	-	-	catA1^	-	sul1;sul2	-	-	dfrA16.v2	TEM-1D.v1^	-	-	-	-	SHV-1^	-	-	-	-	-	-	-	-	-
GCF_002186915.1_ASM218691v1_genomic.fna	KL64	O3/O3a	ST1647	Klebsiella quasipneumoniae subsp. quasipneumoniae	Nigeria	No	2010	Nigeria		Yes	aac(3)-IIa.v1^;aac(6')-Ib-cr.v2;aadA13;aadA^	-	-	qnrA1^	-	-	CatB4.v1?;catA1*	-	sul1^;sul1^	-	-	dfrA15.v2	OXA-1;SCO-1;TEM-1D.v1^	-	CTX-M-15;SHV-12	-	-	OKP-A-5*	238S;240K;35Q	-	-	-	-	-	-	-	-
GCF_002186935.1_ASM218693v1_genomic.fna	KL19	O3b	ST1658	Klebsiella pneumoniae	Nigeria	No	2014	Nigeria		Yes	-	-	-	-	-	-	-	-	-	-	-	-	-	-	-	-	-	SHV-1	-	-	-	-	-	-	-	-	-
GCF_002186945.1_ASM218694v1_genomic.fna	KL2	O1/O2v2	ST25	Klebsiella pneumoniae	Nigeria	No	2010	Nigeria		Yes	aac(3)-IIa.v1;strA.v1*;strB.v1*	-	-	-	-	-	-	-	sul2	-	-	dfrA14.v2*	TEM-1D.v1^	-	CTX-M-15	-	-	SHV-11.v1^	35Q	-	-	-	-	-	-	-	-
GCF_002186965.1_ASM218696v1_genomic.fna	unknown (best match = KL107)	unknown (best match = OL101)	ST1584	Klebsiella quasipneumoniae subsp. similipneumoniae	Nigeria	No	2016	Nigeria		Yes	-	-	-	-	-	-	-	-	-	-	-	-	-	-	-	-	-	OKP-B-10*	-	-	-	-	-	-	-	-	-
GCF_002186995.1_ASM218699v1_genomic.fna	KL28	O1/O2v1	ST3688	Klebsiella pneumoniae	Nigeria	No	2015	Nigeria		No	-	-	-	-	-	-	-	-	-	-	-	-	-	-	-	-	-	SHV-11.v1^	35Q	-	-	-	-	-	-	-	-
GCF_002187015.1_ASM218701v1_genomic.fna	KL25	O3/O3a	ST1373	Klebsiella pneumoniae	Nigeria	No	2015	Nigeria		No	-	-	-	-	-	-	-	-	-	-	-	-	-	-	-	-	-	SHV-60*	35Q	-	-	-	-	-	-	-	-
GCF_002187025.1_ASM218702v1_genomic.fna	KL174	O1/O2v2	ST14	Klebsiella pneumoniae	Nigeria	No	2013	Nigeria		Yes	aac(3)-IIa.v1;aadA1.v1^	-	-	-	-	-	-	-	sul1^;sul2	tet(A).v1	-	dfrA1.v2	TEM-1D.v1^	-	CTX-M-15	-	-	SHV-28.v1^	-	-	-	-	ybt 10; ICEKp4	-	-	-	-
GCF_002187055.1_ASM218705v1_genomic.fna	KL157	O1/O2v1	ST12	Klebsiella pneumoniae	Nigeria	No	2016	Nigeria		Yes	aac(3)-IIa.v1^;aac(6')-Ib-cr.v2;aadA^;strB.v1	-	-	qnrS1	-	-	CatB4.v1*?	-	sul1;sul2	tet(A).v1	-	dfrA1.v2;dfrA15.v2	OXA-1	-	CTX-M-15	-	-	SHV-11.v1^	35Q	-	-	-	-	-	-	-	-
GCF_002187065.1_ASM218706v1_genomic.fna	KL157	O1/O2v1	ST12	Klebsiella pneumoniae	Nigeria	No	2016	Nigeria		Yes	aac(3)-IIa.v1^;aac(6')-Ib-cr.v2;aadA^;strB.v1	-	-	qnrS1	-	-	CatB4.v1*?	-	sul1;sul2	tet(A).v1	-	dfrA1.v2;dfrA15.v2	OXA-1	-	CTX-M-15	-	-	SHV-11.v1^	35Q	-	-	-	-	-	-	-	-
GCF_002187095.1_ASM218709v1_genomic.fna	KL157	O1/O2v1	ST12	Klebsiella pneumoniae	Nigeria	No	2016	Nigeria		Yes	aac(3)-IIa.v1^;aac(6')-Ib-cr.v2;aadA^;strB.v1	-	-	qnrS1	-	-	CatB4.v1*?	-	sul1;sul2	tet(A).v1	-	dfrA1.v2;dfrA15.v2	OXA-1	-	CTX-M-15	-	-	SHV-11.v1^	35Q	-	-	-	-	-	-	-	-
GCF_002187105.1_ASM218710v1_genomic.fna	KL20	O1/O2v1	ST420	Klebsiella pneumoniae	Nigeria	No	2016	Nigeria		Yes	aac(3)-IIa.v1	-	-	-	-	-	-	-	-	-	-	-	TEM-1D.v1^	-	CTX-M-15	-	-	SHV-75	-	-	-	-	-	-	-	-	-
GCF_002187135.1_ASM218713v1_genomic.fna	KL157	O1/O2v1	ST12	Klebsiella pneumoniae	Nigeria	No	2016	Nigeria		Yes	aac(3)-IIa.v1^;aac(6')-Ib-cr.v2;aadA^;strB.v1	-	-	qnrS1	-	-	CatB4.v1*?	-	sul1;sul2	tet(A).v1	-	dfrA1.v2;dfrA15.v2	OXA-1	-	CTX-M-15	-	-	SHV-11.v1^	35Q	-	-	-	-	-	-	-	-
GCF_002187145.1_ASM218714v1_genomic.fna	KL2	O1/O2v1	ST17	Klebsiella pneumoniae	Nigeria	No	2016	Nigeria		Yes	aac(3)-IIa.v1;strA.v1*;strB.v1*	-	-	-	-	-	-	-	sul2	tet(D)	-	dfrA14.v2*	TEM-1D.v1^	-	CTX-M-15	-	-	SHV-11.v1^	35Q	-	-	-	ybt 16; ICEKp12	-	-	-	-
GCF_002187175.1_ASM218717v1_genomic.fna	KL14	O12	ST476	Klebsiella quasipneumoniae subsp. similipneumoniae	Nigeria	CRKp	2016	Nigeria		Yes	aac(3)-IIa.v1^;aac(6')-Ib-cr.v2;strA.v1^;strB.v1	-	-	qnrB1.v2^	-	-	CatB4.v1?	-	sul2	tet(A).v1	-	dfrA14.v2*	OXA-1;TEM-1D.v1^	-	CTX-M-15	-	NDM-5	OKP-B-6^	-	OmpK35-22%	-	-	-	-	-	-	-
GCF_002187185.1_ASM218718v1_genomic.fna	KL27	O4	ST429	Klebsiella pneumoniae	Nigeria	No	2016	Nigeria		Yes	aac(3)-IIa.v1^;aac(6')-Ib-cr.v2;strA.v1^;strB.v1	-	-	-	-	-	CatB4.v1?	-	sul2	-	-	dfrA14.v2*	OXA-1;TEM-1D.v1^	-	CTX-M-15	-	-	SHV-11.v1^	35Q	-	-	-	-	-	-	-	-
GCF_002187215.1_ASM218721v1_genomic.fna	KL14	O12	ST476	Klebsiella quasipneumoniae subsp. similipneumoniae	Nigeria	CRKp	2016	Nigeria		Yes	aac(3)-IIa.v1^;aac(6')-Ib-cr.v2;strA.v1^;strB.v1	-	-	qnrB1.v2^	-	-	CatB4.v1?	-	sul2	tet(A).v1	-	dfrA14.v2*	OXA-1;TEM-1D.v1^	-	CTX-M-15	-	NDM-5	OKP-B-6^	-	OmpK35-22%	-	-	-	-	-	-	-
GCF_002187225.1_ASM218722v1_genomic.fna	KL14	O12	ST476	Klebsiella quasipneumoniae subsp. similipneumoniae	Nigeria	CRKp	2016	Nigeria		Yes	aac(3)-IIa.v1^;aac(6')-Ib-cr.v2;strA.v1^;strB.v1	-	-	qnrB1.v2^	-	-	CatB4.v1?	-	sul2	tet(A).v1	-	dfrA14.v2*	OXA-1;TEM-1D.v1^	-	CTX-M-15	-	NDM-5	OKP-B-6^	-	OmpK35-22%	-	-	-	-	-	-	-
GCF_002187245.1_ASM218724v1_genomic.fna	KL2	O1/O2v1	ST17	Klebsiella pneumoniae	Nigeria	No	2015	Nigeria		Yes	aac(3)-IIa.v1;strA.v1*;strB.v1*	-	-	-	-	-	-	-	sul2	tet(D)	-	dfrA14.v2*	SCO-1;TEM-1D.v1^	-	CTX-M-15	-	-	SHV-11.v1^	35Q	-	-	-	ybt 16; ICEKp12	-	-	-	-
GCF_002187255.1_ASM218725v1_genomic.fna	KL112	O1/O2v2	ST108	Klebsiella pneumoniae	Nigeria	No	2015	Nigeria		Yes	aac(3)-IIa.v1^;aac(6')-Ib-cr.v2;strA.v1^;strB.v1	-	-	qnrB1.v2^	-	-	CatB4.v1?	-	sul2	-	-	dfrA14.v2*	OXA-1;TEM-1D.v1^	-	CTX-M-15	-	-	SHV-65^	-	-	-	-	-	-	-	-	-
GCF_002187295.1_ASM218729v1_genomic.fna	KL106	O1/O2v2	ST101	Klebsiella pneumoniae	Nigeria	No	2014	Nigeria		Yes	aadA2	-	-	-	-	-	catII.2*	-	sul1;sul2	tet(D)	-	dfrA16.v2	TEM-1D.v1^	-	-	-	-	SHV-1^	-	-	-	-	-	-	-	-	-
GCF_002187305.1_ASM218730v1_genomic.fna	KL102	O1/O2v2	ST307	Klebsiella pneumoniae	Nigeria	No	2014	Nigeria		Yes	strA.v1*;strB.v1*	-	-	-	-	-	-	-	sul2	tet(D)	-	dfrA14.v2*	TEM-1D.v1^	-	CTX-M-15	-	-	SHV-28.v1^	-	-	-	GyrA-83I;ParC-80I	ybt 9; ICEKp3 (truncated)	-	-	-	-
GCF_002187315.1_ASM218731v1_genomic.fna	KL3	O1/O2v2	ST8	Klebsiella pneumoniae	Nigeria	No	2014	Nigeria		Yes	aadA1.v1^	-	-	-	-	-	-	-	sul1	-	-	dfrA1.v2	-	-	-	-	-	SHV-1^	-	-	-	-	-	-	-	-	-
GCF_002187335.1_ASM218733v1_genomic.fna	KL24	O1/O2v1	ST15	Klebsiella pneumoniae	Nigeria	No	2012	Nigeria		Yes	aac(3)-IIa.v1^;aac(6')-Ib-cr.v2;strA.v1*;strB.v1*	-	-	-	-	-	CatB4.v1?	-	sul2	-	-	dfrA14.v2*	OXA-1	-	CTX-M-15	-	-	SHV-28.v1^	-	OmpK35-64%	-	GyrA-83F;GyrA-87A;ParC-80I	ybt 9; ICEKp3	-	-	-	-
GCF_002187385.1_ASM218738v1_genomic.fna	KL25	O1/O2v1	ST73	Klebsiella pneumoniae	Nigeria	No	2014	Nigeria		Yes	aac(3)-IIa.v1;aadA*	-	-	-	-	-	-	-	sul1	tet(C)	-	dfrA8	OXA-1;SCO-1;TEM-1D.v1^	-	-	-	-	SHV-1^	-	OmpK35-10%	-	-	ybt 9; ICEKp3	-	-	-	-
GCF_002187395.1_ASM218739v1_genomic.fna	KL2	O1/O2v2	ST1788	Klebsiella pneumoniae	Nigeria	CRKp	2014	Nigeria		Yes	aac(3)-IIa.v1^;aac(6')-Ib-cr.v2;strA.v1^;strB.v1	-	-	qnrB1.v2^	-	-	CatB4.v1?	-	sul2	tet(A).v1	-	dfrA14.v2*	OXA-1;TEM-1D.v1^	-	CTX-M-15	-	OXA-48	SHV-101*	35Q	-	-	-	ybt 15; ICEKp11	-	-	-	-
GCF_002187405.1_ASM218740v1_genomic.fna	KL27	O1/O2v2	ST587	Klebsiella pneumoniae	Nigeria	No	2013	Nigeria		Yes	-	-	-	-	-	-	-	-	-	-	-	-	-	-	-	-	-	SHV-11.v1^	35Q	-	-	-	-	-	-	-	-
GCF_002187455.1_ASM218745v1_genomic.fna	KL20	O3/O3a	ST45	Klebsiella pneumoniae	Nigeria	No	2013	Nigeria		Yes	aac(3)-IIa.v1;strA.v1*;strB.v1*	-	-	-	-	-	catII.2*	-	sul2	tet(D)	-	dfrA14.v2*	TEM-1D.v1^	-	CTX-M-15	-	-	SHV-1	-	-	-	-	ybt 10; ICEKp4	-	-	-	-
GCF_002187465.1_ASM218746v1_genomic.fna	KL60	O5	ST1224	Klebsiella quasipneumoniae subsp. similipneumoniae	Nigeria	No	2013	Nigeria		Yes	aac(3)-IIa.v1^;aac(6')-Ib-cr.v2;aadA*;aadA2^;armA;strA.v1^;strB.v1	-	-	qnrB1.v2^	-	mphE.v2^;msrE	CatB4.v1?;catA1*?	-	sul1;sul2	-	-	dfrA12;dfrA14.v2*	OXA-1;TEM-1D.v1^	-	CTX-M-15	-	-	OKP-B-2*	-	-	-	-	-	-	-	-	-
GCF_002187475.1_ASM218747v1_genomic.fna	KL62	O1/O2v1	ST48	Klebsiella pneumoniae	Nigeria	No	2013	Nigeria		Yes	aac(3)-IIa.v1;aadA2^;strA.v1^;strB.v1	-	-	-	-	mphA	catII.2*	-	sul1;sul2^	tet(D)	-	dfrA12	TEM-1D.v1^	-	CTX-M-15	-	-	SHV-11.v1^	35Q	-	-	-	ybt 9; ICEKp3	-	-	-	-
GCF_002187485.1_ASM218748v1_genomic.fna	KL59	O12	ST1416	Klebsiella quasipneumoniae subsp. quasipneumoniae	Nigeria	No	2013	Nigeria		Yes	strA.v1;strB.v1	-	-	-	-	-	catA1^	-	sul1	tet(D)	-	dfrA5	-	-	-	-	-	OKP-A-12^	-	OmpK35-0%	-	-	-	-	-	-	-
GCF_002187535.1_ASM218753v1_genomic.fna	KL102	O1/O2v1	ST45	Klebsiella pneumoniae	Nigeria	No	2013	Nigeria		Yes	aac(3)-IIa.v1;strA.v1*;strB.v1*	-	-	-	-	-	catII.2*	-	sul2	tet(D)	-	dfrA14.v2*	TEM-1D.v1^	-	CTX-M-15	-	-	SHV-1	-	-	-	-	ybt 10; ICEKp4	-	-	-	-
GCF_002187545.1_ASM218754v1_genomic.fna	KL3	O1/O2v2	ST13	Klebsiella pneumoniae	Nigeria	No	2015	Nigeria		Yes	aac(3)-IIa.v1^;aac(6')-Ib-cr.v2;strA.v1^;strB.v1	-	-	qnrB1.v2^	-	-	CatB4.v1?;catA1^	-	sul2	tet(A).v1	-	dfrA14.v2*	OXA-1;TEM-1D.v1^	-	CTX-M-15	-	-	SHV-1^	-	-	-	-	-	-	-	-	-
GCF_002187575.1_ASM218757v1_genomic.fna	KL10	O3/O3a	ST147	Klebsiella pneumoniae	Nigeria	No	2013	Nigeria		Yes	aac(3)-IIa.v1;strA.v1;strB.v1	-	-	-	-	-	-	-	sul2	-	-	-	SCO-1;TEM-1D.v1^	-	CTX-M-15	-	-	SHV-11.v1^	35Q	-	-	GyrA-83Y;GyrA-87A;ParC-80I	-	-	-	-	-
GCF_002187585.1_ASM218758v1_genomic.fna	unknown (best match = KL161)	O1/O2v3	ST3613	Klebsiella pneumoniae	Nigeria	No	2015	Nigeria		Yes	-	-	-	-	-	-	-	-	-	-	-	-	-	-	-	-	-	SHV-1^	-	-	-	-	-	-	-	-	-
GCF_002187615.1_ASM218761v1_genomic.fna	KL151	O3b	ST3612	Klebsiella pneumoniae	Nigeria	No	2015	Nigeria		No	-	-	-	-	-	-	-	-	-	-	-	-	-	-	-	-	-	SHV-1	-	-	-	-	-	-	-	-	-
GCF_002187655.1_ASM218765v1_genomic.fna	KL2	O1/O2v2	ST25	Klebsiella pneumoniae	Nigeria	No	2016	Nigeria		Yes	aac(3)-IIa.v1;strA.v1*;strB.v1*	-	-	-	-	-	catII.2*	-	sul2	tet(D)	-	dfrA14.v2*	TEM-1D.v1^	-	CTX-M-15	-	-	SHV-11.v1^	35Q	-	-	-	ybt 14; ICEKp5	-	-	-	-
GCF_002187685.1_ASM218768v1_genomic.fna	KL25	O5	ST17	Klebsiella pneumoniae	Nigeria	No	2015	Nigeria		Yes	aac(3)-IIa.v1;strA.v1*;strB.v1*	-	-	qnrB1.v1	-	-	-	-	sul2	-	-	dfrA14.v2*	TEM-1D.v1^	-	CTX-M-15;SHV-12^	-	-	-	238S;240K;35Q	-	-	-	ybt 13; ICEKp2	-	-	-	-
GCF_002187715.1_ASM218771v1_genomic.fna	KL2	O1/O2v2	ST25	Klebsiella pneumoniae	Nigeria	No	2016	Nigeria		Yes	aac(3)-IIa.v1;strA.v1*;strB.v1*	-	-	-	-	-	catII.2*	-	sul2	tet(D)	-	dfrA14.v2*	TEM-1D.v1^	-	CTX-M-15	-	-	SHV-11.v1^	35Q	-	-	-	ybt 14; ICEKp5	-	-	-	-
GCF_002187735.1_ASM218773v1_genomic.fna	KL110	O1/O2v1	ST716	Klebsiella pneumoniae	Nigeria	No	2016	Nigeria		Yes	aac(3)-IIa.v1^;aac(6')-Ib-cr.v2;strA.v1^;strB.v1	-	-	qnrB1.v2^	-	-	CatB4.v1?	-	sul2	tet(A).v1	-	dfrA14.v2*	OXA-1;TEM-1D.v1^	-	CTX-M-15	-	-	SHV-27	156D	-	-	-	ybt 14; ICEKp12	-	-	-	-
GCF_002187745.1_ASM218774v1_genomic.fna	KL38	O3b	ST873	Klebsiella pneumoniae	Nigeria	No	2009	Nigeria		Yes	aac(3)-IId^;strA.v1*;strB.v1*	-	-	qnrS1	-	mphA	catII.2*	-	sul2	tet(A).v1^;tet(D)	-	dfrA14.v2*	LAP-2;TEM-1D.v1^	-	CTX-M-14	-	-	SHV-27^	156D	-	-	-	-	-	-	-	-
GCF_002187775.1_ASM218777v1_genomic.fna	KL62	O1/O2v1	ST48	Klebsiella pneumoniae	Nigeria	No	2012	Nigeria		Yes	aac(3)-IIa.v1;ant(2'')-Ia;strA.v1*;strB.v1*	-	-	-	-	mphA	catII.2*	-	sul2	-	-	-	TEM-1D.v1^	-	CTX-M-15;SHV-12	-	-	-	238S;240K;35Q	-	-	-	-	-	-	-	-
GCF_002187805.1_ASM218780v1_genomic.fna	KL128	O3b	ST16	Klebsiella pneumoniae	Nigeria	No	2010	Nigeria		Yes	strA.v1;strB.v1	-	-	-	-	-	catA1*	-	sul2	tet(D)	-	dfrA5	-	-	-	-	-	SHV-11.v1^	35Q	-	-	-	-	-	-	-	-
GCF_002187835.1_ASM218783v1_genomic.fna	KL62	O1/O2v1	ST48	Klebsiella pneumoniae	Nigeria	No	2010	Nigeria		Yes	aac(3)-IIa.v1;ant(2'')-Ia;strA.v1*;strB.v1*	-	-	-	-	mphA	catII.2*	-	sul2	-	-	-	TEM-1D.v1^	-	CTX-M-15;SHV-12	-	-	-	238S;240K;35Q	-	-	-	-	-	-	-	-
GCF_002187855.1_ASM218785v1_genomic.fna	KL17	O1/O2v1	ST101	Klebsiella pneumoniae	Nigeria	No	2010	Nigeria		Yes	aac(3)-IIa.v1^;aac(6')-Ib'.v1;aadA*;aph3-Ia.v1^;strA.v1;strB.v1	-	-	-	-	-	catII.2*	-	sul2	tet(D)	-	dfrA14.v2*	OXA-9.v1	-	CTX-M-15	-	-	SHV-1^	-	OmpK35-17%	-	GyrA-83Y;GyrA-87N;ParC-80I	ybt 9; ICEKp3	-	-	-	-
GCF_002187865.1_ASM218786v1_genomic.fna	KL20	O3/O3a	ST45	Klebsiella pneumoniae	Nigeria	No	2015	Nigeria		Yes	aac(3)-IIa.v1;aadA2^	-	-	-	-	mphA	-	-	sul1;sul2	-	-	dfrA12	TEM-1D.v1^	-	CTX-M-15	-	-	SHV-1	-	-	-	-	-	-	-	-	-
GCF_002187895.1_ASM218789v1_genomic.fna	KL110	O1/O2v1	ST716	Klebsiella pneumoniae	Nigeria	No	2016	Nigeria		Yes	aac(3)-IIa.v1^;aac(6')-Ib-cr.v2;strA.v1^;strB.v1	-	-	qnrB1.v2^	-	-	CatB4.v1?	-	sul2	tet(A).v1	-	dfrA14.v2*	OXA-1;TEM-1D.v1^	-	CTX-M-15	-	-	SHV-27	156D	-	-	-	ybt 14; ICEKp12	-	-	-	-
GCF_002187945.1_ASM218794v1_genomic.fna	KL10	O5	ST1031	Klebsiella quasipneumoniae subsp. similipneumoniae	Nigeria	No	2016	Nigeria		Yes	aac(3)-IId^;strA.v1^;strB.v1	-	-	qnrS1	-	-	catII.2*	-	sul1;sul2	tet(A).v1;tet(D)	-	dfrA1.v1	LAP-2;TEM-1D.v1^	-	CTX-M-14	-	-	OKP-B-1^	-	-	-	-	-	-	-	-	-
GCF_002187975.1_ASM218797v1_genomic.fna	KL27	O4	ST429	Klebsiella pneumoniae	Nigeria	No	2016	Nigeria		Yes	aac(3)-IIa.v1^;aac(6')-Ib-cr.v2;strA.v1^;strB.v1	-	-	-	-	-	CatB4.v1?	-	sul2	-	-	dfrA14.v2*	OXA-1;TEM-1D.v1^	-	CTX-M-15	-	-	SHV-11.v1^	35Q	-	-	-	-	-	-	-	-
GCF_002187995.1_ASM218799v1_genomic.fna	KL62	O1/O2v1	ST48	Klebsiella pneumoniae	Nigeria	No	2015	Nigeria		Yes	aac(3)-IIa.v1;aph3-Ia.v1^;strA.v1^;strB.v1	-	-	-	-	mphA	-	-	sul2^	-	-	dfrA14.v2*	TEM-1D.v1^	-	CTX-M-15	-	-	SHV-11.v1^	35Q	-	-	-	ybt 9; ICEKp3	-	-	-	-
GCF_002188015.1_ASM218801v1_genomic.fna	KL27	O4	ST429	Klebsiella pneumoniae	Nigeria	No	2016	Nigeria		Yes	aac(3)-IIa.v1^;aac(6')-Ib-cr.v2;strA.v1^;strB.v1	-	-	-	-	-	CatB4.v1?	-	sul2	-	-	dfrA14.v2*	OXA-1;TEM-1D.v1^	-	CTX-M-15	-	-	SHV-11.v1^	35Q	-	-	-	-	-	-	-	-
GCF_002188025.1_ASM218802v1_genomic.fna	KL14	O12	ST476	Klebsiella quasipneumoniae subsp. similipneumoniae	Nigeria	CRKp	2016	Nigeria		Yes	aac(3)-IIa.v1^;aac(6')-Ib-cr.v2;strA.v1^;strB.v1	-	-	qnrB1.v2^	-	-	CatB4.v1?	-	sul2	tet(A).v1	-	dfrA14.v2*	OXA-1;TEM-1D.v1^	-	CTX-M-15	-	NDM-5	OKP-B-6^	-	OmpK35-22%	-	-	-	-	-	-	-
GCF_002188055.1_ASM218805v1_genomic.fna	KL102	O1/O2v2	ST307	Klebsiella pneumoniae	Nigeria	No	2014	Nigeria		Yes	aac(3)-IIa.v1^;aac(6')-Ib-cr.v2;strA.v1^;strB.v1	-	-	qnrB1.v2^	-	-	CatB4.v1?	-	sul2	tet(A).v1	-	dfrA14.v2*	OXA-1;TEM-1D.v1^	-	CTX-M-15	-	-	SHV-28.v1^	-	-	-	GyrA-83I;ParC-80I	-	-	-	-	-
GCF_002188075.1_ASM218807v1_genomic.fna	KL2	O1/O2v2	ST1788	Klebsiella pneumoniae	Nigeria	No	2012	Nigeria		Yes	aac(3)-IIa.v1;strB.v1	-	-	-	-	-	-	-	sul2	-	-	dfrA14.v2	TEM-1D.v1^	-	CTX-M-15	-	-	SHV-101*	35Q	-	-	-	ybt 16; ICEKp12	-	-	-	-
GCF_002188095.1_ASM218809v1_genomic.fna	KL151	O4	ST405	Klebsiella pneumoniae	Nigeria	No	2012	Nigeria		Yes	aac(3)-IIa.v1^;aac(6')-Ib-cr.v2;strA.v1^;strB.v1	-	-	qnrB1.v2^	-	-	CatB4.v1?	-	sul2	tet(A).v1	-	dfrA14.v2*	OXA-1;TEM-1D.v1^	-	CTX-M-15	-	-	SHV-76	35Q	-	-	-	ybt 27; ICEKp22	-	-	-	-
GCF_002188105.1_ASM218810v1_genomic.fna	KL55	O3/O3a	ST3687	Klebsiella pneumoniae	Nigeria	No	2013	Nigeria		Yes	-	-	-	-	-	-	-	-	-	-	-	-	-	-	-	-	-	SHV-11.v1	35Q	-	-	-	-	-	-	-	-
GCF_002188135.1_ASM218813v1_genomic.fna	KL19	O1/O2v2	ST15	Klebsiella pneumoniae	Nigeria	No	2013	Nigeria		Yes	aac(3)-IIa.v1^;aac(6')-Ib-cr.v2;strA.v1^;strB.v1	-	-	-	-	mphA	CatB4.v1?;catA1^	-	sul1;sul2	tet(A).v1	-	dfrA14.v2*;dfrA25	OXA-1;TEM-1D.v1^	-	CTX-M-15	-	-	SHV-28.v1^	-	-	-	GyrA-83F;GyrA-87A;ParC-80I	-	-	-	-	-
GCF_002188145.1_ASM218814v1_genomic.fna	KL10	O3/O3a	ST147	Klebsiella pneumoniae	Nigeria	No	2013	Nigeria		Yes	aac(3)-IIa.v1;strA.v1;strB.v1	-	-	-	-	-	-	-	sul2	-	-	-	SCO-1;TEM-1D.v1^	-	CTX-M-15	-	-	SHV-11.v1^	35Q	-	-	GyrA-83Y;GyrA-87A;ParC-80I	-	-	-	-	-
GCF_002188175.1_ASM218817v1_genomic.fna	KL18	O1/O2v1	ST831	Klebsiella pneumoniae	Nigeria	No	2015	Nigeria		Yes	aac(6')-Ib-cr.v2;aph3-Ia.v1^;strA.v1^;strB.v1	-	-	qnrB1.v2^	-	-	CatB4.v1?	-	sul2*	-	-	dfrA14.v2*	OXA-1;TEM-1D.v1^	-	CTX-M-15	-	-	SHV-11.v1^	35Q	-	-	-	ybt 10; ICEKp4	-	-	-	-
GCF_002188185.1_ASM218818v1_genomic.fna	KL51	O1/O2v2	ST231	Klebsiella pneumoniae	Nigeria	No	2014	Nigeria		Yes	aac(3)-IIa.v1^;aac(6')-Ib-cr.v2;aadA2^;strA.v1^;strB.v1	-	-	qnrB1.v2^	-	mphA	CatB4.v1?	-	sul1;sul2	tet(A).v1	-	dfrA12;dfrA14.v2*	OXA-1;TEM-1D.v1^	-	CTX-M-15	-	-	SHV-1^	-	-	-	GyrA-83I;ParC-80I	ybt 10; ICEKp4	-	-	-	-
GCF_002188215.1_ASM218821v1_genomic.fna	KL15	O4	ST3877	Klebsiella quasipneumoniae subsp. quasipneumoniae	Nigeria	No	2014	Nigeria		Yes	aac(3)-IIa.v1^;aac(6')-Ib-cr.v2;aadA^	-	-	qnrA1^	-	-	CatB4.v1?;catA1*	-	sul1^;sul1^	-	-	dfrA15.v2	OXA-1	-	CTX-M-15	-	-	OKP-A-11^	-	OmpK35-0%	-	-	-	-	-	-	-
GCF_002188235.1_ASM218823v1_genomic.fna	KL2	O1/O2v2	ST25	Klebsiella pneumoniae	Nigeria	No	2014	Nigeria		Yes	aac(3)-IIa.v1;strA.v1*;strB.v1*	-	-	-	-	-	catII.2*	-	sul2	tet(D)	-	dfrA14.v2*	TEM-1D.v1^	-	CTX-M-15	-	-	SHV-11.v1^	35Q	OmpK35-90%	-	-	ybt 14; ICEKp5	-	-	-	-
GCF_002188245.1_ASM218824v1_genomic.fna	KL10	O3/O3a	ST147	Klebsiella pneumoniae	Nigeria	No	2014	Nigeria		Yes	aac(3)-IIa.v1;aadA2^;aph3-Ia.v1^;strA.v1;strB.v1	-	-	-	-	mphA	catII.2*	-	sul1;sul2	tet(A).v1	-	dfrA12	SCO-1;TEM-1D.v1^	-	CTX-M-15	-	-	SHV-11.v1^	35Q	-	-	GyrA-83Y;GyrA-87A;ParC-80I	-	-	-	-	-
GCF_002188255.1_ASM218825v1_genomic.fna	KL19	O3b	ST1658	Klebsiella pneumoniae	Nigeria	No	2016	Nigeria		Yes	-	-	-	-	-	-	-	-	-	-	-	-	-	-	-	-	-	SHV-1	-	-	-	-	-	-	-	-	-
GCF_002188295.1_ASM218829v1_genomic.fna	KL110	O1/O2v1	ST716	Klebsiella pneumoniae	Nigeria	No	2016	Nigeria		Yes	aac(3)-IIa.v1^;aac(6')-Ib-cr.v2;strA.v1^;strB.v1	-	-	qnrB1.v2^	-	-	CatB4.v1?	-	sul2	tet(A).v1	-	dfrA14.v2*	OXA-1;TEM-1D.v1^	-	CTX-M-15	-	-	SHV-27	156D	-	-	-	ybt 14; ICEKp12	-	-	-	-
GCF_002189165.1_ASM218916v1_genomic.fna	unknown (best match = KL24)	O1/O2v1	ST15	Klebsiella pneumoniae	Tunisia	CRKp	2016	Tunisia	Sousse	Yes	aac(3)-IIa.v1^;aac(6')-Ib-cr.v2;aadA^	-	-	-	-	mphA	-	-	sul1^	tet(A).v1	-	dfrA15.v2	OXA-1	-	-	-	OXA-48	SHV-28.v1^	-	-	MgrB-85%	GyrA-83F;GyrA-87A;ParC-80I	ybt 10; ICEKp4	-	-	-	-
GCF_002189175.1_ASM218917v1_genomic.fna	unknown (best match = KL107)	O1/O2v1	ST147	Klebsiella pneumoniae	Tunisia	CRKp	2016	Tunisia	Sousse	Yes	aac(6')-Ib4;strA.v1^;strB.v1	-	-	-	-	ereA2	catA1^;floR.v2*	arr-2	sul1;sul2	tet(A).v2	-	dfrA5	TEM-1D.v1^	-	CTX-M-15	-	OXA-204	SHV-11.v1^	35Q	-	MgrB-49%	GyrA-83I;ParC-80I	-	-	-	-	-
GCF_002189185.1_ASM218918v1_genomic.fna	unknown (best match = KL112)	O1/O2v1	ST15	Klebsiella pneumoniae	Tunisia	No	2013	Tunisia	Sousse	Yes	aac(3)-IIa.v1^;aac(6')-Ib-cr.v2;strA.v1^;strB.v1	-	-	-	-	-	-	-	sul2	-	-	dfrA14.v2*	TEM-1D.v1^	-	-	-	-	SHV-28.v1^	-	-	MgrB-87%	GyrA-83F;GyrA-87A;ParC-80I	ybt 10; ICEKp4 (truncated)	-	-	-	-
GCF_002189245.1_ASM218924v1_genomic.fna	unknown (best match = KL17)	O1/O2v1	ST101	Klebsiella pneumoniae	Tunisia	CRKp	2015	Tunisia	Sousse	Yes	aac(3)-IIa.v1^;aac(6')-Ib'.v1;aadA*?;aadA2;strA.v1	-	-	-	-	mphA	cmlA1*;floR.v1*	-	sul3	-	-	dfrA14.v2*	OXA-9.v1	-	CTX-M-14^	-	OXA-48	SHV-1^	-	OmpK35-17%;OmpK36GD	MgrB-0%	GyrA-83Y;GyrA-87N;ParC-80I	ybt 9; ICEKp3	-	-	-	-
GCF_002189255.1_ASM218925v1_genomic.fna	unknown (best match = KL17)	O1/O2v1	ST101	Klebsiella pneumoniae	Tunisia	CRKp	2015	Tunisia	Sousse	Yes	aac(3)-IIa.v1^;aadA*	-	-	-	-	-	-	-	-	tet(D)	-	dfrA14.v2*	OXA-1;OXA-9.v1	-	CTX-M-15	-	OXA-48	SHV-1^	-	OmpK35-17%;OmpK36GD	MgrB-53%	GyrA-83Y;GyrA-87N;ParC-80I	ybt 9; ICEKp3	-	-	-	-
GCF_002189265.1_ASM218926v1_genomic.fna	unknown (best match = KL17)	O1/O2v1	ST101	Klebsiella pneumoniae	Tunisia	CRKp	2014	Tunisia	Sousse	Yes	aac(3)-IIa.v1^;aadA*	-	-	-	-	-	-	-	-	tet(D)	-	dfrA14.v2*	OXA-1;OXA-9.v1	-	CTX-M-15	-	OXA-48	SHV-1^	-	OmpK35-17%;OmpK36-11%	MgrB-83%	GyrA-83Y;GyrA-87N;ParC-80I	ybt 9; ICEKp3	-	-	-	-
GCF_002189305.1_ASM218930v1_genomic.fna	unknown (best match = KL17)	O1/O2v1	ST101	Klebsiella pneumoniae	Tunisia	No	2015	Tunisia	Sousse	Yes	aac(3)-IIa.v1^;aadA*	-	-	-	-	-	CatB4.v1	-	-	tet(D)	-	dfrA14.v2*	OXA-9.v1	-	CTX-M-15	-	-	SHV-1^	-	OmpK35-17%;OmpK36GD	MgrB-53%	GyrA-83Y;GyrA-87N;ParC-80I	ybt 9; ICEKp3	-	-	-	-
GCF_002189335.1_ASM218933v1_genomic.fna	unknown (best match = KL17)	O1/O2v1	ST101	Klebsiella pneumoniae	Tunisia	CRKp	2014	Tunisia	Sousse	Yes	aac(3)-IIa.v1^;aadA*	-	-	-	-	-	-	-	-	tet(D)	-	dfrA14.v2*	OXA-1;OXA-9.v1	-	CTX-M-15	-	OXA-48	SHV-1^	-	OmpK35-17%;OmpK36-11%	MgrB-83%	GyrA-83Y;GyrA-87N;ParC-80I	ybt 9; ICEKp3	-	-	-	-
GCF_002189345.1_ASM218934v1_genomic.fna	unknown (best match = KL112)	O1/O2v1	ST15	Klebsiella pneumoniae	Tunisia	No	2015	Tunisia	Sousse	Yes	aac(3)-IIa.v1^;aac(6')-Ib-cr.v2;strA.v1^;strB.v1	-	-	-	-	-	-	-	sul2	tet(A).v1	-	dfrA14.v2*	TEM-1D.v1^	-	-	-	-	SHV-28.v1^	-	-	MgrB-87%	GyrA-83F;GyrA-87A;ParC-80I	ybt 10; ICEKp4 (truncated)	-	-	-	-
GCF_002189385.1_ASM218938v1_genomic.fna	KL24	O1/O2v1	ST11	Klebsiella pneumoniae	Tunisia	CRKp	2016	Tunisia	Sousse	Yes	aac(6')-Ib-cr.v1^;aadA*	-	-	qnrB9.2^	-	mphA	catII.2*	arr-3	sul1	tet(A).v1*	-	-	OXA-1	-	CTX-M-15	-	NDM-1	SHV-11.v1	35Q	-	-	GyrA-83F;GyrA-87A;ParC-80I	-	-	-	-	-
GCF_002189415.1_ASM218941v1_genomic.fna	unknown (best match = KL24)	O1/O2v1	ST11	Klebsiella pneumoniae	Tunisia	No	2016	Tunisia	Sousse	Yes	-	-	-	-	-	mphA	-	arr-3	sul1	tet(A).v1	-	-	-	-	-	-	-	SHV-11.v1	35Q	-	-	GyrA-83F;GyrA-87A;ParC-80I	-	-	-	-	-
GCF_002192315.1_ASM219231v1_genomic.fna	KL25	O1/O2v1	ST45	Klebsiella pneumoniae		CRKp	NA	missing		Yes	aac(6')-Ib-cr.v2;aadA1.v1^	-	-	-	-	-	catB3.v2	arr-3	sul1;sul1	-	-	dfrA1.v2	OXA-1;TEM-1D.v1^	-	SHV-30	-	KPC-2	SHV-1	238S	OmpK36-67%	-	-	ybt 10; ICEKp4	-	-	-	-
GCF_002192335.1_ASM219233v1_genomic.fna	KL107	O1/O2v2	ST258	Klebsiella pneumoniae		CRKp	NA	missing		Yes	aac(3)-IV;aac(6')-Ib'.v1;aac(6')-Ib'.v1;aadA2;aadA2^;aadA^;aph(4)-Ia;aph3-Ia.v1^	-	-	-	-	mphA	catA1^;cmlA1*	-	sul1;sul3	-	-	dfrA12	TEM-1D.v1^	-	-	-	KPC-3;KPC-3	SHV-11.v1	35Q	OmpK35-25%;OmpK36-45%	-	GyrA-83I;ParC-80I	-	-	-	-	-
GCF_002192375.1_ASM219237v1_genomic.fna	KL64	O1/O2v1	ST147	Klebsiella pneumoniae		CRKp	NA	missing		Yes	aac(6')-Ib;aadA2^;rmtF;strA.v1;strA.v1^;strB.v1;strB.v1	-	-	qnrB1.v2^	-	mphA	catII.2*	arr-2	sul1;sul2	-	-	dfrA12;dfrA14.v2*	TEM-1D.v1^	-	CTX-M-15;CTX-M-15	-	NDM-7	SHV-11.v1^	35Q	OmpK35-76%;OmpK36TD	-	GyrA-83I;ParC-80I	ybt 10; ICEKp4	-	-	-	-
GCF_002192975.1_ASM219297v1_genomic.fna	unknown (best match = KL107)	unknown (best match = OL102)	ST340	Klebsiella pneumoniae	Brazil	No	2013	Brazil	Hospital das Clinicas, Sao Paulo	Yes	aac(3)-IId^;aadA2^;aph(3')-VIa*;strB.v1*	-	-	qnrB19^	-	-	-	-	sul1;sul2	tet(B).v2*;tet(D)	-	dfrA12	-	-	CTX-M-15	-	-	SHV-11.v1	35Q	OmpK36-20%	PmrB-35%	GyrA-83I;ParC-80I	-	-	-	-	-
GCF_002197225.1_ASM219722v1_genomic.fna	KL107	O1/O2v2	ST258	Klebsiella pneumoniae		CRKp	NA	missing		Yes	aac(6')-33;aac(6')-Ib'.v1;aadA2^;ant(2'')-Ia;aph3-Ia.v1^	-	-	-	-	mphA	floR.v2*	-	sul1;sul1;sul2	-	-	dfrA12	TEM-1D.v1	-	-	-	KPC-2	SHV-11.v1;SHV-11.v1^	35Q;35Q	OmpK35-25%	-	GyrA-83I;ParC-80I	ybt 17; ICEKp10 (truncated)	clb 3	-	-	-
GCF_002197505.1_ASM219750v1_genomic.fna	KL107	O1/O2v2	ST258	Klebsiella pneumoniae		CRKp	NA	missing		Yes	aac(3)-IV;aac(6')-Ib'.v1;aac(6')-Ib'.v1*;aadA*;aadA2;aadA2^;aadA^;aph(4)-Ia;aph3-Ia.v1^	-	-	-	-	mphA	catA1^;cmlA1*	-	sul1;sul3	-	-	dfrA12	OXA-9.v1;TEM-1D.v1^	-	SHV-12	-	KPC-3;KPC-3	SHV-11.v1	238S;240K;35Q;35Q	OmpK35-25%	MgrB-40%	GyrA-83I;GyrA-87N;ParC-80I	-	-	-	-	-
GCF_002197675.1_Kquasi_MGF005v1_genomic.fna	KL10	O5	ST1031	Klebsiella quasipneumoniae subsp. similipneumoniae	Malaysia	CRKp	2012	Malaysia	Johor Bharu, Johor	Yes	aac(3)-IId^;strA.v1^;strB.v1	-	-	qnrS1	-	-	catII.2*	-	sul1;sul2	tet(A).v1;tet(D)	-	dfrA1.v1	LAP-2;TEM-1D.v1^	-	CTX-M-14	-	NDM-5	OKP-B-1^	-	-	-	-	-	-	-	-	-
GCF_002197725.1_Kquasi_MGF008v1_genomic.fna	KL10	O5	ST1031	Klebsiella quasipneumoniae subsp. similipneumoniae	Malaysia	CRKp	2015	Malaysia	Johor Bharu, Johor	Yes	aac(3)-IId^;strA.v1^;strB.v1	-	-	qnrS1	-	-	catII.2*	-	sul1;sul2	tet(A).v1;tet(D)	-	dfrA1.v1	LAP-2;TEM-1D.v1^	-	CTX-M-14	-	NDM-5	OKP-B-1^	-	-	-	-	-	-	-	-	-
GCF_002202195.1_ASM220219v1_genomic.fna	KL105	O1/O2v2	ST37	Klebsiella pneumoniae		CRKp	NA	missing		Yes	aac(6')-IIa.v2;aadA*;aadA*;aadA2*;aph(3')-VI;armA;armA;strA.v1^;strB.v1	-	-	-	-	mphE.v2;mphE.v2;msrE*;msrE*	catB11*;cmlA5;cmlA5	arr-2	sul1;sul1;sul1;sul2	tet(A).v1;tet(A).v2	-	dfrA1.v1*	CMY-4.v1;OXA-10;OXA-10	-	CTX-M-15;CTX-M-15	-	NDM-1;NDM-1	SHV-11.v1^	35Q	OmpK35-16%	-	GyrA-83F;GyrA-87N;ParC-80I	ybt 28; ICEKp6	-	-	-	-
GCF_002202215.1_ASM220221v1_genomic.fna	KL64	O1/O2v1	ST147	Klebsiella pneumoniae		CRKp	NA	missing		Yes	aac(6')-Ib'.v1;aac(6')-Ib-cr.v2;aadA*;aph(3')-VI	-	-	qnrS1	-	-	catB3.v2	arr-3	sul1	-	-	-	OXA-1;OXA-9.v1;TEM-1D.v1^	-	CTX-M-15	-	NDM-1	SHV-11.v1^	35Q	OmpK35-25%	-	GyrA-83I;ParC-80I	ybt 9; ICEKp3	-	-	-	-
GCF_002202235.1_ASM220223v1_genomic.fna	KL64	O1/O2v1	ST147	Klebsiella pneumoniae		CRKp	NA	missing		Yes	aac(6')-Ib'.v1;aac(6')-Ib-cr.v2;aadA*	-	-	qnrS1;qnrS1	-	-	catB3.v2;floR.v1*	arr-3	sul1;sul2	tet(A).v1	-	dfrA14.v2*	LAP-2;OXA-1;OXA-9.v1;TEM-1D.v1^	-	CTX-M-15	-	NDM-1	SHV-11.v1^	35Q	OmpK35-25%	-	GyrA-83I;ParC-80I	ybt 9; ICEKp3	-	-	-	-
GCF_002202255.1_ASM220225v1_genomic.fna	KL24	O1/O2v1	ST11	Klebsiella pneumoniae		CRKp	NA	missing		Yes	aac(3)-IIa.v1^;aac(3)-IId^;aac(6')-Ib'.v1;aac(6')-Ib-cr.v2;aac(6')-Ib3^;rmtC;strA.v1^;strB.v1	-	-	qnrB9.2^	-	mphA	CatB4.v1	-	sul1;sul1^;sul2	tet(A).v1	-	dfrA14.v2*	CMY-6;OXA-1;TEM-1D.v1^	-	CTX-M-15	-	NDM-1	SHV-11.v1;SHV-11.v1	35Q;35Q	-	-	GyrA-83F;GyrA-87A;ParC-80I	-	-	-	-	-
GCF_002202275.1_ASM220227v1_genomic.fna	KL19	O1/O2v2	ST1161	Klebsiella pneumoniae		No	NA	missing		Yes	aac(6')-Ib'.v1*;aadA*;aadA*;aadA*;rmtG	-	-	-	-	-	cmlA5	arr-2	sul1;sul1;sul2	-	-	-	OXA-10;OXA-10;OXA-9.v1;TEM-1D.v1^	-	CTX-M-2	-	-	SHV-187	-	OmpK35-40%;OmpK36-24%	-	GyrA-83L;GyrA-87Y;ParC-80I	-	-	-	-	-
GCF_002205015.1_ASM220501v1_genomic.fna	KL19	O1/O2v2	ST15	Klebsiella pneumoniae	Nigeria	CRKp	2015	Nigeria		Yes	aac(3)-IIa.v1^;aadA*;aadA2^;aph(3')-VI;armA	-	-	qnrB1.v1	-	mphE.v2^;msrE	CatB4.v1*?	-	sul1	tet(A).v1	-	dfrA12	OXA-1	-	CTX-M-15	-	NDM-1	SHV-28.v1^	-	-	-	GyrA-83F;GyrA-87A;ParC-80I	-	-	-	-	-
GCF_002205025.1_ASM220502v1_genomic.fna	unknown (best match = KL19)	O1/O2v2	ST15	Klebsiella pneumoniae	Nigeria	CRKp	2015	Nigeria		Yes	aac(3)-IIa.v1^;aadA*;aadA2^	-	-	qnrB1.v1	-	mphE.v2^;msrE	CatB4.v1*?	-	sul1	tet(A).v1	-	dfrA12	OXA-1	-	CTX-M-15	-	NDM-1	SHV-28.v1^	-	-	-	GyrA-83F;GyrA-87A;ParC-80I	-	-	-	-	-
GCF_002205045.1_ASM220504v1_genomic.fna	unknown (best match = KL107)	O3b	ST11	Klebsiella pneumoniae	Nigeria	CRKp	2015	Nigeria		Yes	aac(3)-IIa.v1^;aac(6')-Ib-cr.v2;aadA^;strA.v1;strB.v1	-	-	qnrB2.v1^;qnrS1	-	mphA	CatB4.v1?;catA1*	-	-	tet(A).v1	-	dfrA15.v2	OXA-1;TEM-1D.v1^	-	CTX-M-15	-	OXA-181	SHV-11.v1	35Q	-	-	GyrA-83I;ParC-80I	-	-	-	-	-
GCF_002205055.1_ASM220505v1_genomic.fna	unknown (best match = KL15)	O4	ST340	Klebsiella pneumoniae	Nigeria	CRKp	2015	Nigeria		Yes	aac(3)-IId^;aadA2;strA.v1*;strB.v1*	-	-	-	-	-	catII.2*	-	sul1;sul2	tet(D)	-	dfrA14.v2*	TEM-1D.v1^	-	CTX-M-15	-	OXA-48	SHV-11.v1	35Q	-	-	GyrA-83I;GyrA-87N;ParC-80I	-	-	-	-	-
GCF_002205985.1_ASM220598v1_genomic.fna	unknown (best match = KL54)	unknown (best match = O1/O2v1)	ST29	Klebsiella pneumoniae	China	hvKp	2012	China	Beijing	Yes	-	-	-	-	-	-	-	-	-	-	-	-	-	-	-	-	-	SHV-187	-	-	-	-	ybt 4; plasmid (truncated)	-	-	iro 1	-
GCF_002205995.1_ASM220599v1_genomic.fna	unknown (best match = KL16)	O1/O2v1	ST660	Klebsiella pneumoniae	China	hvKp	2012	China	Beijing	Yes	-	-	-	-	-	-	-	-	-	-	-	-	-	-	-	-	-	SHV-1^	-	-	-	-	ybt 5; ICEKp6	-	iuc 1	iro 1	-
GCF_002206015.1_ASM220601v1_genomic.fna	KL1	O1/O2v2	ST23	Klebsiella pneumoniae	China	hvKp	2012	China	Beijing	Yes	-	-	-	-	-	-	-	-	-	-	-	-	-	-	-	-	-	SHV-11.v1^	35Q	-	-	-	ybt 1; ICEKp10	clb 2	iuc 1	iro 1	rmp 1; KpVP-1
GCF_002209405.1_ASM220940v1_genomic.fna	KL24	O1/O2v1	ST15	Klebsiella pneumoniae		No	NA	missing		No	aadA2^	-	-	-	-	-	-	-	sul2	-	-	dfrA12	-	-	-	-	-	SHV-28.v1^	-	-	-	GyrA-83F;GyrA-87A;ParC-80I	-	-	-	-	-
GCF_002209465.1_ASM220946v1_genomic.fna	KL105	O1/O2v2	ST11	Klebsiella pneumoniae	Brazil	No	2015	Brazil	Uberlandia	No	-	-	-	-	-	-	-	-	-	-	-	-	-	-	CTX-M-15	-	-	SHV-11.v1	35Q	-	MgrB-87%	GyrA-83I;ParC-80I	ybt 10; ICEKp4	-	-	-	-
GCF_002210445.1_ASM221044v1_genomic.fna	KL1	O1/O2v2	ST23	Klebsiella pneumoniae	United Kingdom	CRhvKp	2016	United Kingdom	London	Yes	-	-	-	-	-	-	-	-	-	-	-	-	-	-	-	-	OXA-48;OXA-48	SHV-11.v1^	35Q	-	-	-	ybt 1; ICEKp10	clb 2	iuc 1	iro 1	rmp 1; KpVP-1
GCF_002211425.1_ASM221142v1_genomic.fna	KL54	O5	ST347	Klebsiella variicola subsp. variicola	Pakistan	No	2013	Pakistan		Yes	-	-	-	-	-	-	-	-	-	-	-	-	-	-	-	-	-	LEN-10*	-	-	-	-	-	-	-	-	-
GCF_002211665.1_ASM221166v1_genomic.fna	KL36	O4	ST437	Klebsiella pneumoniae	Switzerland	CRKp	2015	Switzerland	Basel	Yes	aac(3)-IId^;aac(6')-Ib-cr.v2;aph3-Ia.v1^	-	-	-	-	mphA	CatB4.v1	-	sul1	tet(D)	-	dfrA30*	OXA-1;TEM-1D.v1^;TEM-1D.v1^	-	CTX-M-15	-	OXA-48	SHV-11.v1	35Q	-	-	GyrA-83I;ParC-80I	-	-	-	-	-
GCF_002211905.1_ASM221190v1_genomic.fna	KL2	O1/O2v1	ST15	Klebsiella pneumoniae	USA	CRKp	2016	USA	Nevada	Yes	aac(6')-Ib3^;rmtC	-	-	-	-	mphA	-	-	sul1	tet(A).v1	-	-	CMY-6	-	CTX-M-15	-	NDM-1	SHV-28.v1^	-	-	MgrB-83%	GyrA-83F;GyrA-87A;ParC-80I	ybt 16; ICEKp12	-	-	-	-
GCF_002234875.1_ASM223487v1_genomic.fna	unknown (best match = KL47)	OL101	ST3744	Klebsiella pneumoniae	USA	CRKp	2016	USA		Yes	aadA2	-	-	-	-	-	catII.2*	-	-	-	-	dfrA25	-	-	SHV-12	-	KPC-2	-	238S;240K;35Q	OmpK35-17%;OmpK36GD	-	GyrA-83I;GyrA-87G;ParC-80I	ybt 9; ICEKp3	-	-	-	-
GCF_002234895.1_ASM223489v1_genomic.fna	unknown (best match = KL47)	OL101	ST11	Klebsiella pneumoniae	China	CRKp	2011	China		Yes	aadA2	-	-	-	-	-	catII.2*	-	-	-	-	dfrA25	-	-	CTX-M-14;SHV-12	-	KPC-2	-	238S;240K;35Q	OmpK35-17%;OmpK36GD	-	GyrA-83I;GyrA-87G;ParC-80I	ybt 9; ICEKp3	-	-	-	-
GCF_002235035.1_ASM223503v1_genomic.fna	KL102	O1/O2v2	ST307	Klebsiella pneumoniae	Italy	CRKp	2014	Italy		Yes	aac(6')-Ib-cr.v2;strA.v1^;strB.v1	-	-	qnrB1.v2^	-	-	CatB4.v1	-	sul2	-	-	dfrA14.v2*	OXA-1;TEM-1D.v1^	-	CTX-M-15	-	KPC-2	SHV-28.v1^	-	-	-	GyrA-83I;ParC-80I	ybt 9; ICEKp3	-	-	-	-
GCF_002235045.1_ASM223504v1_genomic.fna	KL107	O1/O2v2	ST512	Klebsiella pneumoniae	Italy	CRKp	2014	Italy		Yes	aac(6')-Ib'.v1;aadA2^;aph3-Ia.v1^	-	-	-	-	mphA	catA1^	-	sul1;sul1;sul1	-	-	dfrA12	TEM-1D.v1^	-	-	-	KPC-3	SHV-11.v1;SHV-11.v1;SHV-11.v1	35Q;35Q;35Q	OmpK35-25%;OmpK36GD	-	GyrA-83I;ParC-80I	-	-	-	-	-
GCF_002235055.1_ASM223505v1_genomic.fna	KL107	O1/O2v2	ST512	Klebsiella pneumoniae	Italy	CRKp	2014	Italy		Yes	aac(6')-Ib'.v1;aadA2^	-	-	-	-	-	catA1^	-	sul1	-	-	dfrA12	TEM-1D.v1^	-	-	-	KPC-3	SHV-11.v1	35Q	OmpK35-25%;OmpK36GD	-	GyrA-83I;ParC-80I	-	-	-	-	-
GCF_002235095.1_ASM223509v1_genomic.fna	KL107	O1/O2v2	ST512	Klebsiella pneumoniae	Italy	CRKp	2012	Italy		Yes	aac(6')-Ib'.v1;aadA2^;aph3-Ia.v1^	-	-	-	-	mphA	catA1^	-	sul1;sul1;sul1	-	-	dfrA12	TEM-1D.v1^	-	-	-	KPC-3	SHV-11.v1;SHV-11.v1;SHV-11.v1	35Q;35Q;35Q	OmpK35-25%;OmpK36GD	-	GyrA-83I;ParC-80I	-	-	-	-	-
GCF_002235105.1_ASM223510v1_genomic.fna	KL107	O1/O2v2	ST512	Klebsiella pneumoniae	Italy	CRKp	2013	Italy		Yes	aac(6')-Ib'.v1;aadA2	-	-	-	-	-	-	-	sul1	-	-	-	TEM-1D.v1^	-	-	-	KPC-3	SHV-11.v1	35Q	OmpK35-25%;OmpK36GD	-	GyrA-83I;ParC-80I	-	-	-	-	-
GCF_002235115.1_ASM223511v1_genomic.fna	KL107	O1/O2v2	ST512	Klebsiella pneumoniae	Italy	CRKp	2013	Italy		Yes	aac(6')-Ib'.v1;aadA2^;aph3-Ia.v1^	-	-	-	-	mphA	catA1^	-	sul1;sul1	-	-	dfrA12	TEM-1D.v1^	-	-	-	KPC-3	SHV-11.v1	35Q	OmpK35-25%;OmpK36GD	-	GyrA-83I;ParC-80I	-	-	-	-	-
GCF_002235155.1_ASM223515v1_genomic.fna	KL107	O1/O2v2	ST512	Klebsiella pneumoniae	Italy	CRKp	2013	Italy		Yes	aac(6')-Ib'.v1;aadA2^	-	-	-	-	mphA	catA1^	-	sul1;sul1;sul1	-	-	dfrA12	-	-	-	-	KPC-3	SHV-11.v1	35Q	OmpK35-25%;OmpK36GD	-	GyrA-83I;ParC-80I	-	-	-	-	-
GCF_002235165.1_ASM223516v1_genomic.fna	KL107	O1/O2v2	ST745	Klebsiella pneumoniae	Italy	CRKp	2013	Italy		Yes	aac(6')-Ib'.v1;aadA2^;aph3-Ia.v1^	-	-	-	-	mphA	catA1^	-	sul1;sul1;sul1	-	-	dfrA12	TEM-1D.v1^	-	-	-	KPC-3	-	-	OmpK35-25%;OmpK36GD	-	GyrA-83I;ParC-80I	-	-	-	-	-
GCF_002235175.1_ASM223517v1_genomic.fna	KL102	O1/O2v2	ST307	Klebsiella pneumoniae	Italy	CRKp	2013	Italy		Yes	aac(6')-Ib-cr.v2;strA.v1^;strB.v1	-	-	qnrB1.v2^	-	-	CatB4.v1	-	sul2	-	-	dfrA14.v2*	OXA-1;TEM-1D.v1^;TEM-1D.v1^	-	CTX-M-15	-	KPC-2	SHV-28.v1^	-	-	-	GyrA-83I;ParC-80I	ybt 9; ICEKp3	-	-	-	-
GCF_002235215.1_ASM223521v1_genomic.fna	KL102	O1/O2v2	ST307	Klebsiella pneumoniae	Italy	CRKp	2013	Italy		Yes	strA.v1^;strB.v1	-	-	qnrB1.v2^	-	-	-	-	sul2	tet(A).v1	-	dfrA14.v2*	TEM-1D.v1^	-	CTX-M-15	-	KPC-3	SHV-28.v1^	-	-	-	GyrA-83I;ParC-80I	ybt 9; ICEKp3	-	-	-	-
GCF_002235235.1_ASM223523v1_genomic.fna	KL107	O1/O2v2	ST512	Klebsiella pneumoniae	Italy	CRKp	2013	Italy		Yes	aadA2	-	-	-	-	-	catA1^	-	sul1	-	-	dfrA12	TEM-1D.v1^	-	-	-	KPC-3	SHV-11.v1;SHV-11.v1;SHV-11.v1	35Q;35Q;35Q	OmpK35-25%;OmpK36GD	-	GyrA-83I;ParC-80I	-	-	-	-	-
GCF_002235245.1_ASM223524v1_genomic.fna	KL107	O1/O2v2	ST512	Klebsiella pneumoniae	Italy	CRKp	2013	Italy		Yes	aac(6')-Ib'.v1;aadA2^;aph3-Ia.v1^	-	-	-	-	mphA	catA1^	-	sul1;sul1;sul1	-	-	dfrA12	TEM-1D.v1^	-	-	-	KPC-3	SHV-11.v1	35Q	OmpK35-25%;OmpK36GD	-	GyrA-83I;ParC-80I	-	-	-	-	-
GCF_002235265.1_ASM223526v1_genomic.fna	unknown (best match = KL106)	O1/O2v2	ST258	Klebsiella pneumoniae	Italy	CRKp	2013	Italy		Yes	aac(6')-Ib'.v1;aph3-Ia.v1^;strB.v1	-	-	-	-	-	-	-	sul2	tet(A).v1	-	dfrA14.v2	TEM-1D.v1^	-	SHV-12^;SHV-12^;SHV-12^	-	KPC-2	-	238S;238S;238S;240K;240K;240K;35Q;35Q;35Q	OmpK35-25%	-	GyrA-83I;ParC-80I	ybt 13; ICEKp2	-	-	-	-
GCF_002235295.1_ASM223529v1_genomic.fna	unknown (best match = KL106)	O1/O2v2	ST258	Klebsiella pneumoniae	Italy	CRKp	2013	Italy		Yes	aadA5;aph3-Ia.v1^	-	-	-	-	-	-	-	-	-	-	dfrA17	TEM-1D.v1^	-	-	-	KPC-2	SHV-11.v1	35Q	OmpK35-25%	MgrB-62%	GyrA-83I;ParC-80I	ybt 13; ICEKp2	-	-	-	-
GCF_002235315.1_ASM223531v1_genomic.fna	unknown (best match = KL107)	O1/O2v2	ST512	Klebsiella pneumoniae	Italy	CRKp	2013	Italy		Yes	aadA2^	-	-	-	-	-	catA1^	-	sul1	-	-	dfrA12	TEM-1D.v1^	-	-	-	KPC-3	SHV-11.v1;SHV-11.v1;SHV-11.v1	35Q;35Q;35Q	OmpK35-25%;OmpK36GD	-	GyrA-83I;ParC-80I	-	-	-	-	-
GCF_002235325.1_ASM223532v1_genomic.fna	unknown (best match = KL106)	O1/O2v2	ST258	Klebsiella pneumoniae	Italy	CRKp	2013	Italy		Yes	aph3-Ia.v1^	-	-	-	-	-	-	-	-	-	-	-	-	-	-	-	KPC-2;KPC-2;KPC-2;KPC-2	SHV-11.v1^;SHV-11.v1^;SHV-11.v1^	35Q;35Q;35Q	OmpK35-25%	-	GyrA-83I;ParC-80I	ybt 13; ICEKp2	-	-	-	-
GCF_002235355.1_ASM223535v1_genomic.fna	unknown (best match = KL106)	O1/O2v2	ST258	Klebsiella pneumoniae	Italy	CRKp	2013	Italy		Yes	aac(6')-Ib'.v1	-	-	-	-	-	-	-	-	-	-	-	-	-	-	-	KPC-2;KPC-2;KPC-2	SHV-11.v1	35Q	OmpK35-25%	-	GyrA-83I;ParC-80I	ybt 13; ICEKp2	-	-	-	-
GCF_002235375.1_ASM223537v1_genomic.fna	KL107	O1/O2v2	ST512	Klebsiella pneumoniae	Italy	CRKp	2013	Italy		Yes	aac(6')-Ib'.v1;aadA2^;aph3-Ia.v1^	-	-	-	-	mphA	catA1^	-	sul1;sul1;sul1	-	-	dfrA12	TEM-1D.v1^	-	-	-	KPC-3	SHV-11.v1;SHV-11.v1;SHV-11.v1	35Q;35Q;35Q	OmpK35-25%;OmpK36GD	-	GyrA-83I;ParC-80I	-	-	-	-	-
GCF_002235395.1_ASM223539v1_genomic.fna	unknown (best match = KL107)	unknown (best match = O1/O2v2)	ST512	Klebsiella pneumoniae	Italy	CRKp	2013	Italy		Yes	aac(6')-Ib'.v1*;aadA2;aph3-Ia.v1^	-	-	-	-	mphA	catA1^	-	sul1;sul1;sul1	-	-	dfrA12	TEM-1D.v1^	-	-	-	KPC-3	SHV-11.v1;SHV-11.v1;SHV-11.v1	35Q;35Q;35Q	OmpK35-25%;OmpK36GD	-	GyrA-83I;ParC-80I	-	-	-	-	-
GCF_002235415.1_ASM223541v1_genomic.fna	KL107	O1/O2v2	ST512	Klebsiella pneumoniae	Italy	CRKp	2013	Italy		Yes	aac(6')-Ib'.v1;aadA2^	-	-	-	-	-	catA1^	-	sul1	-	-	dfrA12	TEM-1D.v1^	-	-	-	KPC-3	SHV-11.v1;SHV-11.v1;SHV-11.v1	35Q;35Q;35Q	OmpK35-25%;OmpK36GD	-	GyrA-83I;ParC-80I	-	-	-	-	-
GCF_002235435.1_ASM223543v1_genomic.fna	unknown (best match = KL106)	O1/O2v2	ST258	Klebsiella pneumoniae	Italy	CRKp	2013	Italy		Yes	aac(6')-Ib'.v1;aadA2^;aph3-Ia.v1^	-	-	-	-	mphA	catA1^	-	sul1	-	-	dfrA12	TEM-1D.v1^	-	-	-	KPC-2	SHV-11.v1;SHV-11.v1;SHV-11.v1	35Q;35Q;35Q	OmpK35-25%	-	GyrA-83I;ParC-80I	ybt 13; ICEKp2	-	-	-	-
GCF_002235455.1_ASM223545v1_genomic.fna	KL107	O1/O2v2	ST512	Klebsiella pneumoniae	Italy	CRKp	2013	Italy		Yes	aac(6')-Ib'.v1;aadA2^;aph3-Ia.v1^	-	-	-	-	mphA	catA1^	-	sul1;sul1;sul1	-	-	dfrA12	TEM-1D.v1^	-	-	-	KPC-3	SHV-11.v1;SHV-11.v1;SHV-11.v1	35Q;35Q;35Q	OmpK35-25%;OmpK36GD	-	GyrA-83I;ParC-80I	-	-	-	-	-
GCF_002235475.1_ASM223547v1_genomic.fna	KL107	O1/O2v2	ST512	Klebsiella pneumoniae	Italy	CRKp	2013	Italy		Yes	aac(6')-Ib'.v1;aadA2^;aph3-Ia.v1^	-	-	-	-	mphA	catA1^	-	sul1;sul1;sul1	-	-	dfrA12	TEM-1D.v1^	-	-	-	KPC-3	SHV-11.v1;SHV-11.v1;SHV-11.v1	35Q;35Q;35Q	OmpK35-25%;OmpK36GD	MgrB-81%	GyrA-83I;ParC-80I	-	-	-	-	-
GCF_002235515.1_ASM223551v1_genomic.fna	unknown (best match = KL107)	O1/O2v2	ST512	Klebsiella pneumoniae	Italy	CRKp	2012	Italy		Yes	aac(6')-Ib'.v1;aadA2^;aph3-Ia.v1^	-	-	-	-	mphA	catA1^	-	sul1	-	-	dfrA12	TEM-1D.v1^	-	-	-	KPC-3	SHV-11.v1;SHV-11.v1;SHV-11.v1	35Q;35Q;35Q	OmpK35-25%;OmpK36GD	-	GyrA-83I;ParC-80I	-	-	-	-	-
GCF_002235535.1_ASM223553v1_genomic.fna	KL106	O1/O2v2	ST258	Klebsiella pneumoniae	Italy	CRKp	2013	Italy		Yes	aac(6')-Ib'.v1;aph3-Ia.v1^	-	-	-	-	-	-	-	-	-	-	-	-	-	SHV-12;SHV-12;SHV-12	-	KPC-2	-	238S;238S;238S;240K;240K;240K;35Q;35Q;35Q	OmpK35-25%	-	GyrA-83I;ParC-80I	-	-	-	-	-
GCF_002235555.1_ASM223555v1_genomic.fna	KL107	O1/O2v2	ST512	Klebsiella pneumoniae	Italy	CRKp	2012	Italy		Yes	aac(6')-Ib'.v1;aadA2^;aph3-Ia.v1^	-	-	-	-	mphA	catA1^	-	sul1;sul1;sul1	-	-	dfrA12	TEM-1D.v1^	-	-	-	KPC-3	SHV-11.v1;SHV-11.v1;SHV-11.v1	35Q;35Q;35Q	OmpK35-25%;OmpK36GD	-	GyrA-83I;ParC-80I	-	-	-	-	-
GCF_002235575.1_ASM223557v1_genomic.fna	KL107	O1/O2v2	ST512	Klebsiella pneumoniae	Italy	CRKp	2013	Italy		Yes	aac(6')-Ib'.v1;aadA2;aph3-Ia.v1^	-	-	-	-	mphA	catA1^	-	sul1;sul1;sul1	-	-	dfrA12	TEM-1D.v1^	-	-	-	KPC-3	SHV-11.v1;SHV-11.v1;SHV-11.v1	35Q;35Q;35Q	OmpK35-25%;OmpK36GD	-	GyrA-83I;ParC-80I	-	-	-	-	-
GCF_002235595.1_ASM223559v1_genomic.fna	KL107	O1/O2v2	ST512	Klebsiella pneumoniae	Italy	CRKp	2013	Italy		Yes	aac(6')-Ib'.v1;aadA2;aph3-Ia.v1^	-	-	-	-	mphA	catA1^	-	sul1;sul1;sul1	-	-	dfrA12	TEM-1D.v1^	-	-	-	KPC-3	SHV-11.v1;SHV-11.v1;SHV-11.v1	35Q;35Q;35Q	OmpK35-25%;OmpK36GD	-	GyrA-83I;ParC-80I	-	-	-	-	-
GCF_002235615.1_ASM223561v1_genomic.fna	KL107	O1/O2v2	ST512	Klebsiella pneumoniae	Italy	CRKp	2013	Italy		Yes	aac(6')-Ib'.v1;aadA2^;aph3-Ia.v1^	-	-	-	-	mphA	catA1^	-	sul1;sul1;sul1	-	-	dfrA12	TEM-1D.v1^	-	-	-	KPC-3	SHV-11.v1;SHV-11.v1;SHV-11.v1	35Q;35Q;35Q	OmpK35-25%;OmpK36GD	-	GyrA-83I;ParC-80I	-	-	-	-	-
GCF_002235635.1_ASM223563v1_genomic.fna	KL106	O1/O2v2	ST258	Klebsiella pneumoniae	Italy	CRKp	2013	Italy		Yes	aac(6')-Ib'.v1;aadA2^;aph3-Ia.v1^	-	-	-	-	mphA	catA1^	-	sul1	-	-	dfrA12	TEM-1D.v1^	-	SHV-12;SHV-12;SHV-12	-	KPC-2	-	238S;238S;238S;240K;240K;240K;35Q;35Q;35Q	OmpK35-25%	-	GyrA-83I;ParC-80I	ybt 13; ICEKp2	-	-	-	-
GCF_002235655.1_ASM223565v1_genomic.fna	KL106	O1/O2v2	ST258	Klebsiella pneumoniae	Italy	CRKp	2012	Italy		Yes	aac(6')-Ib'.v1;aadA2^;aph3-Ia.v1^	-	-	-	-	mphA	catA1^	-	sul1	-	-	dfrA12	TEM-1D.v1^	-	-	-	KPC-2	SHV-11.v1^;SHV-11.v1^;SHV-11.v1^	35Q;35Q;35Q	OmpK35-25%	-	GyrA-83I;ParC-80I	ybt 13; ICEKp2	-	-	-	-
GCF_002235675.1_ASM223567v1_genomic.fna	unknown (best match = KL107)	O1/O2v2	ST512	Klebsiella pneumoniae	Italy	CRKp	2012	Italy		Yes	aac(6')-Ib'.v1;aadA2^;aph3-Ia.v1^	-	-	-	-	mphA	catA1^	-	sul1;sul1;sul1	-	-	dfrA12	TEM-1D.v1^	-	-	-	KPC-3	SHV-11.v1;SHV-11.v1;SHV-11.v1	35Q;35Q;35Q	OmpK35-25%;OmpK36GD	-	GyrA-83I;ParC-80I	ybt 13; ICEKp2	-	-	-	-
GCF_002235695.1_ASM223569v1_genomic.fna	unknown (best match = KL107)	unknown (best match = O1/O2v2)	ST512	Klebsiella pneumoniae	Italy	CRKp	2012	Italy		Yes	aac(6')-Ib'.v1;aadA2^;aph3-Ia.v1^	-	-	-	-	mphA	catA1^	-	sul1;sul1;sul1	-	-	dfrA12	TEM-1D.v1^	-	-	-	KPC-3	SHV-11.v1;SHV-11.v1;SHV-11.v1	35Q;35Q;35Q	OmpK35-25%;OmpK36GD	-	GyrA-83I;ParC-80I	-	-	-	-	-
GCF_002235705.1_ASM223570v1_genomic.fna	KL107	O1/O2v2	ST512	Klebsiella pneumoniae	Italy	CRKp	2012	Italy		Yes	aac(6')-Ib'.v1;aadA2;aph3-Ia.v1^	-	-	-	-	mphA	catA1^	-	sul1;sul1;sul1	-	-	dfrA12	TEM-1D.v1^	-	-	-	KPC-3	SHV-11.v1;SHV-11.v1;SHV-11.v1	35Q;35Q;35Q	OmpK35-25%;OmpK36GD	-	GyrA-83I;ParC-80I	-	-	-	-	-
GCF_002235735.1_ASM223573v1_genomic.fna	KL106	O1/O2v2	ST258	Klebsiella pneumoniae	Italy	CRKp	2012	Italy		Yes	aac(6')-Ib'.v1	-	-	-	-	-	-	-	-	-	-	-	-	-	-	-	KPC-2	SHV-11.v1	35Q	OmpK35-25%;OmpK36-75%	-	GyrA-83I;ParC-80I	ybt 13; ICEKp2	-	-	-	-
GCF_002235755.1_ASM223575v1_genomic.fna	KL107	O1/O2v2	ST512	Klebsiella pneumoniae	Italy	CRKp	2012	Italy		Yes	aac(6')-Ib'.v1;aadA2^;aph3-Ia.v1^	-	-	-	-	mphA	catA1^	-	sul1	-	-	dfrA12	TEM-1D.v1^	-	-	-	KPC-3	SHV-11.v1;SHV-11.v1;SHV-11.v1	35Q;35Q;35Q	OmpK35-25%;OmpK36GD	-	GyrA-83I;ParC-80I	-	-	-	-	-
GCF_002235765.1_ASM223576v1_genomic.fna	KL107	O1/O2v2	ST1519	Klebsiella pneumoniae	Italy	CRKp	2013	Italy		Yes	aac(6')-Ib'.v1;aadA2;aph3-Ia.v1^	-	-	-	-	mphA	catA1^	-	sul1;sul1;sul1	-	-	dfrA12	TEM-1D.v1^	-	-	-	KPC-3	SHV-11.v1;SHV-11.v1;SHV-11.v1	35Q;35Q;35Q	OmpK35-25%;OmpK36GD	-	GyrA-83I;ParC-80I	-	-	-	-	-
GCF_002235795.1_ASM223579v1_genomic.fna	KL107	O1/O2v2	ST512	Klebsiella pneumoniae	Italy	CRKp	2012	Italy		Yes	aac(6')-Ib'.v1;aadA2;aph3-Ia.v1^	-	-	-	-	mphA	catA1^	-	sul1;sul1;sul1	-	-	dfrA12	TEM-1D.v1^	-	-	-	KPC-3	SHV-11.v1;SHV-11.v1;SHV-11.v1	35Q;35Q;35Q	OmpK35-25%;OmpK36GD	-	GyrA-83I;ParC-80I	-	-	-	-	-
GCF_002235815.1_ASM223581v1_genomic.fna	KL107	O1/O2v2	ST512	Klebsiella pneumoniae	Italy	CRKp	2012	Italy		Yes	aac(6')-Ib'.v1;aadA2;aph3-Ia.v1^	-	-	-	-	mphA	catA1^	-	sul1;sul1;sul1	-	-	dfrA12	TEM-1D.v1^	-	-	-	KPC-3	SHV-11.v1;SHV-11.v1;SHV-11.v1	35Q;35Q;35Q	OmpK35-25%;OmpK36GD	-	GyrA-83I;ParC-80I	-	-	-	-	-
GCF_002235825.1_ASM223582v1_genomic.fna	unknown (best match = KL107)	O1/O2v2	ST512	Klebsiella pneumoniae	Italy	CRKp	2012	Italy		Yes	aac(6')-Ib'.v1;aadA2^;aph3-Ia.v1^	-	-	-	-	mphA	catA1^	-	sul1;sul1;sul1	-	-	dfrA12	TEM-1D.v1^	-	-	-	KPC-3	SHV-11.v1;SHV-11.v1;SHV-11.v1	35Q;35Q;35Q	OmpK35-25%;OmpK36GD	-	GyrA-83I;ParC-80I	-	-	-	-	-
GCF_002235835.1_ASM223583v1_genomic.fna	KL17	O1/O2v1	ST101	Klebsiella pneumoniae	Italy	No	2013	Italy		Yes	armA	-	-	-	-	mphE.v2;msrE	-	-	-	-	-	-	-	-	-	-	-	SHV-1^	-	OmpK35-17%	-	GyrA-83Y;GyrA-87N;ParC-80I	ybt 9; ICEKp3	-	-	-	-
GCF_002235875.1_ASM223587v1_genomic.fna	KL106	O1/O2v2	ST258	Klebsiella pneumoniae	Italy	CRKp	2012	Italy		Yes	aac(6')-Ib'.v1	-	-	-	-	-	-	-	-	-	-	-	-	-	-	-	KPC-2	SHV-11.v1	35Q	OmpK35-25%	-	GyrA-83I;ParC-80I	ybt 13; ICEKp2	-	-	-	-
GCF_002235895.1_ASM223589v1_genomic.fna	KL107	O1/O2v2	ST512	Klebsiella pneumoniae	Italy	CRKp	2012	Italy		Yes	aadA2^;aph3-Ia.v1^	-	-	-	-	mphA	catA1^	-	sul1;sul1;sul1	-	-	dfrA12	TEM-1D.v1^	-	-	-	KPC-3	SHV-11.v1	35Q	OmpK35-25%;OmpK36GD	MgrB-60%	GyrA-83I;ParC-80I	-	-	-	-	-
GCF_002235915.1_ASM223591v1_genomic.fna	KL106	O1/O2v2	ST258	Klebsiella pneumoniae	Italy	CRKp	2012	Italy		Yes	aac(6')-Ib'.v1	-	-	-	-	-	-	-	-	-	-	-	-	-	-	-	KPC-2	SHV-11.v1	35Q	OmpK35-25%;OmpK36-0%	-	GyrA-83I;ParC-80I	ybt 13; ICEKp2	-	-	-	-
GCF_002235935.1_ASM223593v1_genomic.fna	unknown (best match = KL106)	O1/O2v2	ST258	Klebsiella pneumoniae	Italy	CRKp	2012	Italy		Yes	aac(6')-Ib'.v1	-	-	-	-	-	-	-	-	-	-	-	-	-	-	-	KPC-2	SHV-11.v1	35Q	OmpK35-25%	-	GyrA-83I;ParC-80I	ybt 13; ICEKp2	-	-	-	-
GCF_002235945.1_ASM223594v1_genomic.fna	unknown (best match = KL107)	O1/O2v2	ST512	Klebsiella pneumoniae	Italy	CRKp	2012	Italy		Yes	aac(6')-Ib'.v1;aadA2^;aph3-Ia.v1^	-	-	-	-	mphA	catA1^	-	sul1	-	-	dfrA12	TEM-1D.v1^	-	-	-	KPC-3	SHV-11.v1;SHV-11.v1;SHV-11.v1	35Q;35Q;35Q	OmpK35-25%;OmpK36GD	-	GyrA-83I;ParC-80I	-	-	-	-	-
GCF_002235975.1_ASM223597v1_genomic.fna	unknown (best match = KL106)	O1/O2v2	ST258	Klebsiella pneumoniae	Italy	CRKp	2012	Italy		Yes	aac(6')-Ib'.v1	-	-	-	-	-	-	-	-	-	-	-	-	-	-	-	KPC-2	SHV-11.v1	35Q	OmpK35-25%	-	GyrA-83I;ParC-80I	ybt 13; ICEKp2	-	-	-	-
GCF_002235985.1_ASM223598v1_genomic.fna	KL106	O1/O2v2	ST258	Klebsiella pneumoniae	Italy	CRKp	2012	Italy		Yes	aac(6')-Ib'.v1;aadA2^	-	-	-	-	mphA	catA1^	-	sul1	-	-	dfrA12	TEM-1D.v1^	-	SHV-12;SHV-12;SHV-12	-	KPC-2	-	238S;238S;238S;240K;240K;240K;35Q;35Q;35Q	OmpK35-25%	-	GyrA-83I;ParC-80I	ybt 13; ICEKp2	-	-	-	-
GCF_002236015.1_ASM223601v1_genomic.fna	KL106	O1/O2v2	ST258	Klebsiella pneumoniae	Italy	CRKp	2012	Italy		Yes	aac(6')-Ib'.v1	-	-	-	-	-	-	-	-	-	-	-	-	-	-	-	KPC-2	SHV-11.v1	35Q	OmpK35-25%	-	GyrA-83I;ParC-80I	ybt 13; ICEKp2	-	-	-	-
GCF_002236055.1_ASM223605v1_genomic.fna	KL106	O1/O2v2	ST258	Klebsiella pneumoniae	Italy	CRKp	2012	Italy		Yes	aac(6')-Ib'.v1	-	-	-	-	-	-	-	-	-	-	-	-	-	-	-	KPC-2	SHV-11.v1;SHV-11.v1;SHV-11.v1	35Q;35Q;35Q	OmpK35-25%	-	GyrA-83I;ParC-80I	ybt 13; ICEKp2	-	-	-	-
GCF_002236085.1_ASM223608v1_genomic.fna	KL107	O1/O2v2	ST512	Klebsiella pneumoniae	Italy	CRKp	2014	Italy		Yes	aac(6')-Ib'.v1;aadA2^;aph3-Ia.v1^	-	-	-	-	mphA	catA1^	-	sul1;sul1;sul1	-	-	dfrA12	TEM-1D.v1^	-	-	-	KPC-3	SHV-11.v1;SHV-11.v1;SHV-11.v1	35Q;35Q;35Q	OmpK35-25%;OmpK36GD	-	GyrA-83I;ParC-80I	-	-	-	-	-
GCF_002236145.1_ASM223614v1_genomic.fna	KL107	O1/O2v2	ST512	Klebsiella pneumoniae	Italy	CRKp	2013	Italy		Yes	aac(6')-Ib'.v1;aadA2	-	-	-	-	-	catA1^	-	sul1	-	-	dfrA12	TEM-1D.v1^	-	-	-	KPC-3	SHV-11.v1	35Q	OmpK35-25%;OmpK36GD	-	GyrA-83I;ParC-80I	-	-	-	-	-
GCF_002236155.1_ASM223615v1_genomic.fna	unknown (best match = KL107)	O1/O2v2	ST512	Klebsiella pneumoniae	Italy	CRKp	2013	Italy		Yes	aac(6')-Ib'.v1;aadA2^;aph3-Ia.v1^	-	-	-	-	mphA	catA1^	-	sul1;sul1;sul1	-	-	dfrA12	TEM-1D.v1^	-	-	-	KPC-3	SHV-11.v1	35Q	OmpK35-25%;OmpK36GD	-	GyrA-83I;ParC-80I	-	-	-	-	-
GCF_002236185.1_ASM223618v1_genomic.fna	unknown (best match = KL107)	O1/O2v2	ST512	Klebsiella pneumoniae	Italy	CRKp	2013	Italy		Yes	aadA2^	-	-	-	-	-	catA1^	-	sul1	-	-	dfrA12	TEM-1D.v1^	-	-	-	KPC-3	SHV-11.v1;SHV-11.v1;SHV-11.v1	35Q;35Q;35Q	OmpK35-25%;OmpK36GD	-	GyrA-83I;ParC-80I	-	-	-	-	-
GCF_002236195.1_ASM223619v1_genomic.fna	KL107	O1/O2v2	ST512	Klebsiella pneumoniae	Italy	CRKp	2014	Italy		Yes	aac(6')-Ib'.v1;aadA2	-	-	-	-	-	catA1^	-	sul1	-	-	dfrA12	TEM-1D.v1^	-	-	-	KPC-3	SHV-11.v1	35Q	OmpK35-25%;OmpK36GD	-	GyrA-83I;ParC-80I	-	-	-	-	-
GCF_002236205.1_ASM223620v1_genomic.fna	unknown (best match = KL107)	O1/O2v2	ST512	Klebsiella pneumoniae	Italy	CRKp	2013	Italy		Yes	aadA2	-	-	-	-	-	catA1^	-	sul1	-	-	dfrA12	TEM-1D.v1^	-	-	-	KPC-3	SHV-11.v1;SHV-11.v1;SHV-11.v1	35Q;35Q;35Q	OmpK35-25%;OmpK36GD	-	GyrA-83I;ParC-80I	-	-	-	-	-
GCF_002236245.1_ASM223624v1_genomic.fna	KL107	O1/O2v2	ST512	Klebsiella pneumoniae	Italy	CRKp	2013	Italy		Yes	aac(6')-Ib'.v1;aadA2;aph3-Ia.v1^	-	-	-	-	mphA	catA1^	-	sul1;sul1;sul1	-	-	dfrA12	TEM-1D.v1^	-	-	-	KPC-3	SHV-11.v1;SHV-11.v1;SHV-11.v1	35Q;35Q;35Q	OmpK35-25%;OmpK36GD	-	GyrA-83I;ParC-80I	-	-	-	-	-
GCF_002236265.1_ASM223626v1_genomic.fna	KL107	O1/O2v2	ST512	Klebsiella pneumoniae	Italy	CRKp	2013	Italy		Yes	aac(6')-Ib'.v1;aadA2^;aph3-Ia.v1^	-	-	-	-	mphA	catA1^	-	sul1	-	-	dfrA12	TEM-1D.v1^	-	-	-	KPC-3	SHV-11.v1	35Q	OmpK35-25%;OmpK36GD	-	GyrA-83I;ParC-80I	-	-	-	-	-
GCF_002236275.1_ASM223627v1_genomic.fna	KL107	O1/O2v2	ST512	Klebsiella pneumoniae	Italy	CRKp	2013	Italy		Yes	aac(6')-Ib'.v1;aadA2^;aph3-Ia.v1^	-	-	-	-	mphA	catA1^	-	sul1;sul1;sul1	-	-	dfrA12	TEM-1D.v1^	-	-	-	KPC-3	SHV-11.v1;SHV-11.v1;SHV-11.v1	35Q;35Q;35Q	OmpK35-25%;OmpK36GD	MgrB-62%	GyrA-83I;ParC-80I	-	-	-	-	-
GCF_002236305.1_ASM223630v1_genomic.fna	KL107	O1/O2v2	ST512	Klebsiella pneumoniae	Italy	CRKp	2013	Italy		Yes	aac(6')-Ib'.v1;aadA2^;aph3-Ia.v1^	-	-	-	-	mphA	catA1^	-	sul1;sul1	-	-	dfrA12	TEM-1D.v1^	-	-	-	KPC-3	SHV-11.v1	35Q	OmpK35-25%;OmpK36GD	MgrB-15%	GyrA-83I;ParC-80I	-	-	-	-	-
GCF_002236315.1_ASM223631v1_genomic.fna	KL107	O1/O2v2	ST512	Klebsiella pneumoniae	Italy	CRKp	2013	Italy		Yes	aac(6')-Ib'.v1;aadA2^;aph3-Ia.v1^	-	-	-	-	mphA	catA1^	-	sul1;sul1;sul1	-	-	dfrA12	TEM-1D.v1^	-	-	-	KPC-3	SHV-11.v1;SHV-11.v1;SHV-11.v1	35Q;35Q;35Q	OmpK35-25%;OmpK36GD	-	GyrA-83I;ParC-80I	-	-	-	-	-
GCF_002236345.1_ASM223634v1_genomic.fna	KL107	O1/O2v2	ST512	Klebsiella pneumoniae	Italy	CRKp	2012	Italy		Yes	aac(6')-Ib'.v1;aadA2^;aph3-Ia.v1^	-	-	-	-	mphA	catA1^	-	sul1	-	-	dfrA12	TEM-1D.v1^	-	-	-	KPC-3	SHV-11.v1;SHV-11.v1	35Q;35Q	OmpK35-25%;OmpK36GD	-	GyrA-83I;ParC-80I	-	-	-	-	-
GCF_002236365.1_ASM223636v1_genomic.fna	KL107	O1/O2v2	ST512	Klebsiella pneumoniae	Italy	CRKp	2012	Italy		Yes	aac(6')-Ib'.v1;aadA2^;aadA2^;aadA2^;aph3-Ia.v1^	-	-	-	-	mphA	catA1^	-	sul1;sul1;sul1	-	-	dfrA12	-	-	-	-	KPC-3	SHV-11.v1;SHV-11.v1;SHV-11.v1	35Q;35Q;35Q	OmpK35-25%	-	GyrA-83I;ParC-80I	-	-	-	-	-
GCF_002236385.1_ASM223638v1_genomic.fna	KL107	O1/O2v2	ST512	Klebsiella pneumoniae	Italy	CRKp	2012	Italy		Yes	aac(6')-Ib'.v1;aadA2^;aph3-Ia.v1^	-	-	-	-	mphA	catA1^	-	sul1;sul1;sul1	-	-	dfrA12	TEM-1D.v1^	-	-	-	KPC-3	SHV-11.v1;SHV-11.v1;SHV-11.v1	35Q;35Q;35Q	OmpK35-25%;OmpK36GD	-	GyrA-83I;ParC-80I	-	-	-	-	-
GCF_002236405.1_ASM223640v1_genomic.fna	KL107	O1/O2v2	ST512	Klebsiella pneumoniae	Italy	CRKp	2012	Italy		Yes	aac(6')-Ib'.v1;aadA2^;aph3-Ia.v1^	-	-	-	-	mphA	catA1^	-	sul1;sul1;sul1	-	-	dfrA12	TEM-1D.v1^	-	-	-	KPC-3	SHV-11.v1;SHV-11.v1;SHV-11.v1	35Q;35Q;35Q	OmpK35-25%;OmpK36GD	-	GyrA-83I;ParC-80I	-	-	-	-	-
GCF_002236425.1_ASM223642v1_genomic.fna	KL107	O1/O2v2	ST512	Klebsiella pneumoniae	Italy	CRKp	2013	Italy		Yes	aac(6')-Ib'.v1;aadA2^;aph3-Ia.v1^	-	-	-	-	mphA	catA1^	-	sul1;sul1;sul1	-	-	dfrA12	TEM-1D.v1^	-	-	-	KPC-3	SHV-11.v1	35Q	OmpK35-25%;OmpK36GD	-	GyrA-83I;ParC-80I	-	-	-	-	-
GCF_002236445.1_ASM223644v1_genomic.fna	unknown (best match = KL107)	O1/O2v2	ST512	Klebsiella pneumoniae	Italy	CRKp	2012	Italy		Yes	aac(6')-Ib'.v1;aadA2;aph3-Ia.v1^	-	-	-	-	mphA	catA1^	-	sul1;sul1;sul1	-	-	dfrA12	TEM-1D.v1^	-	-	-	KPC-3	SHV-11.v1;SHV-11.v1;SHV-11.v1	35Q;35Q;35Q	OmpK35-25%;OmpK36GD	-	GyrA-83I;ParC-80I	-	-	-	-	-
GCF_002237985.1_ASM223798v1_genomic.fna	KL64	O1/O2v1	ST231	Klebsiella pneumoniae	Viet Nam	CRKp	2011	Viet Nam		Yes	aadA*;ant(2'')-Ia;rmtB;strA.v1^;strB.v1	-	-	-	-	-	cmlA5;floR.v2*	arr-2	sul2	tet(G).v1	-	dfrA23	OXA-10;TEM-1D.v1^	-	CTX-M-15;VEB-1	-	OXA-48	SHV-1^	-	-	-	GyrA-83I;GyrA-87Y;ParC-80I	ybt 15; ICEKp11	-	-	-	-
GCF_002238125.2_ASM223812v2_genomic.fna	KL124	O1/O2v1	ST48	Klebsiella pneumoniae	not available	No	NA	not available		Yes	aadA2;aadA2;aadA^;ant(2'')-Ia;ant(2'')-Ia;aph(3')-Ia	-	-	-	-	-	catA1^;cmlA1*	-	sul1	tet(B).v2*	-	-	-	-	-	-	-	SHV-11.v1^	35Q	-	-	-	ybt 17; ICEKp10	clb 3	-	-	-
GCF_002239705.1_ASM223970v1_genomic.fna	KL51	O3b	ST16	Klebsiella pneumoniae	Thailand	CRKp	2016	Thailand		Yes	aadA2^	-	-	-	-	-	-	-	sul1	tet(B).v2*	-	dfrA12	TEM-1D.v1^	-	CTX-M-15	-	NDM-1;OXA-232	SHV-1	-	OmpK35-76%	-	GyrA-83F;GyrA-87N;ParC-84K	ybt 9; ICEKp3	-	-	-	-
GCF_002239715.1_ASM223971v1_genomic.fna	KL2	O1/O2v1	ST14	Klebsiella pneumoniae	Thailand	CRKp	2015	Thailand		Yes	aadA*;aadA2^;aph(3')-VI;armA;sat-2	-	-	qnrB1.v2^	-	mphE.v2^;msrE	CatB4.v1?;catA1^	-	sul1	tet(D)	-	dfrA1.v1;dfrA12;dfrA14.v2*	OXA-1;OXA-9.v1;TEM-1D.v1^	-	CTX-M-15	-	NDM-1;OXA-232	SHV-28.v1^	-	OmpK36GD	-	GyrA-83Y;GyrA-87G;ParC-80I	ybt 14; ICEKp5	-	-	-	-
GCF_002239805.1_ASM223980v1_genomic.fna	KL51	O1/O2v2	ST231	Klebsiella pneumoniae	Thailand	CRhvKp	2016	Thailand		Yes	aac(6')-Ib;aadA2^	-	-	qnrS1	-	ermB.v1*;mphA	catA1^	arr-2	sul1	-	-	dfrA12	TEM-1D.v1^	-	-	-	OXA-232	SHV-1^	-	OmpK35-30%;OmpK36TD	MgrB-40%	GyrA-83I;ParC-80I	ybt 14; ICEKp5	-	iuc 5	-	-
GCF_002239815.1_ASM223981v1_genomic.fna	KL51	O1/O2v1	ST231	Klebsiella pneumoniae	Thailand	CRhvKp	2016	Thailand		Yes	aac(6')-Ib;aadA2^	-	-	qnrS1	-	ermB.v1*;mphA	catA1^	arr-2	sul1	-	-	dfrA12	TEM-1D.v1^	-	-	-	OXA-232	SHV-1^	-	OmpK35-30%;OmpK36TD	MgrB-40%	GyrA-83I;ParC-80I	ybt 14; ICEKp5	-	iuc 5	-	-
GCF_002239875.1_ASM223987v1_genomic.fna	KL102	O1/O2v2	ST307	Klebsiella pneumoniae	Thailand	No	2016	Thailand		Yes	aac(3)-IId^;aac(6')-Ib-cr.v2	-	-	qnrB1.v2^	-	-	CatB4.v1	-	-	tet(A).v1	-	dfrA14.v2*	OXA-1;TEM-1D.v1^	-	CTX-M-63	-	-	SHV-28.v1^	-	-	-	GyrA-83I;ParC-80I	-	-	-	-	-
GCF_002239895.2_ASM223989v2_genomic.fna	KL14	O12	ST476	Klebsiella quasipneumoniae subsp. similipneumoniae	Nigeria	CRKp	2016	Nigeria		Yes	aac(3)-IIa.v1^;aac(6')-Ib-cr.v2;strA.v1^;strB.v1	-	-	qnrB1.v2^	-	-	CatB4.v1	-	sul2	tet(A).v1	-	dfrA14.v2*	OXA-1;TEM-1D.v1^	-	CTX-M-15	-	NDM-5	OKP-B-6^	-	OmpK35-22%	-	-	-	-	-	-	-
GCF_002239965.1_ASM223996v1_genomic.fna	KL13	O1/O2v1	ST4	Klebsiella pneumoniae	Nigeria	No	2013	Nigeria		Yes	aac(3)-IIa.v1	-	-	-	-	-	catII.2*	-	sul2	tet(D)	-	-	TEM-1D.v1^	-	CTX-M-15	-	-	SHV-69*	35Q	-	-	-	ybt 9; ICEKp3	-	-	-	-
GCF_002240295.1_ASM224029v1_genomic.fna	KL8	O12	ST3870	Klebsiella quasipneumoniae subsp. similipneumoniae	China	No	2013	China	Hong Kong	No	-	-	-	-	-	-	-	-	-	-	-	-	-	-	-	-	-	OKP-B-6?	-	-	-	-	-	-	-	-	-
GCF_002240315.1_ASM224031v1_genomic.fna	KL8	O12	ST3870	Klebsiella quasipneumoniae subsp. similipneumoniae	China	No	2013	China	Hong Kong	No	-	-	-	-	-	-	-	-	-	-	-	-	-	-	-	-	-	OKP-B-6?	-	-	-	-	-	-	-	-	-
GCF_002240335.1_ASM224033v1_genomic.fna	KL8	O12	ST3870	Klebsiella quasipneumoniae subsp. similipneumoniae	China	No	2013	China	Hong Kong	No	-	-	-	-	-	-	-	-	-	-	-	-	-	-	-	-	-	OKP-B-6?	-	-	-	-	-	-	-	-	-
GCF_002241035.1_ASM224103v1_genomic.fna	KL30	O1/O2v1	ST198	Klebsiella pneumoniae	Brazil	No	2013	Brazil	Amazon	Yes	aac(3)-IIa.v1^;aac(6')-Ib-cr.v2;strA.v1^;strB.v1	-	-	qnrB1.v2^	-	-	catA1^	-	sul2	tet(A).v1	-	dfrA14.v2*	OXA-1;TEM-1D.v1^	-	-	-	-	SHV-77^	35Q	-	-	-	ybt 16; ICEKp12	-	-	-	-
GCF_002243445.1_ASM224344v1_genomic.fna	KL106	O1/O2v2	ST258	Klebsiella pneumoniae	France	CRKp	2009	France	Kremlin-Bicetre	Yes	aac(6')-Ib'.v1;aph3-Ia.v1^	-	-	-	-	-	-	-	-	-	-	-	TEM-1D.v1^	-	SHV-12	-	KPC-2	SHV-11.v1	238S;240K;35Q;35Q	OmpK35-25%	-	GyrA-83I;ParC-80I	-	-	-	-	-
GCF_002245455.1_ASM224545v1_genomic.fna	KL126	OL103	ST2221	Klebsiella variicola subsp. variicola	India	No	2013	India		Yes	-	-	-	-	-	-	-	-	-	-	-	-	-	-	-	-	-	LEN-8	-	-	-	-	-	-	-	-	-
GCF_002246035.1_ASM224603v1_genomic.fna	unknown (best match = KL107)	O3b	ST16	Klebsiella pneumoniae	Thailand	CRKp	2017	Thailand	Bangkok	Yes	aadA2^	-	-	-	-	-	-	-	sul1	tet(B).v2*	-	dfrA12	-	-	CTX-M-15	-	NDM-1;OXA-232	SHV-1	-	OmpK35-76%	-	GyrA-83F;GyrA-87N;ParC-84K	ybt 9; ICEKp3 (truncated)	-	-	-	-
GCF_002246045.1_ASM224604v1_genomic.fna	KL51	O3b	ST16	Klebsiella pneumoniae	Thailand	CRKp	2017	Thailand	Bangkok	Yes	aac(6')-Ib'.v1;aadA*;aadA2^	-	-	-	-	-	-	-	sul1	tet(B).v2*	-	dfrA12	OXA-9.v1;TEM-1D.v1^	-	CTX-M-15	-	NDM-1;OXA-232	SHV-1	-	OmpK35-76%	-	GyrA-83F;GyrA-87N;ParC-84K	ybt 9; ICEKp3 (truncated)	-	-	-	-
GCF_002246075.1_ASM224607v1_genomic.fna	KL108	O1/O2v2	ST35	Klebsiella pneumoniae	Thailand	hvKp	2016	Thailand	Nakhon Pathom	Yes	aac(3)-IId^;aadA2;strA.v1;strB.v1	-	-	qnrS1	-	lnuF.v1?	-	-	-	tet(A).v1	-	-	-	-	CTX-M-55^	-	-	SHV-33*	-	-	-	-	-	-	iuc 3 (truncated)	-	-
GCF_002246125.1_ASM224612v1_genomic.fna	KL51	O1/O2v2	ST231	Klebsiella pneumoniae	Thailand	CRhvKp	2016	Thailand	Bangkok	Yes	aadA2^;rmtF	-	-	qnrS1	-	ermB.v1*;mphA	catA1^	-	sul1	-	-	dfrA12	TEM-1D.v1^	-	-	-	OXA-232	SHV-1^	-	OmpK35-30%;OmpK36TD	-	GyrA-83I;ParC-80I	ybt 14; ICEKp5	-	iuc 5	-	-
GCF_002246155.1_ASM224615v1_genomic.fna	KL51	O1/O2v2	ST231	Klebsiella pneumoniae	Thailand	hvKp	2016	Thailand	Bangkok	Yes	aac(6')-Ib;aadA2^;rmtF	-	-	qnrS1	-	ermB.v1*;mphA	catA1^	arr-2	sul1	-	-	dfrA12	TEM-1D.v1^	-	CTX-M-15	-	-	SHV-1^	-	OmpK35-30%;OmpK36TD	-	GyrA-83I;ParC-80I	ybt 14; ICEKp5	-	iuc 5	-	-
GCF_002246235.1_ASM224623v1_genomic.fna	KL17	O1/O2v1	ST101	Klebsiella pneumoniae	Thailand	CRKp	2016	Thailand	Bangkok	Yes	aac(3)-IIa.v1^;aac(6')-Ib-cr.v2;strA.v1^;strB.v1	-	-	qnrB1.v2^	-	-	CatB4.v1?	-	sul2	-	-	dfrA14.v2*	OXA-1;TEM-105*	-	CTX-M-15	-	NDM-1	SHV-1^	-	OmpK35-40%	MgrB-0%	GyrA-83Y;GyrA-87A;ParC-80I	ybt 9; ICEKp3	-	-	-	-
GCF_002246245.1_ASM224624v1_genomic.fna	KL17	O1/O2v1	ST101	Klebsiella pneumoniae	Thailand	CRKp	2015	Thailand	Bangkok	Yes	aac(3)-IIa.v1^;aac(6')-Ib-cr.v2;strA.v1^;strB.v1	-	-	qnrB1.v2^	-	-	CatB4.v1?	-	sul2	-	-	dfrA14.v2*	OXA-1;TEM-105*	-	CTX-M-15	-	NDM-1	SHV-1^	-	OmpK35-40%	MgrB-0%	GyrA-83Y;GyrA-87A;ParC-80I	ybt 9; ICEKp3	-	-	-	-
GCF_002246275.1_ASM224627v1_genomic.fna	KL51	O3b	ST16	Klebsiella pneumoniae	Thailand	CRKp	2016	Thailand	Bangkok	Yes	aadA2^	-	-	-	-	-	-	-	sul1	tet(B).v2*	-	dfrA12	TEM-1D.v1^	-	CTX-M-15	-	NDM-1;OXA-232	SHV-1	-	OmpK35-76%	-	GyrA-83F;GyrA-87N;ParC-84K	ybt 9; ICEKp3	-	-	-	-
GCF_002246285.1_ASM224628v1_genomic.fna	KL51	O3b	ST16	Klebsiella pneumoniae	Thailand	CRKp	2016	Thailand	Bangkok	Yes	aadA2^	-	-	-	-	-	-	-	sul1	tet(B).v2*	-	dfrA12	TEM-1D.v1^	-	CTX-M-15	-	NDM-1;OXA-232	SHV-1	-	OmpK35-76%	-	GyrA-83F;GyrA-87N;ParC-84K	ybt 9; ICEKp3	-	-	-	-
GCF_002246315.1_ASM224631v1_genomic.fna	KL51	O3b	ST16	Klebsiella pneumoniae	Thailand	CRKp	2016	Thailand	Bangkok	Yes	aac(6')-Ib'.v1;aadA*	-	-	-	-	-	-	-	-	tet(B).v2*	-	-	OXA-9.v1;TEM-1D.v1^	-	CTX-M-15	-	OXA-232	SHV-1	-	OmpK35-76%;OmpK36-74%	-	GyrA-83F;GyrA-87N;ParC-84K	ybt 9; ICEKp3	-	-	-	-
GCF_002246325.1_ASM224632v1_genomic.fna	KL51	O3b	ST16	Klebsiella pneumoniae	Thailand	CRKp	2016	Thailand	Bangkok	Yes	aadA2^	-	-	-	-	-	-	-	sul1	tet(B).v2*	-	dfrA12	TEM-1D.v1^	-	CTX-M-15	-	NDM-1;OXA-232	SHV-1	-	OmpK35-76%	-	GyrA-83F;GyrA-87N;ParC-84K	ybt 9; ICEKp3	-	-	-	-
GCF_002246355.1_ASM224635v1_genomic.fna	KL51	O1/O2v2	ST231	Klebsiella pneumoniae	Thailand	CRhvKp	2016	Thailand	Bangkok	Yes	aadA2^;rmtF	-	-	qnrS1	-	ermB.v1*;mphA	catA1^	-	sul1	-	-	dfrA12	TEM-1D.v1^	-	CTX-M-15	-	OXA-232	SHV-1^	-	OmpK35-30%;OmpK36TD	-	GyrA-83I;ParC-80I	ybt 14; ICEKp5	-	iuc 5	-	-
GCF_002246365.1_ASM224636v1_genomic.fna	KL51	O3b	ST16	Klebsiella pneumoniae	Thailand	CRKp	2016	Thailand	Bangkok	Yes	aac(6')-Ib'.v1;aadA*;aadA2^	-	-	-	-	-	-	-	sul1;sul1	tet(B).v2*	-	dfrA12	OXA-9.v1;TEM-1D.v1^	-	CTX-M-15	-	NDM-1;NDM-1;OXA-232	SHV-1	-	OmpK35-76%	-	GyrA-83F;GyrA-87N;ParC-84K	ybt 9; ICEKp3	-	-	-	-
GCF_002246395.1_ASM224639v1_genomic.fna	KL2	O1/O2v1	ST14	Klebsiella pneumoniae	Thailand	CRKp	2016	Thailand	Bangkok	Yes	aac(6')-Ib-cr.v2;aadA2^;aph(3')-VI;armA;sat-2	-	-	qnrB1.v2^	-	mphE.v2^;msrE	CatB4.v1?	-	sul1	-	-	dfrA1.v1;dfrA12;dfrA14.v2*	OXA-1	-	CTX-M-15	-	NDM-1;OXA-232	SHV-28.v1^	-	OmpK35-66%;OmpK36GD	-	GyrA-83Y;GyrA-87G;ParC-80I;ParC-84G	ybt 14; ICEKp5	-	-	-	-
GCF_002246415.1_ASM224641v1_genomic.fna	KL2	O1/O2v1	ST14	Klebsiella pneumoniae	Thailand	CRKp	2016	Thailand	Bangkok	Yes	aac(6')-Ib-cr.v2;aadA2^;aph(3')-VI;armA;sat-2	-	-	qnrB1.v2^	-	mphE.v2^;msrE	CatB4.v1?	-	sul1	-	-	dfrA1.v1;dfrA12;dfrA14.v2*	OXA-1	-	CTX-M-15	-	NDM-1;OXA-232	SHV-28.v1^	-	OmpK35-66%;OmpK36GD	-	GyrA-83Y;GyrA-87G;ParC-80I;ParC-84G	ybt 14; ICEKp5	-	-	-	-
GCF_002246435.1_ASM224643v1_genomic.fna	KL51	O1/O2v2	ST231	Klebsiella pneumoniae	Thailand	CRhvKp	2016	Thailand	Bangkok	Yes	aac(6')-Ib;aadA2^;rmtF	-	-	qnrS1	-	ermB.v1*;mphA	catA1^	arr-2	sul1	-	-	dfrA12	TEM-1D.v1^	-	-	-	OXA-232	SHV-1^	-	OmpK35-30%;OmpK36TD	-	GyrA-83I;ParC-80I	ybt 14; ICEKp5	-	iuc 5	-	-
GCF_002246455.1_ASM224645v1_genomic.fna	KL51	O1/O2v2	ST231	Klebsiella pneumoniae	Thailand	CRhvKp	2016	Thailand	Bangkok	Yes	aadA2^;rmtF	-	-	qnrS1	-	ermB.v1*;mphA	catA1^	-	sul1	-	-	dfrA12	TEM-1D.v1^	-	CTX-M-15	-	OXA-232	SHV-1^	-	OmpK35-30%;OmpK36TD	-	GyrA-83I;ParC-80I	ybt 14; ICEKp5	-	iuc 5	-	-
GCF_002246475.1_ASM224647v1_genomic.fna	KL51	O1/O2v2	ST231	Klebsiella pneumoniae	Thailand	CRhvKp	2016	Thailand	Bangkok	Yes	aadA2^;rmtF	-	-	qnrS1	-	ermB.v1*;mphA	catA1^	-	sul1	-	-	dfrA12	TEM-1D.v1^	-	CTX-M-15	-	OXA-232	SHV-1^	-	OmpK35-30%;OmpK36TD	-	GyrA-83I;ParC-80I	ybt 14; ICEKp5	-	iuc 5	-	-
GCF_002246555.1_ASM224655v1_genomic.fna	unknown (best match = KL107)	O3b	ST16	Klebsiella pneumoniae	Thailand	CRKp	2017	Thailand	Bangkok	Yes	aac(6')-Ib-cr.v2;aadA16*;aadA2^	-	-	-	-	mphA	-	arr-3	sul1	tet(A).v1;tet(B).v2*	-	dfrA12;dfrA27	TEM-1D.v1^	-	CTX-M-15	-	NDM-1;OXA-232	SHV-1	-	OmpK35-76%	-	GyrA-83F;GyrA-87N;ParC-84K	ybt 9; ICEKp3	-	-	-	-
GCF_002246575.1_ASM224657v1_genomic.fna	KL51	O3b	ST16	Klebsiella pneumoniae	Thailand	CRKp	2016	Thailand	Bangkok	Yes	aac(6')-Ib'.v1;aadA*;aadA2^	-	-	-	-	-	-	-	sul1	tet(B).v2*	-	dfrA12	OXA-9.v1;TEM-1D.v1^	-	CTX-M-15	-	OXA-232	SHV-1	-	OmpK35-76%	-	GyrA-83F;GyrA-87N;ParC-84K	ybt 9; ICEKp3	-	-	-	-
GCF_002246635.1_ASM224663v1_genomic.fna	KL17	O1/O2v1	ST101	Klebsiella pneumoniae	Thailand	CRKp	2016	Thailand	Bangkok	Yes	aac(3)-IIa.v1^;aac(6')-Ib-cr.v2;strA.v1^;strB.v1	-	-	qnrB1.v2^	-	-	CatB4.v1?	-	sul2	-	-	dfrA14.v2*	OXA-1;TEM-105*	-	CTX-M-15	-	NDM-1	SHV-1^	-	OmpK35-40%	MgrB-0%	GyrA-83Y;GyrA-87A;ParC-80I	ybt 9; ICEKp3	-	-	-	-
GCF_002246655.1_ASM224665v1_genomic.fna	KL51	O1/O2v2	ST231	Klebsiella pneumoniae	Thailand	CRhvKp	2016	Thailand	Bangkok	Yes	aadA2^;rmtF^	-	-	qnrS1	-	ermB.v1*;mphA	catA1^	-	sul1	-	-	dfrA12	TEM-1D.v1^	-	CTX-M-15	-	OXA-232	SHV-1^	-	OmpK35-30%;OmpK36TD	-	GyrA-83I;ParC-80I	ybt 14; ICEKp5	-	iuc 5	-	-
GCF_002246675.1_ASM224667v1_genomic.fna	unknown (best match = KL170)	OL101	ST1770	Klebsiella quasipneumoniae subsp. similipneumoniae	Thailand	CRKp	2016	Thailand	Bangkok	Yes	aadA*;ant(2'')-Ia;aph(3')-VIa	-	-	-	-	mphA*	cmlA5	arr-2	sul1	-	-	-	OXA-10	-	-	-	IMP-14^	OKP-B-3	-	-	-	-	-	-	-	-	-
GCF_002246685.1_ASM224668v1_genomic.fna	KL51	O1/O2v2	ST231	Klebsiella pneumoniae	Thailand	CRhvKp	2016	Thailand	Bangkok	Yes	aadA2^;rmtF	-	-	qnrS1	-	ermB.v1*;mphA	catA1^	-	sul1	-	-	dfrA12	TEM-1D.v1^	-	-	-	OXA-232	SHV-1^	-	OmpK35-30%	MgrB-40%	GyrA-83I;ParC-80I	ybt 14; ICEKp5	-	iuc 5	-	-
GCF_002246695.1_ASM224669v1_genomic.fna	KL51	O3b	ST16	Klebsiella pneumoniae	Thailand	CRKp	2016	Thailand	Bangkok	Yes	aadA2^	-	-	-	-	-	-	-	sul1	tet(B).v2*	-	dfrA12	TEM-1D.v1^	-	CTX-M-15	-	NDM-1;OXA-232	SHV-1	-	OmpK35-76%	-	GyrA-83F;GyrA-87N;ParC-84K	ybt 9; ICEKp3	-	-	-	-
GCF_002246705.1_ASM224670v1_genomic.fna	KL136	O1/O2v2	ST70	Klebsiella pneumoniae	Thailand	CRKp	2016	Thailand	Bangkok	Yes	aac(6')-Ib'.v1;aadA*;strA.v1^;strB.v1	-	-	qnrB1.v2^	-	-	-	-	sul2	-	-	dfrA14.v2*	OXA-9.v1;TEM-1D.v1^	-	CTX-M-15	-	OXA-232	SHV-32	156D	-	-	-	ybt 8; ICEKp9	-	-	-	-
GCF_002246765.1_ASM224676v1_genomic.fna	unknown (best match = KL51)	O1/O2v2	ST231	Klebsiella pneumoniae	Thailand	CRhvKp	2017	Thailand	Bangkok	Yes	aadA2^;rmtF	-	-	qnrS1	-	mphA	catA1^	-	sul1	-	-	dfrA12	TEM-1D.v1^	-	-	-	OXA-232	SHV-1^	-	OmpK35-30%;OmpK36TD	MgrB-40%	GyrA-83I;ParC-80I	ybt 14; ICEKp5	-	iuc 5	-	-
GCF_002246785.1_ASM224678v1_genomic.fna	KL2	O1/O2v1	ST14	Klebsiella pneumoniae	Thailand	CRKp	2016	Thailand	Bangkok	Yes	aac(6')-Ib-cr.v2;sat-2	-	-	-	-	-	CatB4.v1?	-	-	-	-	dfrA1.v1	OXA-1	-	CTX-M-15	-	OXA-232	SHV-28.v1^	-	OmpK35-66%;OmpK36GD	-	GyrA-83Y;GyrA-87G;ParC-80I	ybt 14; ICEKp5	-	-	-	-
GCF_002246835.1_ASM224683v1_genomic.fna	KL38	O3b	ST37	Klebsiella pneumoniae	Thailand	No	2016	Thailand	Bangkok	Yes	aac(3)-IId^;aadA2^;aph3-Ia.v1^	-	-	qnrB4	-	-	-	-	sul1	-	-	dfrA12	DHA-1;TEM-1D.v1^	-	-	-	-	SHV-11.v1^	35Q	OmpK36-65%	-	GyrA-83I;ParC-80I	-	-	-	-	-
GCF_002246845.1_ASM224684v1_genomic.fna	KL51	O1/O2v2	ST231	Klebsiella pneumoniae	Thailand	CRhvKp	2016	Thailand	Bangkok	Yes	aac(6')-Ib;aadA2^;rmtF	-	-	qnrS1	-	ermB.v1*;mphA	catA1^	-	sul1	-	-	dfrA12	TEM-1D.v1^	-	-	-	OXA-232	SHV-1^	-	OmpK35-30%;OmpK36TD	-	GyrA-83I;ParC-80I	ybt 14; ICEKp5	-	iuc 5	-	-
GCF_002246875.1_ASM224687v1_genomic.fna	KL51	O3b	ST16	Klebsiella pneumoniae	Thailand	CRKp	2016	Thailand	Bangkok	Yes	aac(6')-Ib'.v1;aadA*;aadA2^	-	-	-	-	-	-	-	sul1	tet(B).v2*	-	dfrA12	OXA-9.v1;TEM-1D.v1^	-	CTX-M-15	-	NDM-1;OXA-232	SHV-1	-	OmpK35-76%	MgrB-62%	GyrA-83F;GyrA-87N;ParC-84K	ybt 9; ICEKp3	-	-	-	-
GCF_002246895.1_ASM224689v1_genomic.fna	KL2	O1/O2v1	ST14	Klebsiella pneumoniae	Thailand	CRKp	2015	Thailand	Bangkok	Yes	aadA*;aadA2^;aph(3')-VI;armA;sat-2	-	-	qnrB1.v2^	-	mphE.v2^;msrE	CatB4.v1;catA1^	-	sul1	tet(D)	-	dfrA1.v1;dfrA12;dfrA14.v2*	OXA-1;OXA-9.v1;TEM-1D.v1^	-	CTX-M-15	-	NDM-1;OXA-232	SHV-28.v1^	-	OmpK36GD	-	GyrA-83Y;GyrA-87G;ParC-80I	ybt 14; ICEKp5	-	-	-	-
GCF_002247365.1_ASM224736v1_genomic.fna	KL51	O3b	ST16	Klebsiella pneumoniae	Thailand	No	2016	Thailand	Bangkok	Yes	aac(6')-Ib-cr.v2;aadA2^	-	-	-	-	mphA	CatB4.v1?	-	sul1	-	-	dfrA12	OXA-1;TEM-1D.v1^	-	CTX-M-15	-	-	SHV-1	-	-	-	GyrA-83F;GyrA-87N;ParC-84K	ybt 10; ICEKp4	-	-	-	-
GCF_002247375.1_ASM224737v1_genomic.fna	KL51	O3b	ST16	Klebsiella pneumoniae	Thailand	CRKp	2016	Thailand	Bangkok	Yes	aac(6')-Ib-cr.v2;aadA*;aadA16*;aadA2^	-	-	qnrB6^	-	mphA	-	arr-3	sul1	tet(B).v2*	-	dfrA12;dfrA27	OXA-9.v1;TEM-1D.v1^	-	CTX-M-15	-	NDM-1;OXA-232	SHV-1	-	OmpK35-76%	-	GyrA-83F;GyrA-87N;ParC-84K	ybt 9; ICEKp3	-	-	-	-
GCF_002247385.1_ASM224738v1_genomic.fna	KL51	O1/O2v2	ST231	Klebsiella pneumoniae	Thailand	CRhvKp	2016	Thailand	Bangkok	Yes	aadA2^;rmtF	-	-	qnrS1	-	ermB.v1*;mphA	catA1^	-	sul1	-	-	dfrA12	TEM-1D.v1^	-	-	-	OXA-232	SHV-1^	-	OmpK35-30%;OmpK36TD	-	GyrA-83I;ParC-80I	ybt 14; ICEKp5	-	iuc 5	-	-
GCF_002247625.1_ASM224762v1_genomic.fna	KL52	OL101	ST3811	Klebsiella pneumoniae	Thailand	No	2015	Thailand	Lamphun	Yes	aac(3)-IId^;aadA2;aph3-Ia.v1^	-	-	qnrS1	-	lnuF.v1?	-	-	-	tet(A).v1	-	-	-	-	-	-	-	SHV-60	35Q	-	-	-	-	-	-	-	-
GCF_002247645.1_ASM224764v1_genomic.fna	KL106	O1/O2v2	ST101	Klebsiella pneumoniae	Thailand	No	2015	Thailand	Lamphun	Yes	aac(3)-IId^	-	-	qnrS1	-	-	floR.v1*	-	-	tet(A).v1*	Tet(X4)	-	LAP-2;TEM-1D.v1^	-	SHV-2A^	-	-	-	238S;35Q	-	-	-	-	-	-	-	-
GCF_002247665.1_ASM224766v1_genomic.fna	KL186	O1/O2v1	ST3812	Klebsiella pneumoniae	Thailand	No	2015	Thailand	Lamphun	Yes	aac(3)-IIa.v1^;aac(6')-Ib-cr.v2;strA.v1^;strB.v1	-	-	qnrB1.v2^	-	-	CatB4.v1?	-	sul2	tet(A).v1	-	dfrA14.v2*	OXA-1;TEM-1D.v1^	-	CTX-M-15	-	-	SHV-1	-	-	-	-	-	-	-	-	-
GCF_002247865.1_ASM224786v1_genomic.fna	KL150	O3b	ST2555	Klebsiella pneumoniae	Thailand	No	2014	Thailand	Lamphun	Yes	strA.v1^;strB.v1	-	-	qnrS1	-	-	-	-	sul1;sul2	tet(A).v1	-	dfrA1.v1	LAP-2;TEM-1D.v1^	-	CTX-M-14	-	-	SHV-41	-	-	-	-	-	-	-	-	-
GCF_002247885.1_ASM224788v1_genomic.fna	KL150	O3b	ST2555	Klebsiella pneumoniae	Thailand	No	2014	Thailand	Lamphun	Yes	strA.v1^;strB.v1	-	-	qnrS1	-	-	-	-	sul1;sul2	tet(A).v1	-	dfrA1.v1	LAP-2;TEM-1D.v1^	-	CTX-M-14	-	-	SHV-41	-	-	-	-	-	-	-	-	-
GCF_002247895.1_ASM224789v1_genomic.fna	KL139	O1/O2v1	ST1269	Klebsiella pneumoniae	Thailand	No	2014	Thailand	Lamphun	Yes	aac(3)-IId^	-	-	qnrS1	-	-	-	-	-	-	-	-	TEM-1D.v1^	-	CTX-M-55	-	-	SHV-11.v2*	35Q	-	-	-	-	-	-	-	-
GCF_002248045.2_ASM224804v2_genomic.fna	KL19	O1/O2v2	ST17	Klebsiella pneumoniae	Thailand	No	2016	Thailand	Chachoengsao	Yes	aadA2;aadA^;aph3-Ia.v1*;strA.v1;strA.v1;strB.v1;strB.v1	mcr-3.4*	-	-	-	mef(B)	cmlA1*;floR.v2*	-	sul2^;sul3	tet(A).v1*	-	-	-	-	CTX-M-14	-	-	SHV-11.v1^	35Q	-	-	-	-	-	-	-	-
GCF_002248055.2_ASM224805v2_genomic.fna	KL56	O12	ST3387	Klebsiella quasipneumoniae subsp. similipneumoniae	Thailand	hvKp	2016	Thailand	Nakhon Pathom	Yes	aac(3)-IId^;aadA2;aadA^	mcr-3.4*	-	qnrS1	-	-	cmlA1*	-	sul3	tet(A).v1	-	dfrA12^	-	-	CTX-M-55	-	-	OKP-B-5^	-	-	-	-	-	-	iuc 3 (truncated)	-	-
GCF_002248085.2_ASM224808v2_genomic.fna	KL35	O5	ST1318	Klebsiella quasipneumoniae subsp. similipneumoniae	Thailand	No	2016	Thailand	Nakhon Pathom	Yes	aac(3)-IId^	mcr-3.1*;mcr-3.1*	-	qnrS1	-	-	-	-	-	tet(A).v1^	-	-	TEM-1D.v1^;TEM-1D.v1^;TEM-1D.v1^	-	CTX-M-63	-	-	OKP-B-6^	-	-	-	-	-	-	-	-	-
GCF_002248105.2_ASM224810v2_genomic.fna	KL155	unknown (best match = OL102)	ST3542	Klebsiella pneumoniae	Thailand	No	2016	Thailand	Nakhon Pathom	Yes	aac(3)-IId^;aph(3')-IIa;strA.v1;strB.v1	mcr-3.1*	-	qnrS1	-	-	-	-	-	tet(A).v1	-	-	TEM-1D.v1^	-	CTX-M-63	-	-	SHV-40*	35Q	-	-	-	-	-	-	-	-
GCF_002248135.1_ASM224813v1_genomic.fna	KL123	O3b	ST1867	Klebsiella pneumoniae	Thailand	hvKp	2016	Thailand	Nakhon Pathom	Yes	aac(3)-IId^;aph3-Ia.v1^;strA.v1;strB.v1	mcr-3.1*	-	qnrS1	-	-	-	-	sul1	tet(A).v1^	-	dfrA1.v1	TEM-1D.v1^	-	CTX-M-14	-	-	SHV-60	35Q	-	-	-	-	-	iuc 3 (truncated)	-	-
GCF_002248425.1_ASM224842v1_genomic.fna	KL15	O4	ST3810	Klebsiella pneumoniae	Thailand	No	2016	Thailand	Bangkok	Yes	aac(3)-IIa.v1^;aac(6')-Ib-cr.v2;aadA2^;aph3-Ia.v1^	-	-	qnrS1	-	mphA	CatB4.v1?;floR.v2*	-	sul1	tet(A).v2	-	dfrA12	OXA-1	-	CTX-M-15	-	-	SHV-11.v1	35Q	-	-	GyrA-83I;ParC-80I	ybt 9; ICEKp3	-	-	-	-
GCF_002248435.1_ASM224843v1_genomic.fna	KL15	O4	ST11	Klebsiella pneumoniae	Thailand	No	2016	Thailand	Bangkok	Yes	-	-	-	-	-	-	-	-	-	-	-	-	-	-	SHV-12	-	-	-	238S;240K;35Q	-	MgrB-62%	GyrA-83I;ParC-80I	ybt 9; ICEKp3	-	-	-	-
GCF_002248485.1_ASM224848v1_genomic.fna	KL10	O3/O3a	ST147	Klebsiella pneumoniae	Thailand	No	2016	Thailand	Bangkok	Yes	aac(6')-Ib-cr.v2;aadA16*	-	-	qnrB6^	-	mphA	-	arr-3	sul1	tet(A).v1	-	dfrA27	-	TEM-40	CTX-M-15	-	-	SHV-11.v1^	35Q	-	-	GyrA-83Y;GyrA-87A;ParC-80I	ybt 10; ICEKp4	-	-	-	-
GCF_002248505.1_ASM224850v1_genomic.fna	KL51	O3b	ST16	Klebsiella pneumoniae	Thailand	No	2016	Thailand	Bangkok	Yes	aac(6')-Ib-cr.v2;aadA2^	-	-	-	-	mphA	CatB4.v1?	-	sul1	-	-	dfrA12	OXA-1;TEM-1D.v1^	-	CTX-M-15	-	-	SHV-1	-	-	-	GyrA-83F;GyrA-87N;ParC-84K	ybt 10; ICEKp4	-	-	-	-
GCF_002248525.1_ASM224852v1_genomic.fna	KL17	O1/O2v1	ST101	Klebsiella pneumoniae	Thailand	CRKp	2016	Thailand	Bangkok	Yes	aac(6')-Ib-cr.v2;aadA16*	-	-	-	-	mphA	-	arr-3	sul1	-	-	dfrA27	TEM-1D.v1^	-	CTX-M-15	-	OXA-48	SHV-1^	-	OmpK35-40%	-	GyrA-83Y;GyrA-87A;ParC-80I	ybt 9; ICEKp3	-	-	-	-
GCF_002248545.1_ASM224854v1_genomic.fna	KL15	O4	ST11	Klebsiella pneumoniae	Thailand	No	2016	Thailand	Bangkok	Yes	aac(6')-Ib-cr.v2	-	-	-	-	-	CatB4.v1?	-	-	-	-	dfrA14.v2*	OXA-1	-	CTX-M-15	-	-	SHV-11.v1	35Q	-	-	GyrA-83I;ParC-80I	ybt 9; ICEKp3	-	-	-	-
GCF_002248565.1_ASM224856v1_genomic.fna	KL16	O5	ST3880	Klebsiella quasipneumoniae subsp. similipneumoniae	Thailand	No	2016	Thailand	Bangkok	Yes	aac(3)-IIa.v1^;aac(6')-Ib-cr.v2;aadA*;strA.v1^;strB.v1	-	-	qnrB1.v2^	-	-	CatB4.v1?;catA1*?	-	sul2	-	-	dfrA14.v2*;dfrA26	OXA-1;TEM-1D.v1^	-	CTX-M-15	-	-	OKP-B-5^	-	-	-	-	-	-	-	-	-
GCF_002248585.1_ASM224858v1_genomic.fna	KL9	O3b	ST3809	Klebsiella pneumoniae	Thailand	No	2016	Thailand	Bangkok	Yes	aadA2^;aph3-Ia.v1^	-	-	qnrB4	-	mphA	-	-	sul1	tet(D)	-	dfrA12	DHA-1	-	CTX-M-14	-	-	SHV-27	156D	-	-	-	-	-	-	-	-
GCF_002248595.1_ASM224859v1_genomic.fna	KL24	O1/O2v1	ST15	Klebsiella pneumoniae	Thailand	No	2016	Thailand	Bangkok	Yes	aac(3)-IId^;aac(6')-Ib-cr.v2;aadA16*;strA.v1^;strB.v1	-	-	qnrB6^	-	mphA	-	arr-3	sul1;sul2*	tet(A).v1	-	dfrA27	TEM-1D.v1^	-	CTX-M-15	-	-	SHV-28.v1^	-	-	-	GyrA-83F;GyrA-87A;ParC-80I	ybt 10; ICEKp4	-	-	-	-
GCF_002248625.1_ASM224862v1_genomic.fna	KL51	O3b	ST16	Klebsiella pneumoniae	Thailand	CRKp	2016	Thailand	Bangkok	Yes	aac(6')-Ib-cr.v2*;aadA*;aadA16*;aadA2^	-	-	qnrB6^	-	mphA	-	arr-3	sul1	tet(B).v2*	-	dfrA12;dfrA27	OXA-9.v1;TEM-1D.v1^	-	CTX-M-15	-	NDM-1;OXA-232	SHV-1	-	OmpK35-76%	-	GyrA-83F;GyrA-87N;ParC-84K	ybt 9; ICEKp3	-	-	-	-
GCF_002248635.1_ASM224863v1_genomic.fna	KL102	O1/O2v2	ST105	Klebsiella pneumoniae	Thailand	No	2016	Thailand	Bangkok	Yes	aac(6')-Iaf*;aadA*;ant(2'')-Ia;strA.v1;strB.v1	-	-	-	-	-	cmlA5	arr-2	-	-	-	-	-	-	VEB-1	-	-	SHV-1^	-	-	-	-	ybt 0; ICEKp16	-	-	-	-
GCF_002248815.1_ASM224881v1_genomic.fna	KL81	OL101	ST914	Klebsiella pneumoniae	Thailand	No	2014	Thailand	Lamphun	Yes	aac(3)-IId^;aadA2^;aadA^	-	-	-	-	mef(B)*	cmlA1*	-	sul3	tet(A).v1	-	dfrA12	-	-	CTX-M-14	-	-	SHV-27^	156D	-	-	-	-	-	-	-	-
GCF_002248845.1_ASM224884v1_genomic.fna	KL102	O1/O2v2	ST36	Klebsiella pneumoniae	Thailand	No	2014	Thailand	Lamphun	Yes	aac(6')-Ib-cr.v2;aadA16*;strA.v1;strB.v1	-	-	-	-	mphA	catA1*	arr-3	sul1;sul2	tet(A).v1;tet(D)	-	dfrA27;dfrA5	TEM-1D.v1^	-	CTX-M-15	-	-	SHV-11.v1^	35Q	-	-	-	-	-	-	-	-
GCF_002248945.2_ASM224894v2_genomic.fna	KL123	O3/O3a	ST421	Klebsiella quasipneumoniae subsp. similipneumoniae	Thailand	No	2016	Thailand	Nakhon Pathom	Yes	aac(3)-IId^;aadA2^;aph3-Ia.v1^;strA.v1;strB.v1	mcr-3.4*	-	qnrS1	-	mphA	-	-	sul1;sul2	tet(D)	-	dfrA12	LAP-2	-	SHV-2	-	-	OKP-B-8	238S	-	-	-	-	-	-	-	-
GCF_002248955.2_ASM224895v2_genomic.fna	unknown (best match = KL107)	O1/O2v2	ST15	Klebsiella pneumoniae	Thailand	No	2016	Thailand	Nakhon Pathom	Yes	aac(3)-IId^	mcr-3.1*	-	-	-	-	catA1^	-	-	tet(A).v1	-	-	-	-	-	-	-	SHV-28.v1^	-	-	-	GyrA-83F;GyrA-87A;ParC-80I	-	-	-	-	-
GCF_002249125.1_ASM224912v1_genomic.fna	KL62	O1/O2v1	ST48	Klebsiella pneumoniae	Thailand	No	2016	Thailand	Bangkok	Yes	aac(3)-IIa.v1^;aac(6')-Ib-cr.v2;aadA16*	-	-	-	-	mphA	CatB4.v1?;catII.2*	arr-3	sul1	tet(A).v1	-	dfrA27	OXA-1;TEM-1D.v1^	-	CTX-M-15	-	-	SHV-1^	-	-	-	GyrA-83Y	ybt unknown	-	-	-	-
GCF_002249165.1_ASM224916v1_genomic.fna	KL24	O1/O2v1	ST15	Klebsiella pneumoniae	Thailand	No	2016	Thailand	Bangkok	Yes	aac(6')-Ib-cr.v2;aadA16*	-	-	qnrB6^	-	mphA	-	arr-3	sul1;sul1	tet(A).v1	-	dfrA27	TEM-1D.v1^	-	CTX-M-15	-	-	SHV-28.v1^	-	OmpK35-19%	-	GyrA-83F;GyrA-87A;ParC-80I	ybt 10; ICEKp4 (truncated)	-	-	-	-
GCF_002249195.1_ASM224919v1_genomic.fna	KL10	O3/O3a	ST147	Klebsiella pneumoniae	Thailand	No	2016	Thailand	Bangkok	Yes	aac(3)-IIa.v1^;aac(6')-Ib-cr.v2;aadA*;aadA16*	-	-	qnrB6^	-	ereA2*;mphA	CatB4.v1;cmlA5	arr-3	sul1	tet(A).v1	-	-	OXA-1;TEM-1D.v1^	-	CTX-M-15	-	-	SHV-11.v1^	35Q	-	-	GyrA-83Y;GyrA-87A;ParC-80I	ybt 10; ICEKp4	-	-	-	-
GCF_002249535.1_ASM224953v1_genomic.fna	KL127	OL101	ST1307	Klebsiella pneumoniae	Thailand	No	2016	Thailand	Bangkok	Yes	aac(3)-IId^;aac(6')-Ib-cr.v2^;aadA17*	-	-	qnrB4	-	lnuF.v1;mphA	catB3.v2	arr-3	sul1;sul1	-	-	-	DHA-1;OXA-1	-	CTX-M-14^	-	-	SHV-11.v1^	35Q	-	-	-	ybt 14; ICEKp5	-	-	-	-
GCF_002251715.1_ASM225171v1_genomic.fna	unknown (best match = KL36)	unknown (best match = O4)	ST437	Klebsiella pneumoniae	Brazil	CRKp	2014	Brazil	Porto Alegre	Yes	aac(3)-IId^;aac(6')-Ib-cr.v2;aph3-Ia.v1^	mcr-1.1	-	-	-	mphA	CatB4.v1	-	sul1	tet(A).v1;tet(D)	-	dfrA30*	OXA-1	-	CTX-M-15	-	KPC-2	SHV-11.v1	35Q	OmpK36-50%	-	GyrA-83I;ParC-80I	-	-	-	-	-
GCF_002251895.1_ASM225189v1_genomic.fna	KL51	O1/O2v2	ST231	Klebsiella pneumoniae	Thailand	CRhvKp	2016	Thailand	Bangkok	Yes	aadA2^;rmtF	-	-	qnrS1	-	ermB.v1*;mphA	catA1^	-	sul1	-	-	dfrA12	TEM-1D.v1^	-	CTX-M-15	-	OXA-232	SHV-1^	-	OmpK35-30%;OmpK36TD	-	GyrA-83I;ParC-80I	ybt 14; ICEKp5	-	iuc 5	-	-
GCF_002252415.1_ASM225241v1_genomic.fna	KL106	O1/O2v2	ST15	Klebsiella pneumoniae	China	CRKp	2017	China	Sichuan, Deyang	Yes	aac(6')-Ib-cr.v2;aadA16*;ant(2'')-Ia;aph(3')-IIa*;aph(3')-Ia^;armA	mcr-1.1	-	qnrB4*;qnrS1	-	mphA;mphE.v2^	floR.v1	arr-3	sul1	tet(A).v2	-	dfrA27	DHA-1;TEM-1D.v1^	-	CTX-M-3	-	NDM-5	SHV-28.v1^	-	-	-	GyrA-83F;GyrA-87A;ParC-80I	-	-	-	-	-
GCF_002257765.2_ASM225776v2_genomic.fna	KL64	O1/O2v1	ST11	Klebsiella pneumoniae	China	CRKp	2016	China	Sichuan, Chengdu	Yes	aac(6')-Ib-cr.v2;aadA16*;aadA2	-	-	-	-	-	-	arr-3	sul1	tet(A).v1*	-	dfrA27	TEM-1D.v1^	-	CTX-M-65	-	KPC-2	SHV-11.v1	35Q	OmpK35-17%;OmpK36GD	-	GyrA-83I;GyrA-87G;ParC-80I	ybt 9; ICEKp3	-	-	-	-
GCF_002257775.1_ASM225777v1_genomic.fna	KL51	O3b	ST16	Klebsiella pneumoniae	China	CRKp	2015	China	Sichuan, Chengdu	Yes	aac(6')-Ib-cr.v2;aadA16*	-	-	-	-	-	-	arr-3	-	tet(A).v1	-	dfrA27	TEM-1D.v1^	-	CTX-M-15;SHV-12	-	NDM-1	-	238S;240K;35Q	-	-	GyrA-83F;GyrA-87N;ParC-84K	ybt 9; ICEKp3	-	-	-	-
GCF_002257785.1_ASM225778v1_genomic.fna	KL45	O1/O2v2	ST1	Klebsiella pneumoniae	China	CRKp	2015	China	Sichuan, Chengdu	Yes	aac(3)-IId^;aac(6')-Ib-cr.v2^;aph3-Ia.v1^;strA.v1^;strB.v1	-	-	qnrS1	-	mphA	catB3.v2;floR.v1	arr-3	sul1;sul1;sul2	tet(A).v1?	-	dfrA1.v1	DHA-1;LAP-2;OXA-1	-	SHV-12	-	NDM-1	-	238S;240K;35Q	OmpK35-18%	-	GyrA-83I;ParC-80I	-	-	-	-	-
GCF_002257795.1_ASM225779v1_genomic.fna	KL62	O1/O2v1	ST37	Klebsiella pneumoniae	China	CRKp	2016	China	Sichuan, Chengdu	Yes	aac(3)-IId^	-	-	qnrS1	-	-	-	-	-	-	-	-	LAP-2	-	-	-	KPC-2	SHV-11.v1^	35Q	OmpK36-0%	-	-	ybt 10; ICEKp4	-	-	-	-
GCF_002257845.1_ASM225784v1_genomic.fna	KL47	OL101	ST11	Klebsiella pneumoniae	China	CRKp	2016	China	Sichuan, Chengdu	Yes	aadA2;rmtB	-	-	-	-	-	-	-	-	tet(A).v1	-	dfrA1.v1	TEM-1D.v1^	-	-	-	KPC-2	SHV-11.v1	35Q	OmpK35-17%;OmpK36GD	-	GyrA-83I;GyrA-87G;ParC-80I	ybt 9; ICEKp3	-	-	-	-
GCF_002257855.1_ASM225785v1_genomic.fna	KL28	O1/O2v1	ST15	Klebsiella pneumoniae	China	CRKp	2015	China	Sichuan, Chengdu	Yes	aac(3)-IId^;aac(6')-Ib-cr.v2;aadA16*;aph3-Ia.v1;strA.v1^;strB.v1	-	-	qnrS1	-	mphA	floR.v1	arr-3	sul1;sul1;sul2*	tet(A).v1	-	dfrA27	-	-	CTX-M-3	-	KPC-2	SHV-28.v1^	-	OmpK35-40%	-	GyrA-83I;ParC-80I	ybt 10; ICEKp4	-	-	-	-
GCF_002257865.1_ASM225786v1_genomic.fna	KL62	O1/O2v1	ST37	Klebsiella pneumoniae	China	CRKp	2016	China	Sichuan, Chengdu	Yes	aac(3)-IId^	-	-	qnrS1	-	-	-	-	sul1	tet(A).v1	-	dfrA1.v1	LAP-2	-	-	-	KPC-2	SHV-11.v1^	35Q	OmpK36-0%	-	-	ybt 10; ICEKp4	-	-	-	-
GCF_002257925.1_ASM225792v1_genomic.fna	KL15	O4	ST11	Klebsiella pneumoniae	China	CRKp	2015	China	Sichuan, Chengdu	Yes	aac(3)-IIa.v1^;strA.v1^;strB.v1	-	-	-	-	ermB.v1*;mphA	floR.v1*	-	sul2*	tet(A).v2*	-	-	CMY-2.v2;TEM-1D.v1^	-	CTX-M-15	-	KPC-2	SHV-11.v1	35Q	-	-	GyrA-83I;ParC-80I	ybt 9; ICEKp3	-	-	-	-
GCF_002257935.4_ASM225793v4_genomic.fna	KL62	O1/O2v1	ST36	Klebsiella pneumoniae	China	CRhvKp	2015	China	Sichuan, Chengdu	Yes	aac(3)-IId^;aac(6')-Ib-cr.v2;aadA16*;aph3-Ia.v1;strA.v1^;strB.v1	-	-	-	-	mphA	floR.v1	arr-3	sul1;sul1;sul2*	tet(A).v2	-	dfrA27	-	-	-	-	KPC-2	SHV-11.v1^	35Q	-	-	-	ybt 9; ICEKp3	clb 3	iuc 1	iro 1	rmp 1; KpVP-1
GCF_002257965.1_ASM225796v1_genomic.fna	KL28	O1/O2v2	ST2004	Klebsiella pneumoniae	China	CRKp	2015	China	Sichuan, Chengdu	Yes	aph(3')-IIa;strA.v1;strB.v1	-	-	-	-	-	-	-	sul2*	tet(A).v1	-	-	TEM-1D.v1^	-	CTX-M-15	-	KPC-2	SHV-168^	146V	-	-	-	-	-	-	-	-
GCF_002257975.1_ASM225797v1_genomic.fna	KL102	O1/O2v1	ST3822	Klebsiella pneumoniae	China	CRKp	2015	China	Sichuan, Chengdu	Yes	aac(3)-IId^;aac(6')-Ib-cr.v2;aadA16*;aph3-Ia.v1;strA.v1^;strB.v1	-	-	qnrS1	-	mphA	floR.v1	arr-3	sul1;sul2*	tet(A).v2	-	dfrA27	TEM-1D.v1^	-	CTX-M-3	-	NDM-5	SHV-1^	-	OmpK35-43%;OmpK36-72%	-	-	-	-	-	-	-
GCF_002258005.1_ASM225800v1_genomic.fna	KL28	O1/O2v2	ST2004	Klebsiella pneumoniae	China	CRKp	2015	China	Sichuan, Chengdu	Yes	strA.v1;strB.v1	-	-	-	-	-	-	-	sul2*	tet(A).v1	-	-	TEM-1D.v1^	-	CTX-M-15	-	KPC-2	SHV-168^	146V	-	-	-	-	-	-	-	-
GCF_002258045.1_ASM225804v1_genomic.fna	KL15	O4	ST11	Klebsiella pneumoniae	China	CRKp	2015	China	Sichuan, Chengdu	Yes	aac(3)-IIa.v1^;aadA2^;strA.v1^;strB.v1	-	-	-	-	ermB.v1*;mphA	floR.v1*	-	sul1;sul2	tet(A).v2*	-	dfrA12	CMY-2.v2	-	-	-	KPC-2	SHV-11.v1	35Q	-	-	GyrA-83I;ParC-80I	ybt 9; ICEKp3	-	-	-	-
GCF_002258055.3_ASM225805v3_genomic.fna	KL15	O4	ST11	Klebsiella pneumoniae	China	CRKp	2015	China	Sichuan, Chengdu	Yes	aac(3)-IIa.v1^;aadA2^;aph3-Ia.v1^;strA.v1^;strB.v1	-	-	-	-	ermB.v1*;mphA;mphA	floR.v1*	-	sul1;sul2	tet(A).v2*	-	dfrA12	CMY-2.v2	-	-	-	KPC-2	SHV-11.v1	35Q	-	-	GyrA-83I;ParC-80I	ybt 9; ICEKp3	-	-	-	-
GCF_002258085.1_ASM225808v1_genomic.fna	KL3	O1/O2v2	ST394	Klebsiella pneumoniae	China	CRKp	2014	China	Sichuan, Chengdu	Yes	strA.v1^;strB.v1	-	-	-	-	mphA	-	-	sul2*	-	-	dfrA14.v2*	-	-	-	-	KPC-2	SHV-11.v1^	35Q	-	-	-	-	-	-	-	-
GCF_002258105.1_ASM225810v1_genomic.fna	KL10	O1/O2v1	ST147	Klebsiella pneumoniae	China	CRKp	2016	China	Sichuan, Chengdu	Yes	aac(6')-Ib-cr.v2;aadA2^	-	-	qnrB1.v2^	-	mphA	CatB4.v1?	-	sul1;sul2	tet(A).v1	-	dfrA12;dfrA14.v2*	OXA-1	-	-	-	KPC-2	SHV-11.v1^	35Q	-	-	GyrA-83I;ParC-80I	ybt 15; ICEKp11	-	-	-	-
GCF_002258115.1_ASM225811v1_genomic.fna	KL47	OL101	ST11	Klebsiella pneumoniae	China	CRKp	2016	China	Sichuan, Chengdu	Yes	aadA2;rmtB	-	fosA3	-	-	-	-	-	-	tet(A).v1	-	dfrA1.v1	TEM-1D.v1^	-	SHV-12	-	KPC-2	-	238S;240K;35Q	OmpK35-17%;OmpK36GD	-	GyrA-83I;GyrA-87G;ParC-80I	ybt 9; ICEKp3	-	-	-	-
GCF_002258145.4_ASM225814v4_genomic.fna	KL47	OL101	ST11	Klebsiella pneumoniae	China	CRKp	2015	China	Sichuan, Chengdu	Yes	aadA2;rmtB	-	fosA3	-	-	-	catII.2*	-	-	-	-	-	TEM-1D.v1^	-	CTX-M-65	-	KPC-2	SHV-11.v1	35Q	OmpK35-17%;OmpK36GD	-	GyrA-83I;GyrA-87G;ParC-80I	ybt 9; ICEKp3	-	-	-	-
GCF_002258155.1_ASM225815v1_genomic.fna	KL14	unknown (best match = O3b)	ST726	Klebsiella pneumoniae	China	CRKp	2016	China	Sichuan, Chengdu	Yes	aac(6')-Ib-cr.v2;aadA16*	-	-	qnrB1.v2^	-	mphA	floR.v1*	arr-3	sul1	-	-	dfrA27	-	-	-	-	NDM-1	SHV-11.v1^	35Q	OmpK35-40%	-	GyrA-83I;ParC-80I	-	-	-	-	-
GCF_002258175.1_ASM225817v1_genomic.fna	KL103	O1/O2v1	ST1213	Klebsiella pneumoniae	China	CRKp	2014	China	Sichuan, Chengdu	Yes	aadA16*;aadA2^;strA.v1^;strB.v1^	-	-	-	-	mphA;mphE.v2;msrE	catII.2*	arr-3	sul1;sul2*	tet(D)	-	dfrA12;dfrA27	TEM-1D.v1^	-	CTX-M-14	-	NDM-1	SHV-1^	-	-	-	-	-	-	-	-	-
GCF_002260725.1_ASM226072v1_genomic.fna	KL2	O1/O2v2	ST375	Klebsiella pneumoniae	Japan	hvKp	NA	Japan		Yes	-	-	-	-	-	-	-	-	-	-	-	-	-	-	-	-	-	SHV-1^	-	-	-	-	-	-	iuc 1	iro 1	rmp 1; KpVP-1 (truncated)
GCF_002260885.1_ASM226088v1_genomic.fna	KL123	O3b	ST628	Klebsiella pneumoniae	Japan	No	NA	Japan		Yes	-	-	-	-	-	-	-	-	-	-	-	-	-	-	-	-	-	SHV-1	-	-	-	-	-	-	-	-	-
GCF_002260905.1_ASM226090v1_genomic.fna	unknown (best match = KL21)	O3b	ST323	Klebsiella pneumoniae	Japan	No	NA	Japan		Yes	aadA^	-	-	-	-	-	-	-	sul1	-	-	-	-	-	-	-	-	SHV-1^	-	-	-	-	-	-	-	-	-
GCF_002261545.1_ASM226154v1_genomic.fna	KL47	OL101	ST11	Klebsiella pneumoniae	China	CRKp	2016	China	Zhejiang, Hangzhou	Yes	aadA*;aadA2;rmtB	-	fosA3	-	-	mphA	catII.2*;cmlA5	arr-2	-	-	-	dfrA14.v2*	OXA-10;TEM-1D.v1^	-	CTX-M-65	-	KPC-2	-	-	OmpK35-17%;OmpK36GD	-	GyrA-83I;GyrA-87G;ParC-80I	ybt 9; ICEKp3	-	-	-	-
GCF_002261575.1_ASM226157v1_genomic.fna	KL105	O1/O2v2	ST11	Klebsiella pneumoniae	China	CRKp	2016	China	Zhejiang, Hangzhou	Yes	aadA2	-	-	-	-	-	-	-	sul1	-	-	-	-	-	-	-	KPC-2	SHV-11.v1	35Q	-	-	GyrA-83I;ParC-80I	ybt 10; ICEKp4	-	-	-	-
GCF_002261585.1_ASM226158v1_genomic.fna	KL103	O1/O2v1	ST107	Klebsiella pneumoniae	China	CRKp	2016	China	Zhejiang, Hangzhou	Yes	-	-	-	-	-	-	-	-	-	-	-	-	-	-	-	-	KPC-2	SHV-1^	-	-	-	-	-	-	-	-	-
GCF_002261615.1_ASM226161v1_genomic.fna	KL105	O1/O2v2	ST11-1LV	Klebsiella pneumoniae	China	CRKp	2016	China	Zhejiang, Hangzhou	Yes	aadA2	-	-	-	-	-	-	-	sul1	-	-	-	-	-	-	-	KPC-2	SHV-11.v1	35Q	-	-	GyrA-83I;ParC-80I	ybt 10; ICEKp4	-	-	-	-
GCF_002261625.1_ASM226162v1_genomic.fna	KL64	O1/O2v1	ST11	Klebsiella pneumoniae	China	CRKp	2016	China	Zhejiang, Hangzhou	Yes	aadA2	-	-	-	-	-	-	-	-	-	-	-	-	-	CTX-M-65	-	KPC-2	SHV-11.v1	35Q	OmpK35-17%;OmpK36GD	-	GyrA-83I;GyrA-87G;ParC-80I	ybt 9; ICEKp3	-	-	-	-
GCF_002261655.1_ASM226165v1_genomic.fna	KL105	O1/O2v2	ST11	Klebsiella pneumoniae	China	CRKp	2016	China	Zhejiang, Hangzhou	Yes	aadA2	-	-	-	-	-	-	-	sul1	-	-	-	-	-	-	-	KPC-2	SHV-11.v1	35Q	-	-	GyrA-83I;ParC-80I	ybt 10; ICEKp4	-	-	-	-
GCF_002261665.1_ASM226166v1_genomic.fna	KL64	O1/O2v1	ST11	Klebsiella pneumoniae	China	CRKp	2016	China	Zhejiang, Hangzhou	Yes	aadA2;rmtB	-	-	qnrS1	-	-	catII.2*	-	sul2	tet(A).v1	-	dfrA14.v2*	LAP-2;TEM-1D.v1^	-	CTX-M-65	-	KPC-2	-	-	OmpK35-17%;OmpK36GD	-	GyrA-83I;GyrA-87G;ParC-80I	ybt 9; ICEKp3	-	-	-	rmp 1; KpVP-1
GCF_002261675.1_ASM226167v1_genomic.fna	KL47	OL101	ST11	Klebsiella pneumoniae	China	CRhvKp	2016	China	Zhejiang, Hangzhou	Yes	aadA16*;aadA2;rmtB	-	fosA3	-	-	-	floR.v1*	-	-	-	-	dfrA27	TEM-1D.v1^	-	CTX-M-14^	-	KPC-2	SHV-11.v1	35Q	OmpK35-17%;OmpK36GD	-	GyrA-83I;GyrA-87G;ParC-80I	-,-,-,-,-	clb 3	iuc 1	-	-
GCF_002261685.1_ASM226168v1_genomic.fna	KL105	O1/O2v2	ST11	Klebsiella pneumoniae	China	CRKp	2016	China	Zhejiang, Hangzhou	Yes	aadA2	-	-	-	-	-	-	-	sul1	-	-	-	-	-	-	-	KPC-2	SHV-11.v1	35Q	-	-	GyrA-83I;ParC-80I	ybt 10; ICEKp4	-	-	-	-
GCF_002261735.1_ASM226173v1_genomic.fna	KL47	OL101	ST11	Klebsiella pneumoniae	China	CRhvKp	2016	China	Zhejiang, Hangzhou	Yes	rmtB	-	fosA3	-	-	-	-	-	-	-	-	-	TEM-1D.v1^	-	CTX-M-65	-	KPC-2	SHV-11.v1	35Q	OmpK35-17%;OmpK36GD	-	GyrA-83I;GyrA-87G;ParC-80I	ybt 9; ICEKp3	-	iuc 1	-	-
GCF_002261745.1_ASM226174v1_genomic.fna	KL47	OL101	ST11	Klebsiella pneumoniae	China	CRKp	2016	China	Zhejiang, Hangzhou	Yes	aac(6')-Ib-cr.v2*	-	fosA3	qnrS1	-	-	catII.2*	arr-3	-	-	-	-	TEM-1D.v1^	-	CTX-M-3	-	KPC-2	SHV-11.v1	35Q	OmpK35-17%;OmpK36GD	-	GyrA-83I;GyrA-87G;ParC-80I	ybt 9; ICEKp3	-	-	-	-
GCF_002261775.1_ASM226177v1_genomic.fna	KL47	unknown (best match = OL101)	ST11	Klebsiella pneumoniae	China	CRKp	2016	China	Zhejiang, Hangzhou	Yes	aac(6')-Ib-cr.v2*	-	fosA3	qnrS1	-	-	catII.2*	arr-3	-	-	-	-	TEM-1D.v1^	-	CTX-M-3	-	KPC-2	SHV-11.v1	35Q	OmpK35-17%;OmpK36GD	-	GyrA-83I;GyrA-87G;ParC-80I	ybt 9; ICEKp3	-	-	-	-
GCF_002261785.1_ASM226178v1_genomic.fna	KL105	O1/O2v2	ST11	Klebsiella pneumoniae	China	CRKp	2016	China	Zhejiang, Hangzhou	Yes	aadA2	-	-	-	-	-	-	-	sul1	-	-	-	-	-	-	-	KPC-2	SHV-11.v1	35Q	-	-	GyrA-83I;ParC-80I	ybt 10; ICEKp4	-	-	-	-
GCF_002261815.1_ASM226181v1_genomic.fna	KL38	O3b	ST37	Klebsiella pneumoniae	China	CRKp	2017	China	Zhejiang, Hangzhou	Yes	-	-	-	-	-	-	-	-	-	-	-	-	-	-	-	-	KPC-2	SHV-11.v1^	35Q	-	-	-	-	-	-	-	-
GCF_002261825.1_ASM226182v1_genomic.fna	KL64	O1/O2v1	ST11	Klebsiella pneumoniae	China	CRhvKp	2017	China	Zhejiang, Hangzhou	Yes	aadA2;rmtB	-	-	qnrS1	-	-	catII.2*	-	sul2	tet(A).v1	-	dfrA14.v2*	LAP-2;TEM-1D.v1^	-	CTX-M-65	-	KPC-2	-	-	OmpK35-17%;OmpK36GD	-	GyrA-83I;GyrA-87G;ParC-80I	ybt 9; ICEKp3	-	iuc 1	-	rmp 1; KpVP-1
GCF_002261855.1_ASM226185v1_genomic.fna	KL38	O3b	ST37	Klebsiella pneumoniae	China	CRKp	2017	China	Zhejiang, Hangzhou	Yes	-	-	-	-	-	-	-	-	-	-	-	-	-	-	-	-	KPC-2	SHV-11.v1^	35Q	-	-	-	-	-	-	-	-
GCF_002261875.1_ASM226187v1_genomic.fna	KL64	O1/O2v1	ST11	Klebsiella pneumoniae	China	CRhvKp	2017	China	Zhejiang, Hangzhou	Yes	aadA2;rmtB	-	-	qnrS1	-	-	catII.2*	-	sul2	tet(A).v1	-	dfrA14.v2*	LAP-2;TEM-1D.v1^	-	CTX-M-65	-	KPC-2	-	-	OmpK35-17%;OmpK36GD	-	GyrA-83I;GyrA-87G;ParC-80I	ybt 9; ICEKp3	-	iuc 1	-	rmp 1; KpVP-1
GCF_002261895.1_ASM226189v1_genomic.fna	KL38	O3b	ST37	Klebsiella pneumoniae	China	CRKp	2017	China	Zhejiang, Hangzhou	Yes	-	-	-	-	-	-	-	-	-	-	-	-	-	-	-	-	KPC-2	SHV-11.v1^	35Q	-	-	-	-	-	-	-	-
GCF_002261915.1_ASM226191v1_genomic.fna	KL38	O3b	ST37	Klebsiella pneumoniae	China	CRKp	2017	China	Zhejiang, Hangzhou	Yes	-	-	-	-	-	-	-	-	-	-	-	-	-	-	-	-	KPC-2	SHV-11.v1^	35Q	-	-	-	-	-	-	-	-
GCF_002261935.1_ASM226193v1_genomic.fna	KL105	O1/O2v2	ST11	Klebsiella pneumoniae	China	CRKp	2017	China	Zhejiang, Hangzhou	Yes	aadA2	-	-	-	-	-	-	-	sul1	-	-	-	-	-	-	-	KPC-2	SHV-11.v1	35Q	-	-	GyrA-83I;ParC-80I	ybt 10; ICEKp4	-	-	-	-
GCF_002261945.1_ASM226194v1_genomic.fna	KL105	O1/O2v2	ST11	Klebsiella pneumoniae	China	CRKp	2017	China	Zhejiang, Hangzhou	Yes	aadA2	-	-	-	-	-	-	-	sul1	-	-	-	-	-	-	-	KPC-2	SHV-11.v1	35Q	-	-	GyrA-83I;ParC-80I	ybt 10; ICEKp4	-	-	-	-
GCF_002261975.1_ASM226197v1_genomic.fna	KL64	O1/O2v1	ST11	Klebsiella pneumoniae	China	CRhvKp	2017	China	Zhejiang, Hangzhou	Yes	aadA2;rmtB	-	-	qnrS1	-	-	catII.2*	-	sul2	tet(A).v1	-	dfrA14.v2*	LAP-2;TEM-1D.v1^	-	CTX-M-65	-	KPC-2	-	-	OmpK35-17%;OmpK36GD	-	GyrA-83I;GyrA-87G;ParC-80I	ybt 9; ICEKp3	-	iuc 1	-	rmp 1; KpVP-1
GCF_002261985.1_ASM226198v1_genomic.fna	KL64	O1/O2v1	ST11	Klebsiella pneumoniae	China	CRKp	2016	China	Zhejiang, Hangzhou	Yes	rmtB	-	fosA3	-	-	-	catII.2*	-	-	-	-	-	TEM-1D.v1^	-	CTX-M-65	-	KPC-2	SHV-11.v1	35Q	OmpK35-17%;OmpK36GD	-	GyrA-83I;GyrA-87G;ParC-80I	ybt 9; ICEKp3	-	-	-	-
GCF_002262015.1_ASM226201v1_genomic.fna	KL38	O3b	ST37	Klebsiella pneumoniae	China	CRKp	2017	China	Zhejiang, Hangzhou	Yes	-	-	-	-	-	-	-	-	-	-	-	-	-	-	-	-	KPC-2	SHV-11.v1^	35Q	-	-	-	-	-	-	-	-
GCF_002262035.1_ASM226203v1_genomic.fna	KL64	O1/O2v1	ST11	Klebsiella pneumoniae	China	CRhvKp	2017	China	Zhejiang, Hangzhou	Yes	aadA2;rmtB	-	-	qnrS1	-	-	catII.2*	-	sul2	tet(A).v1	-	dfrA14.v2*	LAP-2;TEM-1D.v1^	-	CTX-M-65	-	KPC-2	-	-	OmpK35-17%;OmpK36GD	-	GyrA-83I;GyrA-87G;ParC-80I	ybt 9; ICEKp3	-	iuc 1	-	rmp 1; KpVP-1
GCF_002262055.1_ASM226205v1_genomic.fna	KL47	OL101	ST11	Klebsiella pneumoniae	China	CRKp	2016	China	Zhejiang, Hangzhou	Yes	aac(6')-Ib-cr.v2*	-	fosA3	qnrS1	-	-	catII.2*	arr-3	-	-	-	-	TEM-1D.v1^	-	CTX-M-3	-	KPC-2	SHV-11.v1	35Q	OmpK35-17%;OmpK36GD	-	GyrA-83I;GyrA-87G;ParC-80I	ybt 9; ICEKp3	-	-	-	-
GCF_002262065.1_ASM226206v1_genomic.fna	KL47	OL101	ST11	Klebsiella pneumoniae	China	CRhvKp	2016	China	Zhejiang, Hangzhou	Yes	aadA2;rmtB	-	fosA3	-	-	-	catII.2*	-	-	-	-	-	TEM-1D.v1^	-	-	-	KPC-2	SHV-11.v1	35Q	OmpK35-17%;OmpK36GD	-	GyrA-83I;GyrA-87G;ParC-80I	ybt 9; ICEKp3	-	iuc 1	-	-
GCF_002262075.1_ASM226207v1_genomic.fna	KL47	OL101	ST11	Klebsiella pneumoniae	China	CRhvKp	2016	China	Zhejiang, Hangzhou	Yes	aadA16*;aadA2;rmtB	-	fosA3	-	-	-	-	-	-	-	-	dfrA27	TEM-1D.v1^	-	CTX-M-14^	-	KPC-2	SHV-11.v1	35Q	OmpK35-17%;OmpK36GD	-	GyrA-83I;GyrA-87G;ParC-80I	ybt 9; ICEKp3	-	iuc 1	-	-
GCF_002262115.1_ASM226211v1_genomic.fna	KL105	O1/O2v2	ST11	Klebsiella pneumoniae	China	CRKp	2016	China	Zhejiang, Hangzhou	Yes	aadA2	-	-	-	-	-	-	-	sul1	-	-	-	-	-	-	-	KPC-2	SHV-11.v1	35Q	-	-	GyrA-83I;ParC-80I	ybt 10; ICEKp4	-	-	-	-
GCF_002262135.1_ASM226213v1_genomic.fna	KL64	O1/O2v1	ST11	Klebsiella pneumoniae	China	CRKp	2016	China	Zhejiang, Hangzhou	Yes	rmtB	-	-	qnrS1	-	-	-	-	sul2	tet(A).v1	-	-	LAP-2;TEM-1D.v1^	-	CTX-M-65	-	KPC-2	-	-	OmpK35-17%;OmpK36GD	-	GyrA-83I;GyrA-87G;ParC-80I	ybt 9; ICEKp3	-	-	-	rmp 1; KpVP-1
GCF_002262145.1_ASM226214v1_genomic.fna	KL105	O1/O2v2	ST11	Klebsiella pneumoniae	China	CRKp	2016	China	Zhejiang, Hangzhou	Yes	aadA2	-	-	-	-	-	-	-	sul1	-	-	-	-	-	-	-	KPC-2	SHV-11.v1	35Q	-	-	GyrA-83I;ParC-80I	ybt 10; ICEKp4	-	-	-	-
GCF_002262175.1_ASM226217v1_genomic.fna	KL105	O1/O2v2	ST11	Klebsiella pneumoniae	China	CRKp	2016	China	Zhejiang, Hangzhou	Yes	aadA2	-	-	-	-	-	-	-	sul1	-	-	-	-	-	-	-	KPC-2;KPC-2	SHV-11.v1	35Q	-	-	GyrA-83I;ParC-80I	ybt 10; ICEKp4	-	-	-	-
GCF_002262185.1_ASM226218v1_genomic.fna	KL64	O1/O2v1	ST11	Klebsiella pneumoniae	China	CRhvKp	2016	China	Zhejiang, Hangzhou	Yes	aadA2;rmtB	-	-	qnrS1	-	-	-	-	sul2	tet(A).v1	-	-	LAP-2;TEM-1D.v1^	-	CTX-M-65	-	KPC-2	-	-	OmpK35-17%;OmpK36GD	-	GyrA-83I;GyrA-87G;ParC-80I	ybt 9; ICEKp3	-	iuc 1	-	rmp 1; KpVP-1
GCF_002262215.1_ASM226221v1_genomic.fna	KL64	O1/O2v1	ST11	Klebsiella pneumoniae	China	CRhvKp	2016	China	Zhejiang, Hangzhou	Yes	aadA2;rmtB	-	-	qnrS1	-	-	-	-	sul2	tet(A).v1	-	-	LAP-2;TEM-1D.v1^	-	CTX-M-65;SHV-12	-	KPC-2	-	238S;240K;35Q	OmpK35-17%;OmpK36GD	-	GyrA-83I;GyrA-87G;ParC-80I	ybt 9; ICEKp3	-	iuc 1	-	rmp 1; KpVP-1
GCF_002262225.1_ASM226222v1_genomic.fna	KL64	O1/O2v1	ST11	Klebsiella pneumoniae	China	CRhvKp	2016	China	Zhejiang, Hangzhou	Yes	rmtB	-	-	qnrS1	-	-	-	-	sul2	tet(A).v1	-	-	LAP-2;TEM-1D.v1^	-	CTX-M-65	-	KPC-2	-	-	OmpK35-17%;OmpK36GD	-	GyrA-83I;GyrA-87G;ParC-80I	ybt 9; ICEKp3	-	iuc 1	-	rmp 1; KpVP-1
GCF_002262235.1_ASM226223v1_genomic.fna	KL64	O1/O2v1	ST11	Klebsiella pneumoniae	China	CRhvKp	2016	China	Zhejiang, Hangzhou	Yes	aadA2;rmtB	-	-	qnrS1	-	-	catII.2*	-	sul2	tet(A).v1	-	dfrA14.v2*	LAP-2;TEM-1D.v1^	-	CTX-M-65	-	KPC-2	-	-	OmpK35-17%;OmpK36GD	-	GyrA-83I;GyrA-87G;ParC-80I	ybt 9; ICEKp3	-	iuc 1	-	rmp 1; KpVP-1
GCF_002262275.1_ASM226227v1_genomic.fna	KL47	OL101	ST11	Klebsiella pneumoniae	China	CRKp	2016	China	Zhejiang, Hangzhou	Yes	aadA2;rmtB	-	-	-	-	-	-	-	-	-	-	-	TEM-1D.v1^	-	-	-	KPC-2	SHV-11.v1	35Q	OmpK35-17%;OmpK36GD	-	GyrA-83I;GyrA-87G;ParC-80I	ybt 9; ICEKp3	-	-	-	-
GCF_002262295.1_ASM226229v1_genomic.fna	KL64	O1/O2v1	ST11	Klebsiella pneumoniae	China	CRKp	2016	China	Zhejiang, Hangzhou	Yes	aac(6')-Ib-cr.v2;aadA16*	-	-	qnrS1	-	mphA	catII.2*;floR.v1	arr-3	sul1;sul1	tet(A).v2	-	dfrA27	TEM-1D.v1^	-	CTX-M-3;CTX-M-65	-	KPC-2	SHV-11.v1	35Q	OmpK35-17%;OmpK36GD	-	GyrA-83I;GyrA-87G;ParC-80I	ybt 9; ICEKp3	-	-	-	-
GCF_002262305.1_ASM226230v1_genomic.fna	KL64	O1/O2v1	ST11	Klebsiella pneumoniae	China	CRKp	2016	China	Zhejiang, Hangzhou	Yes	aadA2;rmtB	-	fosA3	-	-	-	-	-	-	-	-	-	TEM-1D.v1^	-	CTX-M-65	-	KPC-2	SHV-11.v1	35Q	OmpK35-17%;OmpK36GD	-	GyrA-83I;GyrA-87G;ParC-80I	ybt 9; ICEKp3	-	-	-	-
[truncated: 11,689 more rows]

## Sheet: Data S2
PlasmidSequenceHash	CRKp	CRhvKp	No	hvKp	Name	Total	2010	2011	2012	2013	2014	2015	2016	2017	2018	2019	2020	A	B	C	D	E	F	G	H	I	Unassigned	Sequence
[truncated: 3,034 more rows]

## Sheet: Data S3
Assembly	Cluster	X1	X2	ST	Country	CollectionYear	Aerobactin	Salmochelin	Species	Bla_Carb_acquired	Genotype
[truncated: 7,636 more rows]

## Sheet: Data S4
Contig	Assembly	Length	Replicons	iro	iuc	Carbapenemase	CarbapenemaseLength	HasCarbapenemase	Cluster	Country	ST	CollectionYear	Species	isChr
[truncated: 7,728 more rows]

[truncated: 1 more sheets: Data S5]
